# Supplementary material for: Quantitative phosphoproteomics of protein kinase SnRK1 regulated protein phosphorylation in Arabidopsis under submergence
Source: J Exp Bot. 2016 Mar 29;67(9):2745–60. doi: 10.1093/jxb/erw107 (PMC4861021; doi:10.1093/jxb/erw107)
Supplement: Supplementary Data [file supp_erw107_supplementary_table_S1.xlsx]

## Sheet: Legend
		List of Supplmental Tables provided in this dataset
		Sheet1	Legend
		Sheet2	Total proteomics list in Col-0 and SnRK1K48M-5 under submergence
		Sheet3	Total proteomics repeat1
		Sheet4	Total proteomics repeat2
		Sheet5	Total proteomics repeat3

## Sheet: Sheet2 total proteomics list
Total protemoics list in Col-0 and SnRK1K48M
	Col-0						SnRK1K48M
Time (h)	0.5		1		3		0		0.5		1		3
AGI number	mean	(±)SD	mean	(±)SD	mean	(±)SD	mean	(±)SD	mean	(±)SD	mean	(±)SD	mean	(±)SD
AT3G11340.1	8.10852	10.1279	10.9898	14.4252	0.644768	0.0915958	7.1299	9.05111	1.05012	0.622429	8.10263	10.4473	12.7586	16.9584
AT2G39140.1	2.33848	2.17546	2.80539	3.0329	2.44036	2.29235	1.59684	1.01788	13.4148	21.5003	3.51522	2.23555	1.08279	0.00395004
AT4G32360.1	2.32715	2.44471	2.56009	1.94573	2.31891	2.41716	1.28975	0.0962811	1.01699	0.858705	2.41947	1.61899	2.37032	2.02741
AT1G15480.1	2.2968	2.55011	1.07578	0.359525	0.586343	0.122107	0.998298	0.181441	0.679063	0.354879	0.95419	0.0647851	2.94626	2.87614
AT3G43230.1	2.1	1.00409	1.195	0.997021	1.575	0.205061	1.445	0.558614	1.295	0.162635	1.57	0.975807	2.31	1.1738
AT3G03150.1	2.07262	1.3816	1.14288	0.575214	1.69008	0.849378	1.13645	0.217087	0.904339	0.15968	1.21675	0.243836	1.26642	0.307984
AT1G32160.1	1.99933	1.3028	1.36046	0.103523	2.28235	2.03303	1.08217	0.446658	1.12896	0.223581	1.79895	1.45122	3.53416	4.37808
AT2G33620.1	1.79503	1.1384	1.84856	1.30311	0.962863	0.109088	0.735404	0.0489264	1.06152	0.20014	0.776795	0.145954	1.07789	0.200978
AT4G35770.1	1.795	0.0919239	1.39	0.777817	2.305	0.558614	0.9	0.127279	1.87	0.650538	1.555	0.190919	2.355	1.32229
AT1G63160.1	1.785	1.09602	2.34	1.82434	1.62	0.806102	0.89	0.240416	1.285	0.176777	1.53	0.353553	2.05	1.35765
AT5G44390.1	1.71826	1.00656	1.43226	0.6332	1.03998	0.36767	0.960605	0.481689	0.964096	0.217925	0.962099	0.299953	0.959544	0.49433
AT1G33990.1	1.66157	0.951567	1.24601	0.172119	1.33538	0.735189	0.86745	0.042585	1.06897	0.630595	1.04252	0.145311	0.988584	0.183065
AT3G61240.1	1.6513	0.808285	1.48313	0.838276	1.02817	0.206265	0.990957	0.129786	1.10808	0.455691	1.3309	0.790995	1.1471	0.359884
AT2G37160.2	1.65	0.311127	1.9	0.692965	1.365	0.756604	0.995	0.502046	1.035	0.00707107	1.22	0.296985	1.45	0.79196
AT5G46570.1	1.64974	1.06554	1.41065	0.533615	1.3189	0.695026	1.23957	0.268353	1.12127	0.16507	1.48371	0.820997	1.97076	1.20871
AT1G17350.2	1.645	0.813173	1.33	0.169706	2.05	1.58392	1.32	0.59397	2.315	1.7607	1.375	0.473762	1.465	0.615183
AT5G10810.1	1.64171	0.973395	1.14216	0.449494	1.25573	0.797999	0.85984	0.466916	1.68815	0.412736	1.05556	0.755817	0.864348	0.361547
AT3G13150.1	1.6416	0.959396	3.48133	3.34981	1.41015	0.3392	1.23396	0.472295	0.712101	0.0736824	2.01533	1.0107	3.74949	3.43726
AT1G02140.1	1.64023	0.666914	2.55802	2.447	1.88324	0.959764	1.02196	0.150393	1.06136	0.127187	2.37334	1.29514	2.89371	3.08988
AT4G40040.1	1.57	0.240416	2.035	1.36472	1.41	0.537401	0.9	0.113137	1.115	0.53033	4.255	4.41942	5.88	6.71751
AT2G05260.1	1.56583	0.628158	1.37875	0.89272	0.904776	0.21952	0.995027	0.332302	1.42013	0.297174	0.95023	0.353228	1.05427	0.418232
AT5G65460.1	1.555	0.968736	1.555	0.388909	1.185	0.572756	1.07	0.0424264	0.855	0.0919239	1.755	1.29401	1.895	0.0212132
AT2G41560.1	1.55	0.579828	1.465	0.643467	1.48	0.66468	1.255	0.289914	1.19	0.169706	1.22	0.0848528	1.34	0.311127
AT1G44920.1	1.545	0.0919239	1.03	0.579828	1.345	0.00707107	1.115	0.120208	1.235	0.162635	1.88	1.08894	1.805	0.417193
AT1G27210.1	1.53319	0.68845	1.97224	1.52419	23.7784	31.8362	2.07495	1.32236	2.25415	2.0306	4.62044	5.31682	2.26318	2.0744
AT5G38160.1	1.53	0.565685	1.23	0.0989949	2.945	2.00111	1.065	0.247487	3.41	3.53553	1.06	0.183848	1.19	0.339411
AT2G42490.1	1.52637	1.11299	1.59002	0.637875	0.873318	0.224995	0.909334	0.192149	1.12712	0.326908	0.99113	0.173574	1.20583	0.340779
AT4G11570.1	1.52099	0.911386	0.998254	0.248442	1.1595	0.392717	0.930428	0.0704608	1.65177	1.03375	1.16	0.0848528	1.13048	0.2855
AT1G54140.1	1.50703	0.490702	1.85054	1.95798	1.93782	1.66782	0.85893	0.230533	1.10358	0.183109	1.48066	0.792132	1.94903	1.71047
AT5G53300.1	1.495	0.360624	1.005	0.657609	1.485	0.841457	0.88	0.0989949	0.795	0.346482	1.165	0.558614	1.135	1.06773
AT1G22360.1	1.49	0.169706	1.24	0.155563	1.02	0.141421	1.155	0.417193	1.8	0.282843	3.445	3.51432	2.18	0.353553
AT3G16240.1	1.48075	0.781668	1.39146	0.183153	1.42536	0.341991	1.26464	0.353264	1.86768	1.44878	0.967109	0.179442	1.41644	0.401391
AT1G53940.1	1.47843	0.673294	1.20764	0.92962	1.45204	0.8049	0.760534	0.124533	1.13858	0.520813	1.1957	0.757471	1.32085	1.15993
AT2G13540.1	1.47728	0.91152	1.76178	1.43045	1.305	0.586899	1.66145	0.874054	1.41014	0.286291	0.845	0.0212132	1.125	0.106066
AT2G38025.1	1.46448	0.686627	0.866667	0.146135	1.02754	0.215612	0.749061	0.100323	0.844483	0.317466	1.41671	1.29159	0.629843	0.169927
AT5G10770.1	1.46187	0.925444	0.961206	0.254467	1.04997	0.199696	1.13701	0.1272	0.933185	0.402346	1.08551	0.17473	0.948705	0.223271
AT1G71920.2	1.46025	0.877171	1.17239	0.56906	0.947313	0.335611	1.1007	0.227261	2.00291	1.58803	0.896751	0.103589	1.37624	0.588651
AT4G03020.1	1.46015	0.211915	1.68528	0.218804	1.45315	0.400429	1.05429	0.359621	1.29971	0.310711	1.18471	0.0773716	1.48779	0.138301
AT5G56150.1	1.45555	0.29069	1.37116	0.227912	1.17218	0.738474	1.28095	0.66602	0.984044	0.387556	1.14955	0.296346	1.28	0.636394
AT5G57960.1	1.44679	0.117682	1.58956	0.508495	1.58141	0.822239	1.81569	0.785859	1.10077	0.496058	2.53054	0.90433	2.35081	0.0554207
AT1G32370.2	1.44614	0.551038	1.0805	0.19149	1.20789	0.278242	0.975626	0.126618	1.55154	0.557195	0.974689	0.165811	1.10153	0.150023
AT5G57560.1	1.44117	0.0965097	1.59599	0.187578	1.58729	0.214878	0.90866	0.142927	1.63514	0.280956	1.44882	0.387572	1.20387	0.100225
AT3G18730.1	1.425	0.374767	0.99	0.0848528	1.34	0.438406	0.775	0.26163	1.15	0.424264	2.43	1.0748	1.49	0.438406
AT2G26500.2	1.42478	0.855916	2.48151	0.111002	1.39298	0.377619	1.18098	0.0976154	1.3971	0.632288	1.09382	0.220867	1.44944	0.0290726
AT5G57930.2	1.42206	0.463778	1.57056	0.297778	1.6119	0.41281	1.46263	0.498687	0.923672	0.235223	1.97488	0.968908	1.43482	0.247239
AT1G48050.1	1.42045	0.621617	1.78078	1.22926	1.17789	0.370681	1.28197	0.455338	0.855787	0.0200998	1.44892	0.510648	2.50258	1.66512
AT3G16810.1	1.42	0.226274	1.455	0.685894	1.015	0.26163	1.005	0.247487	1.57	0.678823	1.48	0.777817	1.63	0.240416
AT1G30120.1	1.41945	0.569891	1.01591	0.608347	1.02988	0.413433	0.936423	0.271332	1.08375	0.246938	1.25614	0.151262	1.24213	0.387109
AT3G10410.1	1.40843	0.463723	1.20474	0.343074	1.38712	0.340242	0.986585	0.156853	1.65464	0.486981	1.71291	0.75974	1.40257	0.303682
AT3G15351.1	1.408	0.521353	1.17941	0.391242	1.33537	0.395946	1.15444	0.28804	1.42641	0.486854	1.26992	0.359445	1.30488	0.403262
AT2G40590.1	1.4076	0.237027	3.48587	2.87915	3.49422	3.75364	1.87769	1.58065	0.71167	0.520897	7.47436	5.96182	1.94682	1.08445
AT3G01660.1	1.39509	0.0210912	1.46013	0.424086	1.34678	0.37225	1.199	0.270118	4.15838	2.03418	1.48257	0.689337	1.13619	0.330653
AT4G31870.1	1.39462	0.522341	1.4725	0.725997	1.51563	0.349028	1.18014	0.297304	1.16617	0.369887	1.18427	0.10301	1.53996	0.165283
AT5G59900.1	1.39	0.268701	4.28	3.76181	1.075	0.0636396	2.2	2.05061	0.87	0.0989949	1.435	0.487904	1.79	0.353553
AT5G19150.1	1.38732	0.362487	3.23657	3.36988	1.2495	0.268498	1.37144	0.835372	1.06858	0.246094	0.878845	0.146933	0.908298	0.187146
AT1G54570.1	1.385	0.0636396	1.21	0.424264	1.03	0.268701	0.99	0.296985	1.215	0.374767	1.355	0.106066	1.6	0.46669
AT2G45770.2	1.38107	0.572699	1.29225	0.463302	0.988732	0.417183	1.12139	0.311445	1.12658	0.237003	1.57607	1.00904	1.07984	0.086463
AT1G15780.1	1.38	0.494975	1.38	0.452548	1.285	0.162635	1.455	0.572756	1.415	0.205061	1.16	0.183848	1.215	0.219203
AT2G02780.1	1.37998	0.311092	1.21446	0.571994	1.28021	0.919536	1.58962	1.13084	0.593438	0.0375642	1.18609	0.475305	1.13891	0.366148
AT3G11270.1	1.37823	0.825343	2.16614	2.54653	2.19871	2.3604	0.935192	0.188154	1.31465	0.279552	1.57536	1.19402	2.1381	2.07274
AT5G15450.1	1.37802	0.351129	1.89164	0.770622	1.01836	0.13897	1.224	0.391906	1.04127	0.107344	1.39197	0.468537	1.56267	0.376299
AT5G46250.1	1.37583	0.486735	2.12214	1.45362	4.32758	4.6279	1.07569	0.232369	1.1623	0.0533222	1.03432	0.531296	2.39936	2.13637
AT3G62790.1	1.37519	0.596157	0.915505	0.566756	0.94896	0.388035	0.746784	0.412407	1.40844	0.974102	1.67379	2.00606	1.79403	2.07331
AT1G73875.1	1.37	0.282843	2.71	1.40007	1.545	0.0494975	1.085	0.572756	0.915	0.0777817	1.355	0.685894	1.335	0.219203
AT1G52220.1	1.36919	0.226416	1.34256	0.129069	3.64488	3.702	1.32008	0.257227	4.30222	4.23579	1.5324	0.9645	1.34156	0.24939
AT1G72930.1	1.36741	0.23676	1.50274	0.371574	1.38098	0.524643	1.25515	0.134141	1.8029	0.428368	2.59945	1.47156	1.21335	0.0376818
AT5G37740.2	1.3674	0.0178197	1.27247	0.187339	1.60868	0.351686	1.60291	0.400102	1.91089	1.28819	1.6973	0.0810333	1.79787	0.39297
AT5G50640.1	1.36634	0.414216	1.06076	0.346951	0.968875	0.270455	0.964086	0.120436	1.13174	0.40975	1.01031	0.0883566	1.22497	0.397892
AT5G24100.1	1.36537	0.840932	1.03402	0.517581	1.07176	0.450057	0.890674	0.013189	0.988546	0.42632	1.10894	0.369193	1.1571	0.78192
AT5G58220.1	1.365	0.304056	1.125	0.289914	1.225	0.120208	0.565	0.544472	1.36	0.579828	1.075	0.162635	1.305	0.106066
AT1G15910.1	1.36488	0.530166	1.74028	0.848923	1.65728	1.45279	1.82942	1.38511	0.890946	0.295647	1.52624	0.899779	2.04651	0.574886
AT2G25800.1	1.36184	0.866039	1.27113	1.06112	0.94689	0.497964	0.864376	0.0336495	1.04146	0.205553	1.28977	1.0343	1.61518	1.22049
AT3G49800.1	1.35937	0.21161	1.22049	0.525432	1.37282	0.542319	1.18363	0.374899	1.35342	0.221526	0.999394	0.454714	1.42516	0.534433
AT4G23330.1	1.35842	0.765909	1.25348	0.560766	1.06173	0.0965508	1.13625	0.24925	0.962052	0.0960933	0.945687	0.234317	1.16348	0.132203
AT4G39235.1	1.35226	0.500385	1.18902	0.476807	1.21517	0.065158	0.99535	0.378833	1.74968	0.516052	1.17116	0.473912	1.44043	0.565163
AT5G23900.1	1.35118	0.337747	1.18523	0.346157	1.11207	0.0395002	0.889694	0.353985	1.28798	0.130138	5.74821	7.22916	1.05198	0.393176
AT5G58010.1	1.35	0.183848	1.205	0.190919	0.725	0.403051	0.81	0.282843	0.875	0.374767	1.065	0.742462	0.81	0.268701
AT2G33710.2	1.34859	0.115129	1.69466	0.318685	1.54771	0.0250478	0.911816	0.228842	1.53849	0.747392	1.12059	0.168871	1.46161	0.520985
AT3G07195.1	1.34718	0.71726	1.02755	0.265231	1.27938	0.239537	1.13269	0.357356	2.74377	2.4802	1.05099	0.284242	1.16075	0.156624
AT3G25400.1	1.34144	0.517207	1.14941	0.420001	1.32374	0.580752	1.2236	0.365995	1.23378	0.205695	1.19703	0.180649	1.35558	0.449983
AT3G56480.1	1.34	0.678823	3.01	2.91328	1.52	1.01823	1.25	0.240416	1.52	0.438406	1.4	0.0707107	2.49	1.92333
AT5G03220.1	1.34	0.127279	1.47	0.608112	1.465	0.417193	1.025	0.13435	1.01	0.0848528	1.55	0.0282843	1.775	0.813173
AT1G26761.1	1.34	0.183848	1.45	0.509117	1.1	0.169706	0.985	0.162635	1	0.155563	1.455	0.0494975	1.485	0.643467
AT5G10940.1	1.34	0.381838	3.575	2.87792	1.18	0.339411	2.46	2.44659	1.255	0.615183	1.24	0.268701	1.21	0.367696
AT4G36880.1	1.34	0.19799	1.055	0.233345	1.63	1.04652	0.995	0.0212132	2.055	1.63342	1.1	0.339411	0.99	0.39598
AT1G76990.1	1.33667	0.823064	1.34378	0.805121	1.23429	0.64031	1.21048	0.517446	1.21556	0.128948	1.0011	0.337603	1.05392	0.354137
AT5G43580.1	1.33471	0.704458	1.31656	0.974204	1.26199	0.705362	1.71695	1.10328	1.66225	0.765276	1.13939	0.260002	1.1402	0.306418
AT5G58210.3	1.33031	0.565241	1.04914	0.623469	1.30549	0.953895	0.915402	0.543903	1.19603	0.0509529	0.789165	0.397161	0.739826	0.297231
AT5G24070.1	1.32704	0.565813	1.89883	1.71037	1.11754	0.352408	1.21996	0.583917	1.16738	0.379267	0.993568	0.254416	1.04102	0.335273
AT5G54370.1	1.32597	0.283188	1.28129	0.42234	1.54436	0.752196	1.40557	0.448751	1.00781	0.218409	0.949519	0.391805	1.31331	0.406692
AT3G06040.1	1.32454	0.490516	1.13897	0.188291	1.49506	0.595727	0.933106	0.194783	1.38368	0.388804	0.962497	0.115082	1.24564	0.389627
AT2G44050.1	1.32207	0.656793	1.47195	1.24752	1.17427	0.515426	0.847629	0.0302797	1.03949	0.0692435	1.44391	0.469673	1.41948	0.83206
AT2G34720.1	1.31984	0.141189	1.02113	0.578229	0.914322	0.234304	0.900088	0.240292	1.54991	0.749408	1.38222	1.1848	0.778505	0.256673
AT3G17130.1	1.31832	0.303109	1.23806	0.237236	1.19577	0.408762	1.02094	0.324561	1.50558	0.439322	1.43818	0.847761	0.858026	0.144222
AT5G51840.1	1.31633	0.443603	1.1397	0.5944	1.13565	0.529417	0.731389	0.280879	1.00373	0.0512868	1.63295	1.5656	1.25743	1.00772
AT4G33060.1	1.3158	0.274639	1.50461	0.16319	1.46035	0.156061	1.09817	0.393388	1.15413	0.274544	0.948482	0.0685641	0.97157	0.369915
AT1G78520.1	1.315	0.304056	0.99	0.282843	1.465	0.827315	1.325	0.445477	1.41	0.367696	1.39	0.0989949	1.405	0.516188
AT5G38520.2	1.31334	0.185828	1.39155	0.249913	1.33232	0.493927	1.03153	0.128786	2.94986	1.77001	1.6242	1.09249	1.74734	0.558636
AT1G25220.2	1.31225	0.48497	1.4286	1.04758	0.970327	0.369562	0.873409	0.241714	1.28452	0.570938	1.17706	0.314982	1.46119	0.714572
ATCG00840.1	1.31133	0.271416	1.60393	0.84054	1.18094	0.360004	1.00337	0.196574	0.998384	0.282492	2.28875	1.45693	5.36919	7.20705
AT3G06310.1	1.31047	0.56635	1.05482	0.261377	1.20955	0.0135093	1.29562	0.00794225	1.19324	0.160145	0.981931	0.115867	1.05124	0.256316
AT4G36680.1	1.3101	0.377063	1.85075	1.38852	1.30088	0.431778	0.977472	0.323476	0.816945	0.138575	1.37288	0.569291	1.66872	1.09909
AT5G66055.1	1.30876	0.383595	1.41347	0.589064	1.11145	0.280799	1.09903	0.510488	1.32283	0.0101449	2.31203	2.14673	1.36364	0.716107
AT4G13860.1	1.30802	0.365514	1.17791	0.577096	1.40471	0.368506	1.20287	0.117383	1.28042	0.356494	1.15292	0.185035	1.27646	0.273276
AT2G39020.1	1.30712	0.337642	1.42478	0.960961	1.80208	0.845607	1.44408	0.631141	2.17128	1.17386	1.27553	0.285001	1.56675	0.7776
AT2G43980.1	1.305	0.176777	1.81	1.20208	1.05	0	0.835	0.445477	0.75	0.212132	1.545	0.657609	2.035	1.29401
AT4G27070.1	1.305	0.360624	1.625	1.06773	1.095	0.275772	1.12	0.19799	1.105	0.0212132	1.17	0.311127	1.605	0.53033
AT1G49670.2	1.30373	0.254377	1.27059	0.154692	1.1359	0.421223	1.27513	0.251378	1.47577	0.496578	1.64922	0.614518	1.77165	0.0728793
AT3G06960.1	1.29901	0.570468	1.78436	1.84467	1.72691	1.15968	0.789589	0.430502	1.43269	0.920668	1.33205	0.914064	2.41476	2.52207
AT2G29640.1	1.295	0.360624	1.115	0.473762	1.555	0.869741	0.96	0.0565685	1.05	0.0565685	1.485	0.558614	1.535	0.714178
AT5G12440.1	1.29428	0.0343418	0.70608	0.401524	0.91206	0.492061	0.756487	0.471658	1.47428	1.26673	0.908683	0.737253	0.843287	0.645889
AT1G76760.1	1.29368	0.453768	1.23277	0.777002	1.80434	1.00517	1.03824	0.129585	1.02319	0.20841	1.37269	0.526417	1.73376	1.1848
AT5G09500.1	1.29274	0.515175	1.4031	0.909803	1.79439	1.11567	1.168	0.179479	1.21459	0.418241	1.43992	0.5568	3.52956	4.3392
AT2G42070.1	1.29177	0.181343	1.23896	0.256033	1.16418	0.0647998	1.11067	0.0414789	1.56324	0.0328659	1.50289	0.674734	1.18103	0.337956
AT3G29030.1	1.29077	0.319194	1.31333	0.468222	1.1081	0.0331168	1.03255	0.2333	0.97242	0.147652	1.08404	0.14501	1.25763	0.301507
AT2G26060.1	1.29	0.39598	1.19	0.0424264	1.145	0.374767	1.08	0.0282843	1.41	0.86267	1.44	0.551543	1.135	0.304056
AT1G52740.1	1.28788	0.165789	2.00269	0.335024	1.67768	0.85663	1.30015	0.4764	1.35734	0.482294	3.91229	4.36504	3.10761	2.16874
AT1G64230.4	1.28499	0.248464	0.949528	0.395078	1.23658	0.37865	1.02154	0.238874	0.846786	0.142987	1.19358	0.170728	1.13613	0.474147
AT2G46090.1	1.28456	0.304758	1.1303	0.196246	0.967009	0.359264	0.997496	0.205404	0.722687	0.190057	0.92638	0.171961	1.14931	0.343769
AT1G43980.1	1.28421	0.0625269	1.57567	1.06868	1.82183	1.36023	1.93138	1.30302	1.09243	0.52669	1.71934	1.51228	1.57639	0.857559
AT2G25830.1	1.28314	0.387496	1.04058	0.105279	2.31929	1.61116	0.983264	0.28106	1.33754	0.691015	1.19928	0.492051	1.12089	0.466914
AT4G27160.1	1.28259	0.253044	1.1417	0.350646	0.919128	0.172365	2.5489	2.61966	1.99283	0.495754	1.25058	0.504363	1.48819	0.358946
AT2G41260.2	1.2821	0.406056	1.37344	0.435629	1.32882	0.391649	2.9294	2.92784	3.916	4.09048	1.35281	0.604095	2.00261	1.10882
AT3G03420.1	1.28168	0.139049	1.03963	0.0570854	1.08016	0.198211	0.929599	0.156131	0.953054	0.372015	1.36353	0.702112	0.924818	0.078039
AT3G17330.1	1.2815	0.143549	2.07241	1.62975	1.67077	1.74056	1.74785	1.60916	1.03897	0.76222	1.36131	0.737239	1.7004	1.57034
AT2G37060.1	1.28125	0.450786	0.890455	0.183204	1.29621	0.288209	0.775108	0.0213663	0.771855	0.167082	0.997698	0.385093	1.21479	0.615483
AT3G22230.1	1.28047	0.169037	1.14949	0.0558445	1.29174	0.115602	0.989317	0.128246	1.22145	0.464646	5.27992	6.33579	0.878256	0.0258178
AT1G24610.1	1.28	0.0848528	1.885	0.516188	0.97	0.0989949	1.24	0.452548	1.125	0.0636396	2.215	1.30815	1.645	0.162635
AT3G08770.2	1.28	0.806102	1.23	0.947523	0.82	0.579828	1.63	0.763675	0.82	0.0141421	1.075	0.572756	0.64	0.424264
AT3G21600.1	1.27969	0.212566	1.59774	0.865867	1.64814	1.00673	1.06854	0.0262152	1.04918	0.210977	1.20084	0.408935	1.99219	1.26969
AT4G36040.1	1.27864	0.185777	1.24481	0.0921891	1.35528	0.289511	0.977686	0.158837	1.63079	0.241532	1.03844	0.256762	1.0483	0.242815
AT1G79210.1	1.27813	0.420643	0.896193	0.284553	1.03314	0.405292	0.840456	0.21716	1.31575	0.430788	0.928965	0.338206	0.963074	0.400549
AT5G20970.1	1.27732	0.0386362	1.10539	0.459067	1.08083	0.18267	0.854356	0.304966	1.10099	0.677426	0.915258	0.416829	1.56482	1.1387
AT4G37880.1	1.27663	0.467195	1.17743	0.348661	1.2139	0.464494	1.13237	0.119031	1.25794	0.380829	1.25506	0.478237	1.28199	0.398017
AT1G77440.1	1.27536	0.280804	1.26104	0.0315703	1.43489	0.496025	1.06304	0.179532	1.10759	0.0864108	1.61537	0.473855	1.24107	0.206012
AT3G47833.1	1.2751	0.162776	0.91833	0.124917	1.45745	0.272312	1.09865	0.256474	1.67391	0.203515	7.24659	8.78709	1.1137	0.217365
AT1G73960.1	1.275	0.0212132	1.335	0.643467	0.99	0.212132	1.19	0.565685	1.04	0.155563	1.08	0.183848	1.805	0.700036
AT3G51730.1	1.275	0.318198	1.06	0.169706	0.92	0.509117	1.635	0.756604	1.545	0.841457	1.075	0.205061	0.87	0.268701
AT2G04400.1	1.27439	0.557758	1.11356	0.0898907	1.24195	0.427018	1.24515	0.445695	1.06263	0.264975	1.16271	0.102834	1.38672	0.146067
AT5G03030.1	1.27357	0.358598	0.976734	0.0802343	1.14943	0.579027	1.08114	0.242023	1.66837	0.817939	1.99135	0.917334	1.16063	0.0857482
AT3G15450.1	1.27041	0.281568	1.15453	0.310866	1.69478	0.460278	0.975313	0.0671304	1.38283	0.274071	1.2016	0.318688	1.65119	0.407012
AT2G45190.1	1.27	0.0424264	1.475	0.756604	1.14	0.0282843	0.93	0.0707107	1.235	0.388909	0.97	0.0565685	1.03	0.183848
AT4G08580.1	1.27	0.367696	0.77	0.212132	1.03	0.0707107	0.705	0.00707107	1.295	0.445477	0.635	0.275772	0.905	0.233345
AT5G13590.1	1.26831	0.0731049	1.51046	0.253911	1.22288	0.462623	1.10353	0.0515712	2.91126	0.624036	0.992249	0.19481	1.65135	0.874902
AT2G02120.1	1.26829	0.322857	0.854057	0.585565	1.3971	0.187949	1.26667	0.164992	2.40832	1.16203	1.07405	0.418543	2.34079	1.80908
AT1G67350.1	1.26634	0.309563	1.21861	0.430937	1.44628	0.491295	1.15196	0.114021	1.43458	0.460985	1.37735	0.292218	2.06517	1.38282
AT1G60620.1	1.26618	0.348151	1.2355	0.318908	0.853881	0.019631	0.963698	0.122049	1.23541	0.347061	1.21689	0.584222	1.02684	0.202464
AT3G05730.1	1.26506	0.128478	0.890161	0.0100039	1.42173	0.188077	1.10627	0.300972	1.05198	0.305363	0.893424	0.23014	1.38453	1.03591
AT4G10330.1	1.265	0.106066	1.115	0.459619	1.285	0.459619	1.05	0.19799	1.1	0.39598	1.1	0.113137	1.345	0.601041
AT3G17910.1	1.26467	0.283416	1.17804	0.238296	1.1474	0.23963	0.989886	0.0456387	1.11152	0.110078	1.19668	0.418834	1.0965	0.265126
AT2G33180.1	1.26442	0.642645	0.912078	0.243355	1.40869	0.114984	1.12073	0.255595	5.09045	3.79073	1.38741	0.321611	1.06673	0.249941
AT1G72690.1	1.26398	0.163942	1.44143	1.12459	0.882304	0.158814	0.6296	0.235746	1.0536	0.190974	1.21691	0.736157	1.23552	0.919136
AT3G08680.1	1.26391	0.531877	1.34969	1.30151	0.665321	0.176322	0.656723	0.0187762	0.711845	0.464081	1.10655	0.768555	1.20256	0.844905
AT1G50620.1	1.2635	0.143828	1.02147	0.286425	1.2078	0.307547	1.05849	0.347412	0.924849	0.428831	1.15732	0.285849	1.25018	0.189697
AT1G32940.1	1.26305	0.306808	1.04438	0.658488	0.977596	0.413522	0.841597	0.0825949	0.739261	0.0717557	0.87117	0.210478	0.990943	0.239083
AT3G22425.2	1.26228	0.258363	0.881659	0.40684	1.03781	0.298143	0.995434	0.169647	1.04844	0.0701948	0.888819	0.257161	0.695031	0.18616
AT2G43120.1	1.26022	0.316101	1.01231	0.2521	1.14619	0.155838	0.924935	0.156156	1.24832	0.344621	1.01244	0.272126	1.11496	0.239253
AT5G46780.1	1.2601	0.141287	1.07588	0.104816	1.33213	0.110119	1.08971	0.212536	1.82955	0.721883	1.14653	0.726163	1.10678	0.62681
AT3G61430.1	1.26	0.169706	1.435	0.162635	1.155	0.190919	1.125	0.190919	1.255	0.289914	1.305	0.247487	1.54	0.0989949
AT1G59990.1	1.25965	0.180523	1.40628	0.503858	1.07968	0.144796	1.3141	0.524181	1.29665	0.538711	1.46447	0.526667	1.88318	1.22702
AT4G21445.1	1.25942	0.526306	1.09769	0.762238	1.2181	0.406531	0.944768	0.136895	1.1984	0.277641	1.40536	0.326907	1.75405	1.2811
AT4G12480.1	1.25898	0.385999	1.45539	0.365633	1.44308	0.654623	1.69748	0.626224	2.0709	1.25842	1.19006	0.249867	1.2795	0.654941
AT1G80920.1	1.25829	0.0293794	1.26674	0.165618	1.79091	0.423744	0.969545	0.0432816	1.78574	0.622501	1.43469	0.560248	1.67396	0.125777
AT1G50250.1	1.25733	0.455851	1.63378	0.990245	1.29524	0.508056	0.939256	0.167708	1.34769	0.279767	1.05829	0.440857	1.20541	0.28666
AT4G29430.1	1.25727	0.419593	1.25843	0.377095	1.35823	0.155443	1.15917	0.120009	1.38305	0.235029	1.15742	0.105817	1.30115	0.190618
AT3G07050.1	1.25676	0.414701	1.45061	0.635531	1.28075	0.0837857	0.999421	0.0840344	0.996002	0.0509151	5.95609	6.58163	1.44796	0.200875
AT2G15890.1	1.25607	0.0243416	1.12292	0.2354	1.60659	0.215834	0.958018	0.0591238	1.35446	0.171433	1.27796	0.236444	1.53412	0.130195
AT1G79570.1	1.255	0.275772	1.2	0.226274	1.035	0.148492	1.135	0.205061	1.175	0.403051	1.265	0.148492	1.33	0.240416
AT1G35670.1	1.255	0.586899	1.04	0.226274	0.865	0.388909	0.995	0.106066	1.105	0.388909	1.27	0.509117	1.2	0.240416
AT3G21070.1	1.255	0.0636396	1.43	0.509117	0.865	0.162635	1.015	0.120208	1.075	0.190919	1.23	0.608112	1.09	0.311127
AT4G23760.1	1.25375	0.768859	1.08405	0.624862	1.33691	0.727421	1.34753	0.571717	1.46232	0.366267	1.10396	0.521042	1.15326	0.404389
AT5G58140.2	1.25276	0.25846	1.07036	0.0853667	1.06064	0.0415274	1.19608	0.0368852	1.34333	0.117846	0.76737	0.0461461	0.952937	0.123126
AT2G17230.1	1.25275	0.373486	1.13801	0.591237	1.25033	0.514851	0.930404	0.100607	1.06453	0.255976	1.37342	0.680661	1.32881	0.766503
AT2G21230.3	1.25271	0.196837	1.66807	0.553879	1.54755	0.564618	1.13284	0.169838	1.91129	0.620004	1.1486	0.285924	1.78653	0.972395
AT1G20880.1	1.25	0.339411	1.725	0.813173	1.465	0.671751	0.88	0.169706	1.42	0.0424264	1.185	0.247487	1.46	0.650538
AT2G18760.1	1.25	0.735391	1.045	0.346482	1.385	0.176777	1.21	0.113137	1.445	0.700036	0.97	0.183848	1.27	0.155563
AT3G59870.1	1.24993	0.420246	0.946718	0.274376	1.15711	0.225774	1.26412	0.417809	1.38942	0.474293	0.99838	0.235363	1.13833	0.429952
AT5G46230.1	1.24773	0.123383	1.27587	0.386873	1.22825	0.183587	1.02334	0.240894	1.08307	0.504385	1.22993	0.389444	1.26013	0.294927
AT4G15800.1	1.24686	0.341499	0.929649	0.229084	1.2481	0.411644	0.785409	0.164141	1.61884	0.723161	0.995876	0.452932	1.23967	0.956833
AT5G16260.1	1.24519	0.292248	1.32946	0.239039	1.04109	0.113725	1.16301	0.1655	1.23038	0.285591	1.20911	0.702277	1.30596	0.284834
AT1G71220.2	1.245	0.13435	1.005	0.0636396	1.04	0.169706	1.105	0.247487	1.165	0.205061	1.615	1.13844	1.295	0.0494975
AT3G60510.3	1.245	0.00707107	1.135	0.417193	1.065	0.120208	0.99	0.226274	1.165	0.431335	1.08	0.0989949	1.1	0.19799
AT1G72630.1	1.245	0.205061	0.975	0.233345	0.995	0.318198	0.995	0.0212132	1.265	0.487904	0.79	0	0.81	0.0282843
AT4G14605.1	1.24489	0.473612	0.91	NA	0.934551	0.0925591	1.02402	0.118825	1.64	NA	1.78985	0.0987776	0.955716	0.0202007
AT4G22810.1	1.24261	0.0387363	1.37509	0.459488	1.19741	0.187516	1.05894	0.199487	1.39436	0.416292	1.19605	0.373278	1.07889	0.284406
AT2G29490.1	1.24158	0.153324	0.934771	0.388585	1.38982	0.212388	1.31095	0.383181	2.06004	0.947471	1.25792	0.0112008	1.567	0.207888
AT3G13450.1	1.24	0.282843	1.3	0.947523	1.745	0.742462	0.91	0.0707107	1.025	0.26163	1.17	0.509117	1.56	0.919239
AT3G02875.1	1.24	0.19799	1.065	0.205061	0.93	0.0848528	0.92	0.212132	1.245	0.601041	1.985	1.35057	1.22	0.113137
AT3G51980.1	1.2396	0.280001	1.09566	0.225756	0.862389	0.192628	1.27121	0.0790526	0.964451	0.283707	1.60391	0.869	1.33328	0.358473
AT4G32870.1	1.23918	0.352866	1.34926	0.269403	1.34089	0.735359	1.25623	0.598231	2.14967	1.2626	1.59628	1.35188	1.46249	0.824579
AT1G60630.1	1.23821	0.271616	1.64279	1.16202	0.909604	0.210594	0.740068	0.51092	0.83317	0.275498	1.28855	0.907693	2.29299	2.06271
AT2G29530.3	1.23819	0.369367	1.04284	0.379476	1.40239	0.4254	1.33062	0.270002	1.55108	0.129448	1.11239	0.125781	1.23002	0.111392
AT1G27310.1	1.23808	0.3796	1.15783	0.44478	1.17421	0.205566	1.05236	0.0368577	1.11846	0.154572	1.15911	0.229693	1.21382	0.317701
AT4G02380.1	1.23773	0.1752	1.01596	0.172989	1.16188	0.0833493	0.973798	0.192673	1.67408	0.286846	0.977387	0.27304	1.05159	0.158421
AT4G11320.1	1.23683	0.179362	1.19118	0.157235	1.0743	0.0626473	0.825879	0.0765387	1.58867	0.478946	0.809905	0.0708444	0.934682	0.0216626
AT4G13500.1	1.23646	0.118956	1.1216	0.274423	1.16575	0.243657	1.05417	0.0335758	1.27433	0.0436641	1.79334	1.35019	1.26707	0.418942
AT4G34610.1	1.235	0.0777817	0.905	0.176777	0.94	0.438406	0.82	0.367696	1.22	0.254558	1.32	0.0424264	0.865	0.13435
AT5G39850.1	1.23499	0.134358	1.2916	0.18611	1.42849	0.0402866	1.21666	0.0659893	1.57358	0.631329	2.80575	2.36774	1.52376	0.319953
AT5G04130.1	1.23416	0.291096	1.23806	0.342157	1.14922	0.382941	1.12202	0.0169938	1.56603	0.0197514	1.73664	0.867427	1.43262	0.27914
AT4G20020.1	1.23317	0.240511	1.12333	0.166537	1.2203	0.261987	1.21246	0.295217	1.10151	0.315897	1.21941	0.114489	1.34998	0.139987
AT2G35795.1	1.23187	0.250164	1.2682	0.652448	1.21698	0.582074	0.81482	0.165597	1.30878	0.232789	1.08897	0.308194	1.73689	1.49567
AT2G33600.1	1.23179	0.305623	1.37735	0.575388	1.41481	0.35091	0.948767	0.246924	0.984421	0.188369	1.34524	0.225698	1.994	1.40609
AT3G54890.1	1.23157	0.306849	0.928153	0.227529	1.12196	0.53188	1.03508	0.0481656	1.02961	0.189846	1.24216	0.197192	1.24572	0.336021
AT2G34590.1	1.23027	0.409443	1.00077	0.389291	1.07863	0.22959	1.04573	0.238468	1.14623	0.0488898	1.18095	0.312711	1.18703	0.265454
AT3G57320.1	1.2302	0.282565	1.00218	0.336334	1.0083	0.101398	0.969594	0.849102	0.860009	0.127292	1.87465	2.08645	1.11115	1.05903
AT4G39210.1	1.23	0.127279	1.075	0.205061	1.245	0.304056	1.1	0.141421	1.56	0.876812	1.09	0.0141421	1.045	0.0919239
AT1G12360.1	1.22995	0.519755	1.99046	0.875086	1.31512	0.526128	1.13282	0.348624	2.32361	1.91174	1.07437	0.292707	3.38163	4.29411
AT4G24780.1	1.22978	0.390046	1.57918	1.34167	1.13562	0.538499	0.865851	0.271958	0.916231	0.140849	1.21387	0.589401	1.92215	1.86651
AT3G51260.1	1.22933	0.219549	1.26467	0.546315	0.990385	0.108648	1.0024	0.194405	0.953644	0.238465	1.23077	0.0952818	1.62122	0.953347
AT2G32230.1	1.22731	0.543799	2.06231	1.43338	0.862359	0.0740463	1.21286	0.549396	0.931157	0.340803	3.82912	4.90264	2.70716	1.47009
AT4G00165.1	1.22569	0.381522	1.42403	0.783447	1.42761	1.22344	1.90027	0.864618	0.846661	0.179543	0.859281	0.362486	0.868779	0.368369
AT1G03530.1	1.2253	0.105641	1.4597	0.693391	1.25286	0.349503	1.08654	0.16481	1.31829	0.228699	1.28715	0.541431	1.5246	0.700606
AT5G41140.1	1.2253	0.614763	0.521109	0.52169	0.756979	0.810374	0.479027	0.411499	1.03908	0.338111	0.503838	0.475405	0.364661	0.262108
AT5G45610.1	1.225	0.106066	1.075	0.00707107	1.055	0.13435	1.17	0.0707107	1.13	0.0707107	1.175	0.176777	1.05	0.0848528
AT3G63510.1	1.22379	0.107783	1.31165	0.563349	1.66075	0.493914	1.0616	0.299251	0.990562	0.0133472	1.17432	0.163602	1.33437	0.276658
AT3G25940.1	1.22352	0.144177	1.23177	0.187223	1.33634	0.149547	1.13281	0.25997	1.18751	0.203227	1.22393	0.225328	1.19128	0.159362
AT3G04010.1	1.22332	0.306664	1.06419	0.239413	0.804462	0.577645	0.938687	0.20192	1.30476	0.356727	0.913998	0.396926	0.817048	0.462518
AT1G47500.1	1.22321	0.165208	1.22723	0.36161	1.05818	0.0434859	1.05547	0.195431	1.04809	0.26242	1.1403	0.149001	1.22542	0.0646166
AT5G24770.1	1.22275	0.135562	1.2103	0.366436	1.08139	0.393674	1.26513	0.331171	1.04544	0.120803	1.31062	0.405765	1.10372	0.274552
AT1G22140.1	1.2221	0.253287	0.887102	0.0407964	1.47685	0.609121	0.789135	0.265439	1.18701	0.195536	1.03002	0.517273	0.869019	0.146518
AT4G05520.1	1.22191	0.284636	1.34456	0.193203	1.09313	0.0665067	1.05502	0.103345	1.06836	0.246689	1.27505	0.315471	1.13842	0.187639
AT2G36800.1	1.22169	0.302344	1.69815	0.231977	1.26771	0.672834	1.54141	0.526714	1.13809	0.384546	1.6198	0.859875	2.14103	0.414329
AT5G55140.1	1.22149	0.139308	0.801426	0.143439	1.15774	0.144615	1.23766	0.795265	1.77644	0.613149	1.21009	0.876678	1.14018	0.706846
AT2G43720.1	1.22148	0.167617	1.46137	0.0829158	1.1653	0.218779	0.946518	0.00492485	1.38515	0.544683	1.06129	0.295154	1.19	0.155569
AT1G02820.1	1.22096	0.397331	1.40282	0.428247	1.18246	0.314604	1.30984	0.410353	1.81318	0.92374	0.961982	0.0169452	0.906653	0.00940819
AT5G02270.2	1.22031	0.220192	1.45722	0.721832	1.4152	0.523064	1.09553	0.0411313	1.61502	0.608119	1.10762	0.249488	1.22484	0.175828
AT5G62950.1	1.22012	0.212298	1.32148	0.157656	1.38557	0.106875	1.45085	0.623461	1.30255	0.696566	1.23281	0.385807	1.08647	0.390994
AT1G08220.1	1.21999	0.367709	1.13653	0.249647	1.30975	0.494621	1.02286	0.0606083	1.45	NA	1.38454	0.00642083	1.14066	0.000940256
AT2G41430.1	1.21882	0.183365	1.14071	0.405935	1.736	0.230367	0.861827	0.178011	1.50157	0.288346	1.09202	0.387794	1.507	0.262173
AT2G02100.1	1.21832	0.20748	0.981411	0.344111	1.54173	1.23935	0.88812	0.254453	1.38933	0.62293	1.58	1.31636	1.74397	1.34079
AT3G55560.1	1.21714	0.169569	1.07064	0.229731	0.930044	0.149256	0.956976	0.25496	1.53109	0.545102	0.856703	0.294952	0.788709	0.141154
AT3G59780.1	1.215	0.346482	1.04	0.0141421	1.06	0.367696	1.07	0	1.335	0.502046	1.15	0.353553	1.165	0.0212132
AT1G80790.1	1.215	0.360624	1.745	1.44957	0.99	0.19799	0.855	0.190919	0.81	0.452548	1.35	0.678823	1.075	0.247487
AT1G66100.1	1.215	0.388909	1.165	0.205061	1.165	0.289914	1.15	0.46669	1.32	0.155563	1.38	0.410122	0.925	0.00707107
AT3G20500.1	1.21487	0.290344	1.00272	0.172615	1.06112	0.0934513	0.983525	0.140449	1.26385	0.447226	1.04063	0.231577	1.08614	0.282732
AT2G21470.2	1.21216	0.274121	1.46718	0.471608	1.07863	0.382872	1.04434	0.0831008	1.16493	0.29768	1.61844	0.979967	2.15405	1.40151
AT3G57280.1	1.21159	0.535852	1.27667	0.574658	1.19253	0.612975	1.07987	0.243436	1.37685	0.314538	0.992415	0.400658	0.954306	0.0725255
AT2G42500.1	1.21109	0.27024	0.802508	0.074258	0.974137	0.0765617	1.24739	0.208438	2.52993	2.12122	1.20604	0.022678	1.17617	0.0761272
AT4G31120.1	1.21	0.141421	1.435	0.431335	1.045	0.304056	0.97	0.367696	1.065	0.318198	1.115	0.0353553	1.665	0.572756
AT1G23180.1	1.21	0.0848528	0.855	0.671751	1.245	0.0212132	0.995	0.219203	0.915	0.388909	0.83	0.0141421	0.885	0.219203
AT3G03460.1	1.21	0.212132	1.025	0.120208	1.045	0.289914	0.98	0.19799	1.2	0.282843	1.06	0.113137	0.88	0.113137
AT5G05600.1	1.20982	0.399874	1.22588	0.461876	1.167	0.37587	1.05347	0.25138	1.13203	0.328435	1.29154	0.562037	1.75154	1.2209
AT1G01160.2	1.20976	0.490155	1.09689	0.645145	1.1727	0.603909	0.865177	0.140575	1.17532	0.0250063	0.921805	0.344023	1.32277	0.849561
AT2G39780.1	1.20882	0.139829	1.41357	0.410235	1.58213	0.610011	1.03973	0.00960301	1.06877	0.201585	1.15724	0.307993	1.40048	0.415383
AT5G56890.1	1.2088	0.538685	1.15548	0.426153	1.29525	0.803669	0.986037	0.262033	1.27369	0.227723	1.29117	1.111	0.958142	0.264455
AT1G75830.1	1.20852	0.165614	0.872917	0.14226	0.983885	0.163799	1.15714	0.169651	1.45309	0.864375	0.980749	0.573427	0.837842	0.333789
AT3G08510.1	1.20844	0.3129	1.08536	0.117986	0.925068	0.275319	1.08217	0.210397	0.824841	0.234722	1.28563	0.749972	1.4339	0.375433
AT4G21450.3	1.20787	0.285852	1.01228	0.279611	1.20618	0.429661	0.856041	0.373294	1.64095	1.0876	1.30002	1.13134	1.27893	0.991459
AT1G30900.1	1.20765	0.109808	1.0358	0.00819687	0.983639	0.273847	1.14527	0.290298	0.749652	0.311618	0.961417	0.171709	1.12813	0.124636
AT1G10940.2	1.20763	0.144778	1.30568	0.472806	0.918211	0.0964655	1.32592	0.0340523	0.966879	0.0238702	2.36519	2.04327	1.36996	0.424326
AT5G47780.1	1.20746	0.30058	1.44101	0.295558	0.739215	0.338301	0.845756	0.319267	0.816393	0.178746	0.765408	0.177353	1.00847	0.0544102
AT2G41475.1	1.20519	0.46865	0.925467	0.574153	1.23159	0.117611	1.25884	0.461291	2.50718	0.78394	1.48111	0.651452	1.23011	0.74504
AT1G15120.2	1.20504	0.0883988	0.97469	0.168708	1.11567	0.182033	0.995294	0.106393	1.06809	0.26764	0.933338	0.293651	1.10084	0.289224
AT5G59300.1	1.205	0.219203	1.12	0.296985	0.995	0.190919	1.045	0.0636396	0.97	0.169706	1.32	0.339411	1.45	0.169706
AT5G01670.2	1.205	0.106066	1.395	0.346482	1.37	0.296985	0.88	0.296985	1.17	0.410122	1.63	0.961665	1.29	0.0848528
AT1G26480.1	1.205	0.388909	0.74	0.0989949	0.525	0.0353553	1.01	0.0424264	1.46	0.961665	1.415	0.671751	0.845	0.275772
AT1G67230.1	1.20471	0.290322	1.00387	0.00867413	1.42085	0.380634	1.08126	0.337634	1.5891	0.637676	0.865012	0.289897	1.36692	0.867021
AT3G52720.1	1.2033	0.484218	1.21702	0.291342	0.951373	0.269695	0.978439	0.512706	1.07924	0.481696	1.54593	1.53568	1.94133	1.43845
AT1G17730.1	1.20244	0.385284	1.41054	0.806861	1.52017	0.792204	1.70095	1.062	0.937829	0.130349	1.50114	0.835994	1.43384	0.797393
AT4G37830.1	1.20209	0.290111	1.71266	1.24312	2.07751	1.86847	1.82167	1.4494	0.975843	0.0750142	2.20535	1.08894	2.0658	0.824583
AT2G17240.1	1.20205	0.27113	1.44787	0.664166	1.62858	0.718639	1.0647	0.291517	1.03765	0.184546	1.36761	0.281215	1.37839	0.34634
AT1G06510.1	1.20153	0.110946	0.882853	0.265998	0.826495	0.128395	0.936533	0.158959	0.982682	0.105077	0.91053	0.158146	0.969374	0.407594
AT3G22380.2	1.20147	0.266616	1.22996	0.272281	1.01625	0.176181	0.972594	0.327206	1.56048	0.65258	1.32971	0.997461	1.45546	0.727119
AT2G46100.1	1.19999	0.294431	0.859059	0.0658095	1.07453	0.100867	0.979155	0.0524541	1.30681	0.280484	0.917067	0.185163	1.03179	0.115134
AT5G60960.1	1.19964	0.0702081	1.34099	0.0551673	1.15889	0.267126	1.31571	0.161627	1.42022	0.211828	1.04134	0.125379	1.33055	0.197212
AT4G26760.1	1.19943	0.084647	0.985547	0.11616	0.975605	0.125224	1.07776	0.299263	1.24993	0.349891	1.0688	0.0272109	1.09956	0.130314
AT4G12470.1	1.19931	0.300925	1.23822	0.163383	1.13238	0.354106	1.27113	0.240773	1.45183	0.290041	1.02053	0.125366	1.04425	0.260874
AT5G66930.3	1.1989	0.380275	1.22065	0.750452	1.27649	0.942558	1.58188	0.766333	1.84063	1.40096	1.31457	0.444865	1.69185	1.0067
AT4G02150.1	1.19647	0.202977	1.06286	0.00404583	1.09743	0.300623	0.939999	0.466692	1.76005	0.69303	0.665758	0.0647113	0.979618	0.354094
AT1G04945.3	1.19607	0.175257	1.05968	0.537854	1.11361	0.136312	1.04827	0.195547	0.761717	0.266273	1.11288	0.10907	0.995402	0.134918
AT4G03120.1	1.19566	0.254963	1.01685	0.198272	1.33447	0.492262	0.997111	0.374858	1.39114	0.131	1.02964	0.3154	1.06998	0.342239
AT5G21940.1	1.19512	0.162462	1.53997	0.678865	1.50933	0.198942	0.885348	0.091431	1.39346	0.34431	1.00507	0.261528	1.47032	0.381382
AT2G24860.1	1.195	0.176777	0.88	0.0282843	1.3	0.410122	1.15	0.183848	1.25	0.0141421	1.75	0.579828	1.38	0.141421
AT1G51060.1	1.195	0.459619	0.61	0.0565685	0.445	0.148492	0.73	0.240416	0.68	0.565685	1.31	0.834386	0.7	0.183848
AT5G36170.1	1.19475	0.40341	1.5127	0.660861	1.51756	0.569136	1.07751	0.194466	1.12167	0.478474	1.05517	0.0780187	2.03822	1.13389
AT1G76970.1	1.19448	0.181234	1.13869	0.304251	1.25483	0.217487	1.21341	0.291741	1.05055	0.578228	0.963139	0.19113	1.31015	0.329499
AT2G22122.1	1.19331	0.454488	1.29182	0.10892	1.01021	0.404244	0.771912	0.239385	0.984996	0.090415	0.897729	0.560238	0.967101	0.309185
AT5G25490.1	1.19237	0.176457	1.34523	0.757899	1.27712	0.412976	0.920192	0.220381	1.61605	0.519468	1.01358	0.348074	1.07291	0.335644
AT1G32330.1	1.19217	0.14425	1.03693	0.240658	0.983025	0.13095	0.925358	0.0946435	1.06938	0.190888	1.00874	0.272513	1.18453	0.195434
AT5G07900.1	1.19213	0.172123	1.14775	0.517878	0.979467	0.120785	1.00344	0.196026	0.979979	0.22712	1.07227	0.038981	1.53553	0.856018
AT3G14850.2	1.19125	0.634627	2.04144	2.28898	1.9852	1.64728	0.462685	0.279045	0.933685	1.02716	1.149	1.06208	3.70513	4.8435
AT5G08520.1	1.1906	0.349615	1.32403	0.935783	0.994544	0.199678	0.917504	0.140774	1.31974	0.336016	0.889075	0.268207	0.976109	0.317381
AT1G77630.1	1.19025	0.311344	1.21858	0.247381	1.04949	0.259659	1.19271	0.20606	1.35192	0.405557	0.868475	0.139484	1.1937	0.501167
AT4G29040.1	1.19011	0.0139893	1.19097	0.0269142	1.22646	0.207127	1.32953	0.423602	0.950378	0.197455	2.71067	2.1628	1.46536	0.0914139
AT5G61130.1	1.19006	0.33041	1.19121	0.635156	1.07842	0.283623	0.754895	0.217609	1.03853	0.121634	0.918102	0.377305	1.48298	1.13915
AT4G14600.1	1.19002	0.240451	1.07208	0.243353	1.16622	0.0936453	1.30488	0.148321	1.67321	0.244958	1.08421	0.0930364	1.47952	0.0431069
AT5G12150.1	1.18931	0.17197	1.09366	0.196243	1.04519	0.0374541	1.0337	0.176784	1.15661	0.188748	1.04097	0.184894	1.09768	0.0913878
AT1G03090.2	1.18916	0.1692	1.3687	0.398238	1.03829	0.115661	0.97523	0.178474	1.40281	0.600548	1.11933	0.262951	1.93935	1.35242
AT1G56110.1	1.18904	0.312489	0.916543	0.037537	1.16678	0.0520206	1.31832	0.209749	1.23992	0.212251	1.02666	0.0471432	1.23212	0.285842
AT1G64220.1	1.18894	0.103856	1.16889	0.332568	1.49253	0.474683	1.13688	0.245862	1.48805	0.842227	1.26511	0.571167	1.42811	0.189856
AT3G57870.1	1.18828	0.143858	0.825321	0.0349013	1.49315	0.815783	1.42711	1.12131	1.80096	0.239052	0.751327	0.280966	1.12297	0.745332
AT2G20550.1	1.18815	0.151398	0.936583	0.366793	1.01597	0.211395	0.918646	0.280189	1.09017	0.278578	1.34136	0.864112	0.973481	0.400416
AT3G26740.1	1.18658	0.301197	1.00169	0.259968	1.09264	0.227176	0.927364	0.265128	0.756888	0.184687	0.721544	0.276843	0.857519	0.203733
AT3G16850.1	1.18633	0.14694	1.12631	0.14261	1.11104	0.219195	0.971518	0.122349	1.12609	0.0962442	1.0075	0.259414	1.04528	0.246674
AT2G34430.1	1.18574	0.602089	0.674676	0.176318	1.0403	0.46711	0.777587	0.109725	1.19588	0.390153	0.877078	0.0241526	0.847628	0.29363
AT5G66150.1	1.185	0.0636396	0.84	0.240416	1.08	0.0424264	1.08	0.452548	1.57	0.240416	1.055	0.0353553	1.975	1.06773
AT3G60130.1	1.185	0.289914	1.285	0.106066	1	0.113137	0.955	0.190919	1.095	0.487904	3.155	2.49609	1.755	0.0777817
AT2G01600.1	1.18434	0.224443	0.9971	0.175808	1.1088	0.437161	1.06211	0.214688	1.16533	0.229051	1.08318	0.274123	1.04338	0.18142
AT5G66030.1	1.18421	0.137238	1.52552	0.471885	0.923261	0.14217	1.05093	0.269758	1.16386	0.11602	1.58606	0.995315	1.77384	0.911424
AT2G43535.1	1.18398	0.221354	1.05084	0.174879	1.0975	0.300413	1.23173	0.219916	1.05256	0.246936	0.973753	0.0213276	0.985892	0.23933
AT5G03540.3	1.18391	0.196732	1.24766	0.361169	1.43068	0.466775	1.55252	0.965659	1.3903	0.428977	1.4389	0.638952	1.65609	0.714151
AT3G21055.1	1.18371	0.311931	0.980051	0.147377	1.40692	0.465021	1.16585	0.324145	1.68429	0.320159	1.02407	0.163928	1.21196	0.414002
AT3G13230.1	1.18321	0.250452	1.78709	1.30847	1.14483	0.272827	1.06691	0.272946	0.980549	0.244826	1.55552	1.12972	2.35717	1.99457
AT1G07660.1	1.18264	0.101762	1.15959	0.203651	1.01286	0.0800731	0.973821	0.164865	1.24537	0.670901	3.22164	3.89888	1.83654	1.20618
AT3G16000.1	1.18194	0.10478	1.2248	0.127881	0.985443	0.0890615	1.08033	0.22394	1.17017	0.364857	2.38133	2.53685	1.2252	0.0773059
AT5G63510.2	1.18169	0.190545	1.14026	0.318024	1.03952	0.134754	1.00586	0.16512	3.91268	4.55684	1.16851	0.245066	1.14444	0.314034
AT3G48050.1	1.18138	0.0553556	1.51084	0.449304	1.10802	0.0723597	1.01923	0.0897995	1.38569	0.403501	1.22582	0.217286	1.48117	0.539079
AT1G03457.2	1.18079	0.283962	1.2122	0.186962	1.12892	0.0550376	1.05028	0.240818	4.19196	4.55654	1.34812	0.449888	1.17175	0.143895
AT4G20780.1	1.18019	0.554588	1.41246	1.16393	1.5853	1.20324	2.07063	1.76805	0.921803	0.281838	1.63856	1.40649	1.87855	1.76443
AT4G10030.1	1.18003	0.339375	1.50197	0.831603	0.674553	0.232712	0.895301	0.106492	1.19903	0.323897	0.931774	0.0823446	1.98589	1.2079
AT5G63380.1	1.18	0.339411	1.225	0.0353553	0.915	0.205061	1.06	0.254558	1.19	0.212132	1.94	1.38593	1.42	0.240416
AT1G52060.1	1.18	0	1.16	0.19799	1.455	0.459619	0.89	0.183848	1.405	0.403051	1.05	0.268701	1.25	0.226274
AT3G11940.1	1.17888	0.0671236	1.12729	0.403991	1.01906	0.215258	1.0249	0.254161	1.05362	0.263985	1.13259	0.278569	1.40354	0.483723
AT1G18250.2	1.17863	0.277223	1.17021	0.432835	1.54272	0.624917	0.914272	0.333613	1.24537	0.491853	1.18383	0.612604	1.50929	0.772492
AT4G26750.1	1.1774	0.158181	1.1459	0.460012	1.01639	0.126944	0.964526	0.0562924	1.19417	0.274002	1.06253	0.131472	1.16301	0.126713
AT5G17610.1	1.17733	0.236636	1.19575	0.644522	1.85428	0.614166	2.1708	0.255683	1.70182	0.455118	1.38631	0.546319	1.50526	0.573118
AT4G33540.1	1.17657	0.41893	1.43692	0.36457	1.20934	0.147916	0.895236	0.0690479	1.13925	0.238972	2.36554	2.56153	2.30754	1.94404
AT5G54940.1	1.17559	0.00967668	1.06818	0.244668	1.49923	0.225423	0.969993	0.0299902	1.37109	0.186049	1.06839	0.202414	1.24906	0.12648
AT1G03880.1	1.1754	0.342889	1.04512	0.246731	0.953536	0.244139	2.18187	1.14292	2.26971	0.841988	1.40088	0.567006	1.68717	0.437703
AT3G57520.1	1.175	0.233345	1.275	0.0919239	0.86	0.282843	1.195	0.162635	1.12	0.183848	1.64	0.947523	1.45	0.19799
AT3G07300.3	1.175	0.0494975	1.075	0.0353553	0.935	0.148492	0.91	0.155563	0.98	0.0565685	1.2	0.127279	1.4	0.296985
AT2G38680.1	1.175	0.388909	1.355	0.643467	0.985	0.106066	1.07	0.46669	0.9	0.565685	1.075	0.289914	1.245	0.544472
AT3G07670.1	1.175	0.0212132	1.09	0.212132	1.185	0.374767	1.01	0.0565685	1.13	0.424264	0.965	0.13435	1.2	0.254558
AT5G44120.3	1.17478	0.421439	0.967429	0.260204	0.840516	0.095317	3.08305	2.27511	2.33809	1.02616	1.48133	0.752985	2.0634	1.07855
AT1G14220.1	1.17451	0.00775944	0.824272	0.105037	1.10342	0.21697	0.79898	0.0438692	0.752727	0.0321409	0.83142	0.0161509	0.798252	0.266229
AT1G12410.1	1.17441	0.192885	0.958028	0.115412	1.03669	0.257002	0.932458	0.135695	1.2671	0.44304	1.18885	0.175127	1.29231	0.47536
AT2G19430.1	1.17373	0.321901	1.21021	0.193469	0.928399	0.194331	1.3053	0.267279	0.975078	0.164452	1.42519	0.499844	1.28677	0.395065
AT1G21900.1	1.17373	0.277565	1.27606	0.797528	0.818935	0.171212	0.609317	0.114103	0.924826	0.261384	0.852673	0.335631	1.03693	0.570026
AT3G09630.1	1.17322	0.248555	1.06258	0.161477	1.11137	0.137415	1.03752	0.120737	1.13658	0.263607	2.99339	3.54786	1.24797	0.305086
AT5G28770.2	1.17297	0.0665091	1.13855	0.539449	1.14667	0.221563	0.822839	0.179833	1.23524	0.346144	0.91043	0.409514	1.47135	0.379934
AT5G13140.1	1.17282	0.114262	1.17905	0.200115	1.09624	0.0954049	0.979979	0.0953973	1.10841	0.136985	1.00608	0.105909	1.10291	0.0496359
AT3G09220.1	1.17254	0.163933	1.08214	0.112219	1.00649	0.0702633	0.889546	0.0564124	1.04059	0.369538	0.966669	0.240065	1.05879	0.219119
AT4G21620.1	1.17225	0.343086	1.0415	0.251005	1.05457	0.0578905	0.792161	0.295235	1.22539	0.565954	0.926633	0.330253	1.37783	0.991637
AT3G22600.1	1.17131	0.0734197	0.922838	0.100767	1.04501	0.140782	0.786418	0.242569	1.34393	0.211382	0.846182	0.317235	0.830393	0.196318
AT5G24260.1	1.17071	0.376501	1.56793	0.728492	0.913379	0.19009	1.0149	0.324357	0.899722	0.431355	1.83771	1.64777	2.29453	1.2188
AT3G04520.1	1.17055	0.0845655	1.10695	0.0931171	0.949358	0.148236	1.24361	0.395718	1.232	0.350448	1.07283	0.0811082	1.28742	0.175492
AT3G46040.1	1.17055	0.164377	1.22989	0.478574	1.63037	0.978413	1.05115	0.070196	1.22511	0.121214	1.43809	0.842049	2.15403	1.96541
AT1G70850.1	1.17038	0.287531	1.06539	0.156312	2.67971	3.13329	1.05251	0.110758	1.67635	1.38944	1.82484	1.48539	1.09555	0.280761
AT3G21630.1	1.17033	0.156463	1.07461	0.28251	1.22249	0.283043	1.08564	0.139019	1.16395	0.460781	0.931857	0.0898748	1.20289	0.127829
AT4G19150.1	1.17008	0.163602	1.10497	0.173901	1.09376	0.327778	0.926432	0.236235	1.21509	0.140277	1.16189	0.48221	1.2364	0.658052
AT5G50950.1	1.17	0.0848528	1.055	0.26163	1.015	0.0919239	0.975	0.0212132	0.97	0.0848528	1.045	0.106066	0.99	0.0565685
AT2G47590.1	1.17	0.46669	0.755	0.0777817	0.915	0.219203	0.805	0.190919	1.22	0.565685	0.84	0.0424264	0.865	0.0353553
AT5G49215.1	1.16984	0.193048	1.05512	0.342931	1.01792	0.146834	1.08422	0.213135	1.34228	0.246425	0.887202	0.132767	0.983857	0.145809
AT1G22800.1	1.16975	0.0562173	1.09089	0.0578334	0.987165	0.462681	0.989069	0.366379	1.07692	0.0946326	1.12013	0.0850382	1.57017	0.537165
AT3G06980.1	1.16868	0.20828	1.24638	0.320648	1.49217	0.917129	1.00645	0.202305	3.42396	3.75567	2.30475	2.17773	2.01831	0.770045
AT2G36680.1	1.16864	0.249243	1.12882	0.0536182	0.982615	0.144485	1.0257	0.0626315	0.960141	0.0952836	1.13785	0.142284	1.17518	0.188455
AT3G28500.1	1.16737	0.279121	1.2397	0.452124	1.24081	0.722401	1.61039	0.354103	1.03517	0.332577	1.29208	0.512065	1.45266	0.654302
AT1G75380.1	1.16668	0.25107	1.12285	0.500842	1.32311	0.627782	1.06731	0.29193	1.27449	0.271031	1.30424	0.13145	1.20192	0.395182
AT5G47390.1	1.16595	0.464318	1.14534	0.317897	1.07995	0.0794617	1.02721	0.454427	1.00699	0.487801	1.26609	0.758765	1.50013	0.784067
AT1G15420.1	1.16545	0.260999	1.3128	0.434448	1.10049	0.0700205	0.94867	0.171587	1.0754	0.0783459	1.59099	0.988553	1.03525	0.247136
AT4G24220.1	1.16504	0.148434	1.30969	0.141854	1.18753	0.0317767	1.1444	0.133505	1.30968	0.000459132	1.344	0.333751	1.23475	0.0632815
AT3G24550.1	1.165	0.0636396	1.27	0.381838	1.25	0.226274	1	0.0424264	1.015	0.0636396	1.07	0	1.775	0.954594
AT4G36530.2	1.165	0.0353553	1.39	0.565685	0.81	0.127279	0.9	0.39598	0.94	0.509117	1.11	0.0848528	1.3	0.0565685
AT5G08080.3	1.1637	0.141305	1.22304	0.059864	0.924145	0.187675	0.926875	0.0727018	0.998204	0.0684599	1.11242	0.394129	1.22042	0.248116
AT1G65000.1	1.16364	0.20647	0.987112	0.0977001	1.15995	0.266263	0.782973	0.147838	1.27177	0.371345	1.08476	0.340119	1.14295	0.472907
AT5G06320.1	1.16354	0.128632	1.17978	0.200716	1.12532	0.154625	0.943339	0.290222	1.23277	0.250789	0.882989	0.281723	1.21761	0.518631
AT5G53860.4	1.16352	0.334497	1.00934	0.32966	1.00067	0.0896809	1.04044	0.00934647	0.994022	0.0538876	1.13318	0.210541	1.8103	1.32813
AT3G07565.4	1.16336	0.486426	1.13327	0.652665	0.937636	0.331126	1.33272	0.722264	1.4054	0.512368	1.59986	1.49025	1.58937	0.924501
AT4G26220.1	1.16302	0.137153	1.40954	0.17035	1.22256	0.258174	1.44739	0.547853	1.03179	0.115668	1.61026	0.183481	1.35135	0.143329
AT2G20060.1	1.16284	0.162348	1.7745	0.739054	1.10789	0.136834	1.27215	0.325463	1.04824	0.38288	2.18595	2.24262	1.71072	1.20934
AT4G34830.1	1.16262	0.130079	1.15252	0.325592	1.03615	0.182787	1.02639	0.0491365	1.32144	0.408065	1.11569	0.308168	1.3093	0.405671
AT3G52580.1	1.16249	0.275025	1.49908	0.223822	1.02674	0.223142	0.915643	0.335392	1.09049	0.441533	1.8751	1.64103	2.651	2.07417
AT4G37070.2	1.16226	0.111819	1.41309	0.599323	0.835672	0.0750788	0.93059	0.160828	0.888328	0.114278	1.28054	0.417327	2.14821	1.65582
AT3G22942.1	1.16178	0.35607	1.10726	0.222395	1.23096	0.496326	1.29332	0.080158	1.46934	0.451621	1.08999	0.0565574	1.24047	0.0430905
AT5G01750.2	1.16128	0.0972563	1.03078	0.0180322	1.1122	0.30384	0.993356	0.030514	1.21043	0.380713	1.19692	0.551494	1.36875	0.406946
AT2G04530.1	1.16095	0.295858	1.25204	0.199015	1.1043	0.197566	1.49566	0.537498	0.969475	0.290464	2.05322	1.07076	1.88839	0.120568
AT3G52470.1	1.16094	0.140098	1.72023	0.17003	1.42011	0.381991	1.32569	0.61616	1.04437	0.00618256	1.24643	0.136376	2.1085	0.355673
AT5G66170.2	1.16087	0.131802	1.00883	0.355957	3.42928	3.79382	0.954234	0.21889	1.26783	0.760525	2.44502	2.16512	1.26066	0.235547
AT1G06070.1	1.16084	0.106768	1.10231	0.234197	1.00988	0.210124	0.89265	0.187008	1.47408	0.446473	0.894248	0.18344	0.846642	0.165664
AT1G15790.1	1.16072	0.0131304	1.29275	0.15945	1.14066	0.227205	1.11258	0.0246289	0.812663	0.151797	1.05866	0.026386	1.25561	0.205926
AT5G44310.2	1.16056	0.113926	1.15646	0.0515594	1.04214	0.370727	0.94994	0.0706252	1.22064	0.114039	0.859429	0.0998018	1.11214	0.0454552
AT5G57040.1	1.16055	0.131979	1.22069	0.304648	1.28719	0.326461	1.05502	0.066166	1.11426	0.115007	1.16585	0.15172	1.19367	0.144046
AT2G27100.1	1.16041	0.16912	1.09748	0.15913	1.32527	0.402672	1.12038	0.0701781	1.03281	0.0525978	3.55603	3.86642	1.14363	0.107997
AT3G50790.1	1.16019	0.320448	1.26338	0.582822	1.24392	0.430299	1.03636	0.128249	1.10524	0.168513	1.10327	0.264156	1.13705	0.259178
AT5G65690.1	1.16	0.494975	1.145	0.247487	0.845	0.33234	0.87	0.0565685	1.005	0.0494975	1.42	0.763675	1.575	0.318198
AT2G03690.1	1.16	0.311127	1.23	0.127279	1.09	0.113137	0.765	0.26163	0.8	0.0424264	1.655	0.883883	1.565	0.00707107
AT5G51070.1	1.16	0.212132	1.21	0.127279	1.06	0.353553	0.94	0.183848	1.145	0.516188	1.08	0.296985	1.345	0.0494975
AT3G21510.1	1.16	0.268701	1.05	0.763675	0.85	0.240416	0.905	0.219203	1.1	0.0989949	0.91	0.367696	1.24	0.494975
AT1G53730.2	1.16	0.226274	1.065	0.0636396	0.915	0.106066	0.995	0.0494975	1.24	0.325269	0.97	0.0282843	1.11	0.0424264
AT1G67840.1	1.16	0.296985	0.96	0.0707107	1.32	0.537401	0.935	0.0353553	1.6	0.919239	0.85	0.169706	1.1	0.353553
AT3G27750.1	1.16	0.240416	1.14	0.565685	0.7	0.127279	0.925	0.120208	1.185	0.346482	1.18	0.212132	1.035	0.0777817
AT2G17560.1	1.15979	0.537118	1.31202	0.792972	0.870751	0.247182	0.749134	0.376156	1.25853	0.744462	5.74435	8.90087	1.60361	1.06397
AT4G31720.2	1.15958	0.169109	1.30929	0.140411	1.35867	0.139548	1.0366	0.193175	1.28822	0.237897	1.10985	0.0139249	1.56591	0.48662
AT4G01290.1	1.15831	0.292956	1.38158	0.408085	0.995101	0.125	0.885534	0.25515	0.997593	0.220341	1.20692	0.714902	1.49081	0.682844
AT1G72020.1	1.15741	0.240343	0.959005	0.242739	1.39541	0.735855	1.04126	0.158383	1.6165	0.504911	1.22721	0.0235824	1.39129	0.413566
AT2G31350.1	1.15699	0.181027	1.0601	0.324969	1.04289	0.0904037	0.923578	0.20364	1.17686	0.170415	1.07921	0.511708	1.11434	0.36774
AT2G47690.1	1.15692	0.103356	0.879029	0.637769	1.15234	0.010834	0.744117	0.460869	1.13329	0.513771	1.0971	1.10719	0.536052	0.528843
AT4G25870.1	1.15646	0.05156	1.30341	0.245233	1.28577	0.870824	1.77724	1.18404	0.917705	0.0880989	1.4826	0.442086	2.30954	0.226928
AT3G03220.1	1.15636	0.121045	1.09975	0.278092	1.1115	0.264163	0.813148	0.0926861	1.06086	0.228002	1.03355	0.154709	1.03518	0.287059
AT1G07110.1	1.15504	0.206056	1.19984	0.435045	1.07983	0.409688	1.12548	0.140219	0.986904	0.109742	1.5043	1.07268	1.33214	0.361264
AT2G40760.1	1.155	0.388909	1.6	0.339411	1.095	0.473762	1.065	0.33234	1.475	0.643467	2	1.45664	2.205	1.09602
AT1G62290.1	1.155	0.275772	1.05	0.0707107	0.88	0.0565685	1.155	0.516188	1.155	0.601041	1.415	0.572756	1.575	0.770746
AT2G33610.1	1.155	0.106066	0.995	0.0777817	0.92	0.141421	0.965	0.13435	1.115	0.544472	0.845	0.26163	1.235	0.233345
AT3G16140.1	1.15471	0.0691167	1.02891	0.36161	1.23124	0.258856	1.0846	0.0934872	0.989323	0.307166	1.17623	0.153839	1.17426	0.36562
AT2G14880.1	1.15432	0.380171	0.795903	0.124943	1.04509	0.359757	0.824443	0.219531	1.51318	0.49637	0.996889	0.281133	1.04158	0.528229
AT1G24300.1	1.15408	0.149152	1.50347	0.369513	1.11324	0.138648	0.999961	0.112663	1.19728	0.166365	1.02801	0.181118	1.372	0.509993
AT3G22640.1	1.15405	0.185529	0.997552	0.232239	0.888493	0.0635257	2.67755	2.07147	1.70945	0.55903	1.649	1.03517	2.182	1.10113
AT3G10690.1	1.15381	0.277618	1.38338	0.482037	1.04441	0.33209	1.11679	0.07022	1.06762	0.132239	1.1267	0.368239	1.41491	0.617772
AT3G17300.1	1.15373	0.0306882	1.06828	0.298294	1.09873	0.330577	0.83873	0.136103	0.983873	0.150375	1.06761	0.389593	1.25563	0.672987
AT4G24340.1	1.15338	0.14574	1.14373	0.404506	0.890129	0.113356	0.892811	0.155601	1.05073	0.118909	1.79879	1.56321	1.10451	0.221013
AT2G19830.1	1.15319	0.25125	1.17304	0.33569	1.05823	0.160045	0.868463	0.0706504	1.13565	0.119121	0.996763	0.257192	1.15267	0.475139
AT5G56140.1	1.15302	0.419992	1.59834	0.56803	1.72608	0.854078	1.14129	0.05839	1.30975	0.66504	1.37406	0.404373	1.59251	0.887402
AT2G05070.1	1.15216	0.47235	1.03693	0.2471	1.18546	0.566836	1.20073	0.341406	0.908347	0.171028	1.14046	0.229468	1.28523	0.601186
AT4G27140.1	1.15204	0.15235	1.00327	0.170023	0.913518	0.120869	2.10266	1.25993	1.94232	0.560624	1.5414	1.45398	1.957	1.21732
AT1G31340.1	1.15196	0.354553	1.31397	0.471363	1.62921	0.335079	1.16454	0.116804	1.1774	0.342288	1.10344	0.26625	1.21429	0.327408
AT1G17050.1	1.15184	0.47164	1.0123	0.347212	0.990868	0.129274	0.866549	0.190262	1.10427	0.459385	1.23484	0.606672	0.932573	0.326407
AT4G30996.1	1.15175	0.0731809	1.53095	0.168357	1.39703	0.230471	1.33468	0.232892	1.22577	0.232262	1.02403	0.203691	1.4076	0.173104
AT2G38790.1	1.15171	0.082437	1.32076	0.0272076	1.22177	0.327769	0.900286	0.183444	1.04869	0.199849	0.881548	0.0968059	1.08301	0.292725
AT5G16070.1	1.15106	0.220564	0.989576	0.165959	1.03082	0.270649	0.873384	0.273021	0.81258	0.121845	0.996613	0.225046	1.24719	0.634813
AT3G21220.1	1.15098	0.207905	1.93296	1.72485	1.20153	0.662685	0.919802	0.175231	0.906911	0.145373	1.2154	0.382444	2.80965	3.12212
AT3G13845.1	1.15092	0.235106	1.34855	0.754672	1.6615	0.384507	1.39356	0.352718	1.34837	0.477719	1.38887	0.432953	1.4443	0.245429
AT3G52400.1	1.1505	0.168998	1.40543	0.0630349	1.5833	0.292323	0.905355	0.190416	1.07829	0.440828	0.896286	0.259811	1.29524	0.41685
AT1G10370.1	1.15032	0.12682	1.15646	0.0757122	1.16241	0.28625	1.25096	0.0127827	1.12262	0.363988	1.22102	0.0692675	1.28975	0.0710576
AT5G14680.1	1.1501	0.0753376	1.67957	1.18991	1.45352	0.802927	1.115	0.197548	1.00837	0.0580167	1.38084	0.394649	2.44535	2.2216
AT4G30280.1	1.15003	0.00995334	1.33619	0.21415	1.31825	0.085186	0.970904	0.109896	1.42645	0.0669503	1.20902	0.288579	1.22485	0.245816
AT5G22350.1	1.15	0.0707107	1.37	0.113137	1.155	0.219203	1.235	0.33234	1.16	0.311127	1.42	0.226274	1.735	0.106066
AT3G17520.1	1.15	0.19799	1.005	0.346482	1.24	0.311127	1.095	0.0777817	1.23	0.452548	1.165	0.0919239	1.325	0.403051
AT2G39850.1	1.15	0.155563	1.045	0.106066	0.905	0.00707107	0.94	0.0707107	0.95	0.240416	1.065	0.275772	0.87	0.0424264
AT5G66140.1	1.14999	0.147997	1.04835	0.298589	1.11019	0.0174917	1.02489	0.439931	1.09972	0.478374	1.03417	0.142311	1.19348	0.165087
AT3G10720.2	1.14967	0.0100164	0.956705	0.162917	1.06983	0.0361254	0.96182	0.11103	1.21933	0.161064	0.931568	0.125659	1.05624	0.0783819
AT1G69460.1	1.14901	0.176054	1.08212	0.394414	0.930603	0.15016	0.714045	0.0962132	0.943423	0.0849175	1.11474	0.578049	1.06319	0.416441
AT5G44110.1	1.14886	0.208053	1.25931	0.433705	0.94442	0.293068	1.0022	0.166656	1.19119	0.530692	1.12593	0.349961	1.07647	0.189167
AT2G26670.1	1.14813	0.183498	1.64976	0.415744	1.12647	0.728254	1.18931	0.354058	0.891709	0.122029	1.91486	1.27112	2.09283	0.756509
AT2G39420.1	1.14809	0.0875561	1.04759	0.0107338	0.842706	0.264874	1.05182	0.054001	1.39373	0.203263	1.22113	0.351958	1.21253	0.250983
AT1G66200.3	1.14767	0.165487	0.712911	0.411916	0.947107	0.1804	0.795553	0.361057	1.062	0.580495	1.49539	0.502744	1.437	0.954016
AT3G62370.1	1.14762	0.174362	1.49056	0.858697	1.34362	0.717385	0.910223	0.166293	1.05192	0.16739	1.11134	0.423767	1.59081	0.964236
AT3G18420.1	1.14757	0.221051	1.07431	0.440063	0.971706	0.201937	0.979459	0.0862464	1.03389	0.222808	1.09921	0.148553	0.938502	0.0977616
AT2G27510.1	1.14725	0.264398	1.1495	0.382284	1.07312	0.202686	0.893828	0.270498	1.10049	0.0714993	1.05968	0.463433	1.10454	0.473378
AT1G53400.1	1.14687	0.258675	1.16157	0.311634	1.14643	0.31223	1.04814	0.160361	1.54882	0.557366	1.0372	0.368077	1.32136	0.634362
AT1G02170.1	1.1468	0.149552	1.237	0.455213	1.2027	0.191594	0.989817	0.135298	1.18394	0.126822	1.08422	0.0708063	1.28939	0.33134
AT5G58260.1	1.14675	0.309061	1.05278	0.230926	1.40916	0.423847	1.1195	0.186006	1.22759	0.0524953	1.20015	0.315054	1.18925	0.192902
AT1G51400.1	1.14614	0.203173	0.787591	0.166567	1.15137	0.295745	1.04004	0.46352	1.27939	0.122108	0.8771	0.207186	0.98476	0.268777
AT2G38380.1	1.14598	0.141128	1.1833	0.202582	1.16186	0.167945	1.00515	0.132349	1.28688	0.32693	1.00064	0.136433	1.12919	0.148713
AT1G29060.1	1.14594	0.0225405	1.27397	0.390372	1.25386	0.263245	1.01401	0.0650406	1.15593	0.248804	0.944222	0.177877	1.69166	0.973462
AT2G31750.1	1.14593	0.332667	1.27051	0.54992	1.18536	0.283234	1.04159	0.105572	1.14899	0.0629553	1.42786	0.145399	2.01071	1.40239
AT1G78140.1	1.14529	0.175503	1.39394	0.903839	0.974112	0.131268	1.12001	0.259439	1.07076	0.346078	1.18222	0.24368	1.11426	0.112076
AT1G73880.1	1.145	0.0212132	1.01	0.240416	1.01	0.452548	0.99	0.0848528	1.22	0.0707107	1.27	0.268701	1.435	0.0919239
AT2G01220.2	1.145	0.120208	1.415	0.233345	1.03	0.0141421	1.01	0.39598	1.01	0.127279	1.255	0.13435	1.35	0.212132
AT5G64160.1	1.14467	0.361087	1.1137	0.419037	1.24896	0.581301	0.810899	0.352282	1.20056	0.352763	0.803141	0.391538	1.02125	0.620485
AT5G42850.1	1.14464	0.347545	0.756035	0.123948	1.06361	0.162037	0.996292	0.214344	1.43314	0.305832	0.926272	0.127261	0.903014	0.0156976
AT1G69390.1	1.14418	0.131707	0.97405	0.281486	0.845908	0.111149	0.971465	0.131796	0.952707	0.119568	1.05201	0.137006	1.23824	0.590676
AT5G61500.1	1.14415	0.0729775	1.17529	0.103448	0.975939	0.375115	1.12305	0.267176	1.1329	0.151197	1.37943	0.426016	1.38881	0.135534
AT5G25270.1	1.14411	0.145343	1.20381	0.263169	1.32256	0.297575	1.18916	0.129805	1.40435	0.689081	1.08103	0.133276	1.20901	0.110026
AT3G01290.1	1.14387	0.146639	1.1261	0.366129	1.07203	0.0661317	1.0584	0.158707	1.72403	0.995499	1.16408	0.168084	1.21937	0.291058
AT5G58200.2	1.14321	0.215178	1.04622	0.132624	0.910534	0.148018	0.96569	0.101015	0.919198	0.123768	1.05521	0.0586815	1.22668	0.497415
AT3G50400.1	1.14318	0.447983	1.47065	1.17534	1.29978	0.815765	0.741472	0.157381	1.14669	0.195566	1.07641	0.604789	1.45106	0.931845
AT4G30720.1	1.143	0.171574	1.20858	0.200663	0.985922	0.315325	1.1658	0.252393	1.54872	0.685722	1.09944	0.377038	1.18571	0.10947
AT5G59610.1	1.14283	0.191441	1.1345	0.0805652	0.942842	0.279648	0.913088	0.167496	1.06497	0.353973	1.43778	1.13791	1.38031	0.493323
AT2G15790.1	1.1427	0.0179624	3.38019	0.565417	1.38667	0.193276	1.79546	0.289265	0.779976	0.268734	2.847	2.40841	1.4994	0.113988
AT3G44190.1	1.14227	0.221453	1.20333	0.18148	1.00333	0.117189	1.20811	0.0540766	0.965113	0.178282	1.49783	0.744513	1.37736	0.387778
AT4G28520.1	1.14191	0.328146	0.91962	0.15943	0.892799	0.120646	2.8982	1.86969	2.33036	0.791143	1.39969	0.577016	1.97914	0.95605
AT3G53430.1	1.14163	0.13282	1.2624	0.61634	1.49193	0.38856	0.98814	0.0773015	2.19095	1.52139	0.988215	0.133332	1.2682	0.241549
AT3G54130.1	1.14162	0.118067	1.64979	1.30734	1.82295	1.43447	2.06048	1.64931	1.06648	0.241243	2.25572	2.32225	2.17469	1.98428
AT5G40870.1	1.14153	0.190024	1.08819	0.644391	1.04133	0.438846	0.775151	0.17786	1.00818	0.124062	0.950431	0.232011	1.32086	0.736696
AT3G49110.1	1.14152	0.170999	0.981212	0.269469	1.02116	0.209067	0.82221	0.222241	1.12588	0.272038	0.849966	0.268945	0.896626	0.198649
AT1G29040.1	1.14125	0.143244	1.05654	0.179609	0.910803	0.148562	0.934638	0.0916001	1.294	0.41659	1.15184	0.536034	1.02109	0.0417071
AT1G77540.1	1.14101	0.102666	1.56701	0.863619	1.35162	0.416971	1.04651	0.118339	1.04044	0.198493	1.31967	0.520904	1.46056	0.629402
AT2G25710.1	1.14086	0.0294989	1.77963	0.650014	1.45674	0.264085	2.25493	1.47775	1.2565	0.669625	2.32732	0.561894	1.99166	1.16201
AT1G30580.1	1.14081	0.264087	1.65985	0.839017	0.884875	0.0566572	1.10544	0.262097	0.923245	0.123459	1.50637	0.888224	2.34865	1.74511
AT2G44790.1	1.14079	0.0784816	1.01076	0.147453	1.01141	0.0337161	0.885144	0.236417	1.16936	0.227118	0.902472	0.271733	0.964675	0.163527
AT1G05840.1	1.14056	0.409328	1.26754	0.540885	1.22953	0.410788	1.03616	0.938809	0.980859	0.96045	1.12186	0.548912	1.3441	1.30943
AT4G32690.1	1.14033	0.10546	1.48193	0.507438	1.2007	0.315103	1.49077	1.10129	0.939145	0.261479	1.51328	0.551473	1.74544	0.697764
AT3G59060.2	1.14027	0.141041	0.986976	0.668957	1.07966	0.66516	0.855446	0.557984	1.29072	0.35254	0.772393	0.449164	0.786537	0.570583
AT1G19520.1	1.14	0.141421	2.34	1.21622	0.99	0.0989949	1.475	0.120208	0.82	0.296985	1.375	0.275772	5.75	6.13769
AT5G50400.1	1.14	0.0565685	1.39	0.848528	1.205	0.572756	1.02	0.0282843	0.97	0.0141421	1.425	0.0636396	1.455	0.586899
AT1G71230.1	1.14	0.155563	0.985	0.13435	1.645	0.756604	1.35	0.381838	1.34	0.169706	1.25	0.0424264	1.285	0.120208
AT2G33330.1	1.14	0.127279	1.07	0.339411	1.075	0.0636396	1.06	0.0848528	1.21	0.325269	1.02	0.19799	1.075	0.176777
AT5G62560.1	1.14	0.268701	0.865	0.0636396	1.19	0.452548	0.82	0.113137	0.94	0.0848528	0.89	0.367696	1.065	0.106066
AT2G45820.1	1.13998	0.151034	1.05905	0.248683	0.960498	0.0799394	0.784283	0.160978	1.01915	0.234443	1.06627	0.501454	1.15334	0.563584
AT1G13270.1	1.13973	0.223509	1.34157	0.22018	1.02771	0.136583	1.23538	0.234994	1.28199	0.533854	1.85969	1.17067	2.91898	2.27929
AT1G16470.1	1.13972	0.23682	1.04064	0.254053	1.04765	0.327998	0.875866	0.215239	1.29441	0.267714	1.0562	0.379804	0.972989	0.237709
AT2G43945.1	1.13954	0.120615	1.10062	0.125642	1.13185	0.23835	1.19822	0.222979	1.29847	0.319448	1.25787	0.203712	1.13166	0.186014
AT3G25070.1	1.13937	0.0924743	1.19584	0.29159	1.00638	0.223176	0.843165	0.27183	1.16752	0.28645	1.23078	0.691066	1.07834	0.447208
AT4G14680.1	1.13919	0.0112421	1.35496	0.342123	1.29513	0.260636	1.20784	0.451521	1.03929	0.0810668	1.31079	0.15646	1.52528	0.362341
AT3G11170.1	1.13913	0.199217	1.5363	0.160799	1.11877	0.238672	1.19014	0.367892	1.35467	0.799494	1.24395	0.333826	2.46746	1.2481
ATCG00820.1	1.13911	0.214847	1.30371	0.35343	1.17558	0.279104	0.835281	0.279535	0.980621	0.180003	2.03384	2.14168	2.93395	3.28866
AT2G32260.1	1.13825	0.38404	1.20101	0.345323	1.10439	0.202484	1.00631	0.0327525	1.03857	0.300253	1.31087	0.62444	1.3873	0.463693
AT1G62800.2	1.13824	0.165251	1.11231	0.193946	0.950209	0.222992	0.961451	0.124226	0.9481	0.133727	0.996761	0.156161	1.10088	0.0643754
AT5G24710.1	1.13818	0.244672	1.33727	0.19937	1.08686	0.347649	0.989004	0.194757	1.48068	0.394381	0.990396	0.379337	1.31923	0.278469
AT4G38150.1	1.13809	0.108099	0.890352	0.214635	0.816779	0.136323	0.893395	0.351101	0.961713	0.282613	0.84111	0.318964	1.01087	0.425236
AT5G61910.1	1.13805	0.243171	0.611295	0.577995	0.536713	0.443054	0.543268	0.447927	1.38535	0.233841	1.44481	1.64783	1.01173	1.11479
AT2G35635.1	1.13795	0.105124	1.19026	0.35705	1.29413	0.116702	1.07286	0.0313377	1.13571	0.348096	1.05198	0.111986	1.16661	0.341281
AT1G57770.1	1.13795	0.307205	1.3216	0.0624467	1.0564	0.105446	1.06875	0.0703913	1.11352	0.306872	1.09489	0.203631	1.33732	0.0903502
AT3G15480.1	1.13777	0.421113	0.772945	0.287008	0.926764	0.334835	0.814727	0.204674	1.35907	0.606801	0.816408	0.164625	0.79568	0.276733
AT5G11330.1	1.13754	0.286321	1.13358	0.390913	1.15994	0.18394	0.996145	0.316579	1.74167	0.153205	1.3953	0.911737	1.09855	0.454602
AT1G67330.1	1.13753	0.130776	2.98927	2.51627	2.61244	2.13892	2.95256	3.0159	1.13391	0.231799	1.85869	1.03053	2.85879	2.07718
AT2G31725.1	1.13742	0.107375	1.09532	0.095407	1.16979	0.151582	0.96908	0.0461534	1.20011	0.13866	0.904593	0.0506288	1.02329	0.0833374
AT1G01620.1	1.13723	0.19473	1.17463	0.279433	1.21792	0.561538	1.23487	0.558643	1.08953	0.208333	1.14595	0.0313796	1.48659	0.314906
AT3G44600.1	1.13713	0.229098	1.3112	0.53541	1.02193	0.220025	1.12409	0.379062	1.2293	0.737609	1.14296	0.39387	1.41971	0.870981
AT5G60150.1	1.13696	0.0381225	1.40992	0.0566747	1.22733	0.293204	1.2908	0.382966	1.13609	0.245952	1.27574	0.432375	2.40624	1.30639
AT1G09850.1	1.13673	0.107016	0.932829	0.109101	0.971374	0.0841227	1.12311	0.0946978	0.999764	0.150354	1.00755	0.0337412	1.03609	0.0991945
AT4G00026.1	1.13673	0.245036	0.922973	0.377633	0.901122	0.0974087	1.00515	0.289697	0.915302	0.403478	1.11882	0.609778	0.905855	0.45841
ATCG00640.1	1.13633	0.331926	1.29743	0.133274	1.13253	0.401375	0.934274	0.159103	1.42891	0.854689	2.17576	2.16047	3.24485	3.92494
AT5G22480.1	1.13619	0.109807	1.11681	0.300241	1.23556	0.19672	1.20765	0.373311	1.35347	0.481718	1.07384	0.146586	1.2767	0.387909
AT1G60850.2	1.13613	0.153352	1.12889	0.162491	1.22956	0.179338	1.01033	0.182241	1.00351	0.277613	0.977184	0.275342	1.48736	1.00889
AT5G65207.1	1.13603	0.0621861	1.50412	0.0366002	4.4373	0.640207	1.27812	0.0114836	2.04163	1.30338	1.86657	0.645685	6.49456	0.487275
AT1G64770.3	1.13586	0.0971913	1.04823	0.768316	0.773519	0.121899	0.793327	0.355304	0.884333	0.0450148	0.950915	0.310185	1.19606	0.796527
AT1G01490.1	1.13564	0.303146	1.64125	0.98818	1.07532	0.035805	1.2391	0.595245	0.864362	0.0645418	2.70985	2.8145	1.05382	0.44715
AT1G77180.1	1.13556	0.150308	1.07241	0.0701244	1.02206	0.254939	1.1279	0.102171	0.861227	0.375155	3.56725	4.68774	0.973346	0.191401
AT3G03500.1	1.13544	0.204439	1.43094	0.94619	0.920319	0.0136913	1.11036	0.551029	1.04558	0.106883	1.03503	0.289876	1.00503	0.544435
AT5G19855.1	1.13509	0.340265	0.940742	0.3064	1.28387	0.347893	1.28509	0.38999	1.30787	0.108511	1.2206	0.312969	1.23777	0.231318
AT5G64830.1	1.135	0.445477	0.975	0.0353553	0.905	0.233345	0.98	0.169706	1.06	0.296985	1.075	0.388909	1.11	0.410122
AT1G12440.1	1.1349	0.326157	0.893349	0.525935	0.845656	0.142963	0.806229	0.170741	1.07971	0.372924	0.950709	0.506741	0.650341	0.288726
AT3G22330.1	1.13487	0.104272	1.18577	0.402368	0.924703	0.108769	0.98773	0.232032	1.04481	0.143761	1.1641	0.266739	1.397	0.419295
AT2G48120.1	1.13484	0.360402	1.00846	0.280659	1.19103	0.934841	1.46158	0.780051	1.56085	0.991145	1.06473	0.162256	1.33642	0.192931
AT5G20040.3	1.13463	0.0772579	1.08664	0.330022	0.931805	0.158117	1.09227	0.045639	1.94625	1.05536	1.84173	1.36934	1.32483	0.218962
AT1G70530.1	1.13453	0.238933	0.960409	0.192593	0.959517	0.0747319	1.04662	0.320278	1.01456	0.124538	0.769823	0.257305	0.884607	0.323806
AT2G25950.1	1.13451	0.218003	0.984074	0.0924049	1.02376	0.131339	1.01342	0.142001	1.44108	0.494453	1.07296	0.244887	1.00159	0.107635
AT1G74210.1	1.13449	0.0502165	0.924133	0.262855	0.878118	0.129941	0.779885	0.155726	0.922466	0.0600563	0.802903	0.250452	0.983819	0.433005
AT1G52400.1	1.13421	0.242725	1.32774	0.499577	0.80731	0.0891318	0.889729	0.227443	0.901387	0.431209	1.78831	1.84287	1.82672	1.39465
AT4G20430.1	1.13421	0.386162	0.940194	0.177437	1.48645	1.05403	1.14877	0.204972	1.17819	0.667695	0.999981	0.255367	0.902855	0.143115
AT3G27850.1	1.13415	0.444279	1.51714	0.971758	1.73355	1.03739	2.07464	0.869232	1.38328	0.259192	1.38263	0.668403	1.60294	0.810256
AT5G27670.1	1.13393	0.182697	1.41603	0.636945	0.964011	0.187736	0.727795	0.235592	0.969564	0.459207	1.89357	1.98309	2.85619	3.15126
AT5G09570.1	1.1336	0.194347	1.12148	0.117647	1.2709	0.55227	1.01806	0.218771	1.54602	0.408164	1.16779	0.0807053	1.10778	0.318142
AT1G27980.1	1.1335	0.249609	1.17336	0.164952	1.0724	0.215532	1.37212	0.194986	1.05399	0.164059	1.07576	0.0788594	1.64635	0.471855
AT3G10490.2	1.13318	0.251875	1.38633	0.519893	1.13914	0.249371	1.22135	0.641544	1.11202	0.259461	1.28987	0.244951	1.80288	0.453326
AT2G19870.1	1.13268	0.371362	1.13078	0.190779	1.04884	0.215103	1.14232	0.223135	1.16554	0.300955	1.91471	1.62982	1.35554	0.394591
AT1G02816.1	1.13253	0.167496	1.12958	0.168001	1.2438	0.233687	1.21386	0.224379	1.22765	0.409223	1.23138	0.193575	1.43632	0.225197
AT5G64813.1	1.13236	0.158679	1.14726	0.0409389	1.12944	0.174936	1.1032	0.151298	1.85047	0.976917	1.09424	0.162282	1.14892	0.0462149
AT2G29690.1	1.13232	0.217207	1.32584	0.491391	0.978827	0.206986	0.966935	0.234461	0.969455	0.272335	1.08824	0.459351	1.77867	1.03553
AT3G61260.1	1.13219	0.200077	0.908087	0.251344	0.857604	0.0651563	0.76751	0.220537	0.898341	0.308708	0.869094	0.333069	0.962329	0.343164
AT1G29470.1	1.132	0.174047	1.27916	0.682862	1.51185	1.05975	1.27807	0.484721	1.14623	0.107642	1.54032	0.543844	1.48022	0.524582
AT5G01350.1	1.13178	0.201038	0.871362	0.337655	0.85541	0.391907	0.879778	0.0803331	1.05605	0.174102	0.941475	0.30779	0.908103	0.495427
AT3G09740.1	1.13164	0.271026	1.06823	0.167208	0.977944	0.308219	1.13482	0.289658	1.2259	0.104788	0.905314	0.078226	1.3041	0.104796
AT2G34510.1	1.13148	0.184494	0.975411	0.136561	1.0433	0.268371	1.32986	0.485654	1.69126	0.643213	1.05887	0.149198	1.16154	0.24882
AT1G14870.1	1.1312	0.371711	1.09576	0.254253	1.24802	0.1859	0.899	0.259987	1.63883	0.314308	0.925636	0.332567	1.10478	0.467456
AT2G34460.1	1.13111	0.228774	1.39687	0.62328	2.2343	1.53036	0.987212	0.210911	1.1886	0.309897	1.30145	0.427013	1.41055	0.548257
AT3G27530.1	1.13078	0.22737	0.830028	0.155524	0.775367	0.20558	1.0269	0.131667	1.28067	0.679769	0.769899	0.0991378	0.767578	0.0531426
AT4G22300.1	1.13075	0.0311378	0.917524	0.246944	1.00734	0.112263	1.16612	0.331967	1.1331	0.395276	1.23609	0.245891	1.09962	0.0605529
AT1G66940.1	1.13049	0.170396	0.774971	0.19096	0.758971	0.069256	0.790175	0.183601	1.26094	0.750867	0.696181	0.189249	0.741569	0.0543502
AT3G55760.1	1.13023	0.248728	1.21783	0.153263	1.10129	0.221846	1.27729	0.116554	1.14483	0.0479599	1.32156	0.651107	1.43732	0.30634
AT5G06720.1	1.13013	0.282661	1.12947	0.269451	1.18941	0.566515	0.873481	0.447626	1.35502	0.190885	0.941929	0.591242	0.966248	0.35886
AT1G51890.1	1.13	0.367696	1.36	0.650538	0.94	0.0424264	1.26	0.0707107	0.93	0.0707107	1.515	0.827315	1.13	0.19799
AT3G45630.1	1.13	0.0707107	0.93	0.0424264	0.94	0.0565685	1.12	0.113137	1.03	0.113137	1.325	0.445477	1.005	0.233345
AT2G41220.1	1.12982	0.160631	1.04829	0.201055	1.0335	0.165238	0.976726	0.140115	1.39549	0.936491	0.950749	0.0260616	1.17538	0.287716
AT3G46440.1	1.12966	0.217287	1.14664	0.253229	1.24413	0.244148	1.10407	0.256951	1.1557	0.255549	1.0436	0.0754572	1.28556	0.116157
AT4G23730.1	1.12958	0.000590858	1.38974	0.368063	1.20643	0.0656675	1.1581	0.138736	1.1882	0.124731	1.73977	0.5943	1.16837	0.195689
AT2G23540.1	1.12952	0.0961387	1.12517	0.0805005	1.01747	0.0743338	1.17102	0.240616	1.26281	0.421915	1.13561	0.132484	1.24057	0.334934
AT5G01590.1	1.12951	0.486374	1.316	0.257889	0.99221	0.224142	1.04793	0.386939	0.9266	0.359187	1.7745	1.2172	1.31406	0.0525201
AT1G68680.1	1.1295	0.317168	1.10674	0.441295	1.7192	0.716847	1.3654	0.158611	1.04239	0.1244	1.38008	0.356062	2.31167	1.56766
AT5G15520.1	1.12923	0.306922	1.237	0.504897	1.17401	0.305584	0.923215	0.402308	1.18602	0.467562	1.27959	0.930476	2.1011	2.02089
AT1G77370.1	1.12923	0.218055	1.24015	0.797536	1.71466	1.03894	1.59002	1.06526	1.32526	0.38004	1.77448	1.08143	1.71786	1.23698
AT5G06340.1	1.12858	0.252555	0.802666	0.0744812	0.940047	0.141488	1.04863	0.0585116	1.46943	0.36689	0.972689	0.307324	0.917008	0.00991068
AT5G44320.1	1.12833	0.372302	1.42299	0.391209	1.01977	0.229205	1.1074	0.0858743	1.17034	0.243751	1.84328	1.63407	1.83187	0.674511
AT4G03430.1	1.1281	0.158244	1.11526	0.133982	0.975807	0.161494	1.07052	0.126548	0.929332	0.0857972	0.909561	0.142043	0.995357	0.0772766
AT1G03870.1	1.12787	0.0853808	0.993955	0.13018	1.07266	0.0360822	0.897767	0.31842	1.0653	0.38498	0.899518	0.210723	0.865008	0.199422
AT4G38100.1	1.12782	0.144506	1.00712	0.272772	0.916316	0.0937848	1.03558	0.317378	1.12964	0.409611	0.829016	0.0721021	0.896769	0.20256
AT1G16700.1	1.1275	0.577812	1.23248	0.770121	1.51529	0.886308	2.00429	1.54925	1.57743	0.421196	1.66675	1.26743	1.73206	1.29674
AT4G19003.2	1.12718	0.318117	1.75653	1.44616	0.904266	0.416622	1.39837	0.55143	1.24402	0.535249	1.11809	0.283486	0.74681	0.270279
AT5G22950.1	1.12703	0.325492	1.22227	0.525722	0.890809	0.124042	0.756947	0.0662261	0.747296	0.0303633	1.02089	0.762885	1.51809	0.96547
AT4G13170.1	1.12692	0.0892104	0.85902	0.0693248	1.06049	0.0558696	0.882615	0.137723	0.976062	0.146991	3.2407	3.63354	0.940084	0.0281654
AT5G61640.1	1.12692	0.0499844	1.58541	0.939918	1.08584	0.115009	1.26612	0.471257	1.27039	0.722881	0.947507	0.238616	0.912714	0.192434
AT2G41500.1	1.12672	0.306115	1.21105	0.276939	1.16426	0.189009	0.926614	0.0838241	1.10461	0.110301	1.05981	0.361179	1.23914	0.312375
AT1G26665.2	1.12665	0.116757	1.24562	0.391469	1.31017	0.469007	1.3139	0.335993	1.2996	0.502922	1.20114	0.261061	1.2416	0.433673
AT1G67500.2	1.12662	0.174488	1.08527	0.416818	1.08186	0.280218	1.10292	0.377714	1.07624	NA	1.1653	0.643041	1.02803	0.328056
AT3G21350.2	1.12621	0.163672	1.21067	0.484516	1.0385	0.183608	0.904535	0.148895	0.989645	0.269887	1.02447	0.168357	1.03768	0.170945
AT1G13190.1	1.12612	0.155597	1.07196	0.206166	0.968254	0.0652438	0.96537	0.086621	1.11028	0.433255	1.15477	0.45521	1.17719	0.418423
AT1G17100.1	1.12568	0.125033	1.09225	0.236036	1.13423	0.120223	1.15174	0.0811094	1.21887	0.230008	1.0455	0.0796305	1.12419	0.0406236
AT5G47650.1	1.12554	0.242315	1.22867	0.478182	0.96879	0.152685	0.914081	0.0340627	1.93596	1.15596	0.977163	0.109451	1.0309	0.172799
AT4G26160.1	1.12553	0.029898	1.06398	0.136056	1.11475	0.00822747	0.955924	0.115779	1.13874	0.113721	1.04731	0.0798031	1.15206	0.182261
AT4G00170.1	1.12545	0.144378	1.16768	0.0662239	1.07073	0.316206	1.41177	0.59877	1.08945	0.165626	1.16188	0.167647	1.65249	0.158166
AT3G17880.1	1.12509	0.0776601	1.25009	0.579707	0.818463	0.181674	0.88065	0.0433462	0.991031	0.029742	0.876978	0.216406	1.33714	0.612161
AT3G30775.1	1.125	0.106066	1.3	0.240416	1.175	0.0636396	0.935	0.106066	1.205	0.275772	1.17	0.0282843	1.465	0.318198
AT2G32150.1	1.125	0.0919239	1	0.0565685	1.145	0.0777817	1.19	0.268701	1.065	0.176777	1.115	0.0212132	1.115	0.0636396
AT5G16270.1	1.12482	0.261374	1.32442	0.303233	0.925375	0.0348244	1.07301	0.0608238	1.30797	0.449678	0.872092	0.152605	1.25547	0.389568
AT5G45490.1	1.12393	0.104558	1.53937	0.0273924	1.31904	0.0976438	1.37975	0.466332	1.42421	0.359511	1.07662	0.362916	3.05672	2.12596
AT5G28540.1	1.12375	0.414825	1.36762	0.0834298	0.942199	0.270625	1.23953	0.0456787	1.00642	0.371148	1.61319	1.28761	2.17501	1.11769
AT3G04500.1	1.12342	0.193149	1.0664	0.0899441	0.972138	0.229298	0.957453	0.244018	0.941152	0.0832234	1.86221	1.60907	1.0321	0.407152
AT3G06770.2	1.12333	0.111506	1.13263	0.385603	1.10616	0.14486	1.18161	0.257994	1.38387	0.323963	1.12271	0.0374621	1.15626	0.369577
AT2G19540.1	1.12318	0.195597	1.15194	0.207955	0.963638	0.0512	0.992855	0.0913984	1.18067	0.237153	1.11633	0.335366	1.25136	0.332234
AT4G16580.1	1.12304	0.217668	1.06257	0.301524	1.14953	0.190864	1.01113	0.196592	1.03693	0.380477	1.08124	0.0934519	1.05393	0.116037
AT2G40070.1	1.12255	0.236984	1.49727	1.09365	1.05324	0.359179	0.769655	0.24613	1.23449	0.318129	1.0436	0.440266	1.53165	1.33899
AT4G26620.1	1.12231	0.204098	1.51953	1.14645	1.03019	0.387216	0.825037	0.29884	1.09088	0.227564	1.21068	0.493706	1.55438	1.11432
AT2G17720.1	1.1223	0.16396	1.31049	0.350247	1.15129	0.0580736	1.03499	0.105	1.21973	0.163806	1.63081	1.2924	1.33273	0.258205
AT3G57785.1	1.12207	0.243343	1.09651	0.0374902	1.06482	0.105815	0.990554	0.0982114	1.41811	0.167039	1.14876	0.298736	0.97232	0.116418
AT5G58740.1	1.12126	0.118117	1.02037	0.141578	1.0323	0.185059	0.925037	0.18426	1.20705	0.163094	1.00038	0.341229	0.994734	0.169785
AT5G48220.1	1.12115	0.0428381	1.03688	0.214768	0.896604	0.315228	0.947496	0.336808	0.999635	0.129368	1.32389	0.381023	1.19155	0.177678
AT1G12010.1	1.121	0.496392	1.45748	0.972249	0.964142	0.430122	1.30285	0.781851	1.89042	1.75422	1.23085	0.510323	0.895906	0.31948
AT3G16220.1	1.12083	0.202803	1.08402	0.248293	0.97251	0.184363	0.932847	0.216635	0.964594	0.259217	1.285	0.736196	1.62327	1.0611
AT1G66280.1	1.12073	0.19572	1.25213	0.0458826	0.84876	0.247156	1.01787	0.247904	1.03542	0.222955	2.21956	2.13962	1.42531	0.175296
AT3G14750.1	1.12063	0.11161	1.21384	0.22384	1.33783	0.348317	1.0835	0.0999161	1.45365	0.484996	1.01458	0.272159	1.0944	0.184617
AT1G26470.1	1.12059	0.382672	0.908276	0.0258468	0.964399	0.161784	0.804818	0.134608	0.995637	0.135251	0.854382	0.121082	1.01152	0.308982
AT1G19580.1	1.12043	0.131804	1.04309	0.196749	1.03675	0.149989	0.870034	0.115268	1.16384	0.161482	0.988707	0.247975	1.05495	0.232939
AT4G36195.1	1.12024	0.0785123	1.17974	0.21121	0.984236	0.190087	1.02813	0.0329477	1.22064	0.287292	1.14287	0.275011	1.27574	0.259968
AT2G16570.1	1.12	0.169706	1.03	0.39598	0.99	0.254558	1.035	0.558614	1.255	0.813173	1.23	0.268701	1.495	0.176777
AT4G04330.1	1.12	0.282843	1.225	0.685894	1.34	0.226274	1.095	0.219203	1.335	0.431335	1.1	0.226274	1.4	0.367696
AT1G30000.1	1.12	0.127279	1.295	0.388909	1.23	0.636396	1.125	0.247487	1.075	0.106066	1.115	0.516188	1.155	0.289914
AT3G23800.1	1.12	0.0989949	0.895	0.374767	1.24	0.183848	1.075	0.162635	1.515	0.544472	1.115	0.148492	1.07	0.0848528
AT1G24793.1	1.12	0.0707107	0.92	0.240416	1.135	0.00707107	1.015	0.00707107	1.245	0.473762	0.925	0.0212132	0.92	0.268701
AT1G04820.1	1.11991	0.25525	1.10684	0.193827	0.964762	0.0953009	0.984961	0.186577	1.15836	0.319097	1.21892	0.149497	1.17697	0.153326
AT5G21090.1	1.11946	0.104948	1.05405	0.343722	2.07906	1.30307	1.11815	0.0828685	1.08017	0.396404	1.03848	0.0822845	1.15986	0.0655431
AT2G42400.1	1.11925	0.0837918	0.932307	0.689703	0.830761	0.352477	0.815984	0.373376	1.0426	0.229945	0.820406	0.381264	0.960886	0.366443
AT5G61240.2	1.11925	0.199056	2.24652	1.23959	0.920088	0.0988699	1.08654	0.0473264	1.727	1.1837	1.42189	0.944852	1.14434	0.389839
AT1G48350.1	1.1192	0.209242	1.1291	0.168488	0.958397	0.144701	0.89152	0.163724	1.22005	0.531104	2.25203	2.49513	2.62616	2.87645
AT3G55520.1	1.11908	0.0295853	0.799201	0.0435558	0.959253	0.140364	0.840468	0.0417651	0.940603	0.112284	1.29339	0.843729	0.79868	0.185715
AT4G30160.2	1.11907	0.234964	1.36379	0.116242	1.11573	0.1848	1.06381	0.0200187	1.48914	0.559743	1.21968	0.47681	1.31242	0.150182
AT1G66270.1	1.11907	0.132373	1.23477	0.143609	0.932714	0.0827937	1.03249	0.139156	1.09121	0.19478	1.66327	1.33955	1.32434	0.27911
AT1G31440.1	1.11901	0.236179	1.28179	0.101309	1.04764	0.318851	1.01443	0.166015	1.57376	0.871971	1.02609	0.339163	1.29155	0.467952
AT2G43790.1	1.11875	0.0119236	1.07559	0.100319	0.911705	0.200678	1.0257	0.0736452	1.16972	0.104956	1.24223	0.150284	1.44758	0.530445
AT3G27430.2	1.11847	0.0447119	1.24677	0.535461	1.22629	0.212042	1.19907	0.306475	1.20664	0.455465	1.0425	0.0790113	1.08074	0.165908
AT2G43640.1	1.11846	0.129461	0.907994	0.0395897	1.14728	0.0668615	1.11006	0.565598	1.18708	0.286966	4.34695	5.20862	1.02905	0.397325
AT1G70520.1	1.11837	0.0855243	0.896012	0.278599	0.968412	0.133339	0.800819	0.309623	1.20689	0.311696	0.807975	0.237387	0.869483	0.270522
AT5G42020.1	1.11826	0.293017	1.6169	0.0846451	1.09082	0.329993	1.47753	0.369663	1.02357	0.32429	1.7213	1.3005	1.94275	0.420925
AT1G54520.1	1.11783	0.193876	0.931098	0.00840724	0.868955	0.250962	1.03945	0.244658	0.897042	0.205791	1.35135	0.42595	1.33921	0.275215
AT2G19800.1	1.11775	0.199824	1.29534	0.312249	1.1297	0.0701976	0.999638	0.134093	1.10025	0.274874	1.7778	1.18197	2.31419	1.32094
AT3G46560.1	1.1177	0.247218	0.944192	0.38231	1.30944	0.239828	1.28135	0.185981	1.42676	0.0801965	1.16755	0.18628	1.16868	0.178754
AT5G45020.1	1.11687	0.162536	1.41162	0.417572	0.891837	0.176671	1.11361	0.574829	0.715949	0.173374	1.36533	0.731864	2.07735	1.52454
AT3G15260.1	1.11683	0.244004	1.14509	0.31121	0.891391	0.241292	0.936203	0.109817	1.04623	0.252538	1.07606	0.29365	1.19091	0.253751
AT1G47250.1	1.11665	0.120948	0.856553	0.0944566	0.992577	0.110973	1.25324	0.368941	1.28911	0.304209	1.08273	0.264833	1.24317	0.36977
AT1G62790.1	1.1166	0.0756775	0.977385	0.0873843	1.00977	0.138531	1.07599	0.302456	1.06504	0.0279047	0.878217	0.144795	0.871906	0.154769
AT1G80890.1	1.11652	0.047354	1.32516	0.586675	1.00027	0.0279018	0.955612	0.373902	0.951478	0.284933	1.80661	1.64528	0.933621	0.26358
AT1G29400.1	1.11631	0.150371	1.12701	0.560386	1.02332	0.231603	1.01894	0.155297	1.38211	0.163173	1.1138	0.464513	1.23183	0.488047
AT5G53480.1	1.11624	0.551019	0.816927	0.251474	0.874786	0.447374	1.1615	0.528314	1.11049	0.218283	1.45439	0.797798	1.09539	0.446214
AT3G01090.2	1.116	0.203644	0.904469	0.248238	0.881076	0.210611	0.868264	0.138966	0.755085	0.303936	1.92235	1.86343	1.03284	0.292963
AT1G70710.1	1.1157	0.359641	1.1304	0.635834	0.938896	0.157124	0.88445	0.163413	0.862048	0.0736071	2.42485	2.45388	1.01826	0.271156
AT5G42650.1	1.11565	0.186566	1.08979	0.0889866	0.858886	0.18992	1.00067	0.259529	0.984275	0.378433	1.29259	0.750084	1.11369	0.309417
AT5G21100.1	1.11563	0.341567	1.33452	0.606274	1.01086	0.369192	0.896652	0.20135	1.05062	0.56153	1.27313	0.861988	1.5789	1.06923
AT3G07640.1	1.11557	0.143636	1.18828	0.232464	1.11924	0.445897	0.986922	0.310144	1.52352	0.469603	1.42052	0.398091	1.60209	0.179441
AT4G08690.2	1.11544	0.119581	0.95389	0.249058	0.865484	0.0360392	1.15862	0.0868021	0.727303	0.201803	1.38343	0.56083	1.15462	0.375304
AT1G49630.1	1.115	0.0212132	1.01	0.452548	0.83	0.0848528	0.945	0.106066	1.32	0.579828	0.92	0.0848528	1.21	0.127279
AT4G10960.1	1.115	0.13435	1.155	0.106066	1.125	0.00707107	0.975	0.0919239	1.16	0.141421	1.06	0.0282843	1.07	0.113137
AT3G52840.1	1.11481	0.226137	1.03566	0.515169	0.827711	0.0475293	0.918972	0.178576	1.11298	0.047859	0.918268	0.281865	1.02286	0.255717
AT5G28040.1	1.1146	0.246494	1.11264	0.286642	1.29281	0.740079	1.44408	0.589478	1.24087	0.364663	1.40612	0.383016	1.42816	0.596214
AT1G20696.2	1.11431	0.0267189	1.1138	0.397691	1.10114	0.363843	0.722465	0.30896	0.964035	0.229522	4.15424	5.72853	2.03683	1.96535
AT5G58190.2	1.1143	0.15444	1.20398	0.232671	1.1854	0.214164	1.07878	0.27027	1.23781	0.281012	1.18259	0.163904	1.1908	0.136434
AT3G22570.1	1.11427	0.303028	1.58204	0.653426	1.41697	0.58968	1.28489	0.53018	1.34266	0.527014	1.05021	0.0992891	1.63548	0.474434
AT5G15610.1	1.11423	0.181629	0.847659	0.195054	0.954767	0.211651	0.969065	0.16515	1.11666	0.291601	0.879376	0.186163	1.04407	0.338505
AT5G16130.1	1.11423	0.0265909	1.25695	0.14003	1.11531	0.120275	1.00707	0.104277	1.11664	0.246661	3.50153	4.47633	2.86899	3.01952
AT2G40840.1	1.11401	0.201151	1.33453	0.341153	0.908961	0.169424	1.08854	0.262703	0.983101	0.0579369	1.10836	0.256124	1.57493	0.497653
AT1G30460.1	1.11395	0.186262	1.19274	0.374872	1.11619	0.0953168	1.00064	0.269392	1.31471	0.0821906	1.04802	0.167229	1.33567	0.36243
AT5G25770.3	1.11391	0.0399226	1.14416	0.248745	1.19319	0.422282	1.15333	0.397158	1.10045	0.364527	1.224	0.194646	1.46327	0.121043
AT1G73250.1	1.11365	0.0930519	1.15759	0.298599	1.21081	0.169597	1.13829	0.295323	1.3376	0.366022	1.0189	0.143676	1.00763	0.0518664
AT1G76720.1	1.11324	0.0328629	0.930682	0.380873	1.1208	0.408994	1.12692	0.697325	0.949547	0.000640643	1.12921	0.609225	0.600241	0.0144823
AT3G26560.1	1.11321	0.122743	1.17223	0.322111	1.22551	0.021939	1.16671	0.0660641	1.09647	0.273695	1.11107	0.0692025	1.27626	0.245711
AT3G10020.1	1.11316	0.159142	0.895527	0.159792	1.32466	0.155963	0.714213	0.223532	1.18443	0.107856	0.97815	0.440325	1.20235	0.343137
AT1G37130.1	1.1128	0.293159	0.974773	0.136357	1.01711	0.210423	0.91047	0.00930427	1.38051	0.533027	0.939964	0.291423	1.72813	1.39643
AT1G73980.1	1.11276	0.210562	1.23849	0.613579	0.86266	0.0701515	0.84195	0.050114	1.12124	0.356995	0.994234	0.229182	1.21783	0.6035
AT5G14170.1	1.1127	0.120367	1.25454	0.432574	0.971214	0.0380806	0.977735	0.19001	0.988985	0.0182633	0.983402	0.241229	1.29475	0.412966
AT5G54390.1	1.11249	0.397874	1.22862	0.10374	1.27334	0.487881	1.02499	0.287512	1.06702	0.541342	1.03315	0.234501	1.22882	0.235222
AT5G08120.1	1.11246	0.0752349	1.12664	0.357968	1.05172	0.344931	1.06504	0.136999	0.91064	0.164124	0.989997	0.0900043	1.23747	0.386998
AT1G27950.1	1.11239	0.261146	1.59525	1.40175	1.9501	1.81894	1.39685	0.521861	1.09381	0.180715	1.14309	0.695768	1.2939	0.663115
AT4G12600.2	1.11239	0.248441	0.906545	0.232243	1.12588	0.25668	1.35596	0.324238	1.43415	0.314743	1.13758	0.336576	1.13453	0.303775
AT3G62870.1	1.11234	0.116448	1.07528	0.0490972	1.0402	0.155847	0.889058	0.0720425	0.898129	0.370341	10.2113	13.3483	1.02036	0.197474
AT3G53520.4	1.11209	0.171423	1.31976	0.392466	1.13731	0.164755	1.15872	0.12002	1.54677	0.869983	1.27717	0.399298	1.68346	0.698556
AT5G41040.1	1.1119	0.137101	1.26792	0.446834	1.18523	0.285493	1.24389	0.385291	1.43826	0.687218	1.22695	0.212366	1.13751	0.232428
AT5G08320.1	1.11189	0.19879	1.28718	0.631917	1.01001	0.217938	1.2745	0.484753	1.13276	0.445461	1.2152	0.481649	1.02	0.173494
AT2G22870.1	1.11173	0.18917	1.23114	0.276784	0.973196	0.166302	0.993457	0.280533	0.929547	0.0400077	1.54053	0.815871	1.70681	0.823809
AT1G07790.1	1.11165	0.228613	0.556188	0.571076	0.650014	0.0565486	0.493596	0.574742	0.546717	0.315769	5.73269	7.77436	0.479551	0.538037
AT2G45960.3	1.11162	0.259704	1.12341	0.239581	0.998993	0.0363853	1.03925	0.176877	0.927488	0.255937	1.05277	0.192293	1.29028	0.104914
AT5G60920.1	1.11161	0.19562	0.924078	0.259758	0.881162	0.249559	0.983216	0.166396	1.12664	0.296842	0.951785	0.152241	1.01248	0.239773
AT1G61570.1	1.11152	0.231619	0.986801	0.352551	1.60799	0.379327	1.40481	0.320126	1.76518	0.105314	1.24003	0.412234	1.33823	0.363666
AT2G44860.1	1.11126	0.100781	0.902217	0.0314191	1.21803	0.20935	0.796551	0.00487814	1.15432	0.0909602	1.64867	1.06255	0.831711	0.0448457
AT1G51100.1	1.11061	0.252259	1.02621	0.369932	1.09721	0.507418	1.22077	0.469101	1.14994	0.175131	1.10348	0.205277	1.26478	0.383357
AT4G22490.1	1.11055	0.232454	1.22046	0.345739	1.00933	0.437472	1.22972	0.369921	1.38457	0.815704	0.812416	0.115087	0.970117	0.125314
AT3G04570.1	1.11054	0.163012	1.1682	0.0812142	0.958693	0.057456	0.868244	0.0660449	0.99508	0.175462	1.20311	0.625395	0.883683	0.110543
AT2G47010.1	1.11054	0.181548	0.886376	0.3845	0.995022	0.363191	1.02966	0.308465	1.10296	0.633011	1.11876	0.399328	1.133	0.549286
AT5G41050.1	1.11054	0.0914789	0.933585	0.16618	1.00902	0.0989502	0.89328	0.109787	0.932121	0.161569	0.980465	0.0908914	1.07197	0.272389
AT3G54250.1	1.11	0.0848528	1.15	0.0707107	1.12	0.339411	0.955	0.0212132	1.38	0.608112	1.045	0.0353553	1.355	0.289914
AT1G06410.1	1.11	0.254558	1.145	0.162635	1.335	0.00707107	1.05	0.141421	1.07	0.480833	1.265	0.417193	1.3	0.254558
AT1G29840.1	1.11	0.113137	1.04	0.268701	1.15	0.0141421	1.11	0	1.015	0.247487	1.1	0.0707107	1.185	0.0494975
AT2G45290.1	1.11	0.0565685	1.075	0.162635	1.01	0.240416	0.865	0.318198	1.2	0.410122	1.02	0	1.165	0.0212132
AT4G23250.1	1.11	0.113137	1.095	0.13435	1.065	0.176777	1.08	0.325269	1.1	0.339411	1.3	0.636396	1.125	0.275772
AT5G38170.1	1.11	0.438406	0.875	0.247487	1.115	0.615183	1.235	0.487904	1.305	0.72832	0.85	0.0141421	0.89	0.325269
AT5G04730.1	1.11	0.141421	0.815	0.106066	0.95	0.296985	0.87	0.0565685	1.41	1.00409	0.725	0.346482	0.735	0.275772
AT1G31760.1	1.1095	0.0464849	1.50067	0.683986	1.36183	0.494359	0.810918	0.0789952	1.19812	0.140812	1.10212	0.256821	1.32945	0.587291
AT5G25450.1	1.1092	0.309998	1.02872	0.111321	1.40068	0.241373	1.09661	0.193202	1.47099	0.0551697	1.15038	0.410653	1.63499	0.572766
AT3G14930.1	1.1092	0.081205	1.22507	0.31685	1.01682	0.083522	1.13272	0.330293	0.972723	0.0566775	1.16896	0.152634	1.5026	0.421867
AT1G66260.1	1.1091	0.227552	1.22614	0.458012	0.93674	0.0802431	0.94207	0.322342	0.82016	0.056342	2.91963	3.19664	1.2437	0.829147
AT3G11820.1	1.10861	0.115169	1.18367	0.0750355	1.0067	0.130552	0.936981	0.167617	1.08624	0.100212	1.04561	0.361625	1.18819	0.189726
AT2G01650.1	1.10854	0.27735	1.31513	0.439031	1.0201	0.160814	0.994974	0.148621	1.0376	0.0980072	1.25072	0.501688	1.31532	0.580696
AT3G45600.1	1.10838	0.105596	0.839957	0.251628	0.995224	0.0875091	0.942484	0.173575	1.36377	0.332274	1.08063	0.654017	0.852215	0.283875
AT4G31000.1	1.10835	0.18152	0.769864	0.0850454	0.907729	0.0109309	0.995174	0.00731721	2.03364	1.49007	0.9526	0.00367747	0.8473	0.0886714
AT2G40780.1	1.10835	0.176521	1.05342	0.274583	1.15306	0.331302	0.953485	0.169464	1.60904	0.736508	1.09919	0.146595	1.11625	0.225232
ATCG01130.1	1.10801	0.308315	1.47131	0.80796	1.56682	1.24001	1.38095	0.722593	1.2404	0.424827	1.21946	0.522494	1.45374	0.514405
AT1G48470.1	1.10769	0.166941	1.10178	0.164522	1.07962	0.190573	0.844303	0.0905394	1.13955	0.234385	1.09442	0.3234	1.10673	0.280134
AT1G27480.1	1.10767	0.276926	1.20947	0.436515	1.32788	0.251854	1.3856	0.608262	0.963321	0.384226	1.171	0.358519	1.28843	0.279007
AT1G69010.1	1.10766	0.0735326	1.27311	0.319874	1.36672	0.445321	1.0357	0.252562	1.08357	0.149675	0.985411	0.199335	1.161	0.122121
AT5G23310.1	1.1076	0.131572	1.05948	0.0654613	0.953755	0.236052	0.952586	0.164713	1.11604	0.204096	1.07186	0.227141	1.37699	0.559521
AT5G39410.1	1.10751	0.11375	1.15284	0.248478	0.914895	0.237513	1.12523	0.104435	1.15343	0.221501	1.00984	0.0521021	1.18178	0.114786
AT4G12780.1	1.10723	0.321351	1.07281	0.357523	1.00651	0.207199	1.06363	0.0797133	1.26293	0.0100043	0.889148	0.0719162	0.9078	0.0958841
AT1G26750.1	1.1072	0.131236	1.08686	0.16	1.16506	0.219123	0.93632	0.160768	1.38599	0.175382	1.63193	1.24178	1.06848	0.299136
AT4G38470.1	1.10675	0.0949098	1.14658	0.403882	0.858205	0.0276315	0.947901	0.0917638	0.961024	0.0528704	1.19449	0.500277	1.40994	0.413383
AT5G22320.1	1.10652	0.146344	1.89646	1.4475	0.963805	0.0511879	1.39796	1.04941	0.889774	0.155243	4.98461	6.13117	0.840568	0.0149448
AT1G20693.1	1.10644	0.0553069	1.08179	0.430657	1.06917	0.244071	0.793945	0.409349	0.828235	0.242652	2.99706	3.89941	2.41634	2.16843
AT3G16430.1	1.10627	0.0863332	0.86693	0.0998653	0.896662	0.0057691	0.905746	0.0483443	1.08583	0.250405	1.25675	0.603347	0.955068	0.0834058
AT5G43810.1	1.10623	0.259893	0.869446	0.524043	0.687601	0.0316771	0.874363	0.347384	0.786791	0.264163	1.82945	1.88168	0.996002	0.64205
AT1G79380.1	1.10562	0.028846	1.10109	0.298605	1.32795	0.378027	1.29692	0.321724	0.842127	0.232789	1.02041	0.361067	1.19064	0.247382
AT5G65220.1	1.1053	0.272995	0.8735	0.1264	0.850169	0.21	0.912094	0.178868	1.30357	0.630755	4.81688	6.95154	2.7052	3.11794
AT1G45230.1	1.10515	0.0870128	0.988415	0.218206	1.00395	0.371608	1.2825	0.203892	0.926045	0.25008	1.54441	0.872656	1.13898	0.295257
AT4G12050.1	1.10504	0.0965547	1.03665	0.14362	1.08262	0.110892	0.889817	0.108395	1.44528	0.420846	0.99139	0.193059	0.921468	0.0617929
AT3G25580.1	1.105	0.502046	1.1	0.240416	1.43	0.848528	1.56	1.08894	1.8	0.565685	2.44	2.34759	3.725	3.5426
AT1G55810.1	1.105	0.0353553	1.48	0.169706	1.035	0.00707107	1.01	0.141421	0.895	0.0777817	1.285	0.601041	1.4	0.127279
AT1G26300.1	1.105	0.289914	1.11	0.367696	1.115	0.53033	1.115	0.0919239	1.115	0.0636396	1.04	0.0565685	0.995	0.0353553
AT1G29370.1	1.10486	0.0182561	1.1068	0.154796	0.987699	0.101331	0.9197	0.229203	1.29648	0.244712	1.07503	0.347475	0.968252	0.258127
AT3G15040.1	1.10485	0.126443	0.987954	0.159335	1.02993	0.134622	0.85927	0.186327	1.275	0.283328	0.934615	0.328322	0.811093	0.109591
AT3G12580.1	1.10474	0.198745	1.55967	0.730174	0.899109	0.140742	1.06009	0.242409	0.840399	0.132741	1.18657	0.20313	2.80006	2.70033
AT5G14105.1	1.10467	0.0657679	1.1253	0.161983	0.930238	0.200054	1.03726	0.160364	1.02178	0.175605	1.22888	0.485945	1.40582	0.506458
AT5G54900.1	1.10465	0.181856	0.940793	0.160571	1.03132	0.138597	1.06244	0.0477901	1.16934	0.312923	1.0171	0.0801327	1.11483	0.0652695
AT2G14740.1	1.1044	0.220046	1.3592	0.126154	1.02425	0.260575	1.06245	0.215598	1.14293	0.20214	0.907512	0.0247654	1.37619	0.00538968
AT4G27700.1	1.10433	0.0510512	1.07906	0.247555	0.953364	0.271588	0.888265	0.122774	1.00545	0.0706325	0.992228	0.0620242	1.04204	0.292695
AT4G29010.1	1.10406	0.210014	1.2809	0.331893	0.987898	0.0601104	1.09289	0.194727	0.983984	0.0703393	1.17694	0.149898	1.55397	0.562497
AT4G14200.1	1.10386	0.20667	1.50922	0.453658	1.47207	0.0112116	1.36714	0.0888957	1.06076	0.182779	1.24916	0.269887	1.45868	0.312992
AT5G20280.1	1.1035	0.240173	1.52124	1.05004	1.18786	0.790114	1.38715	1.05166	1.92941	1.78294	2.26927	2.41908	1.96895	1.25112
AT5G63260.2	1.10332	0.37609	1.32374	0.36763	1.01074	0.0488874	0.969387	0.286893	1.18228	0.198931	1.53674	1.38904	1.25246	0.49964
AT3G19810.1	1.1031	0.144543	1.25766	0.678598	0.865513	0.155881	0.982583	0.336047	1.03148	0.461803	1.15454	0.320141	1.63391	0.904576
AT3G60240.4	1.10305	0.121294	1.31294	0.524109	0.947535	0.0516754	0.82361	0.248139	1.14121	0.0474245	1.10026	0.457923	1.33511	0.690886
AT5G02260.1	1.10265	0.157256	0.953876	0.224102	1.10125	0.11143	0.927879	0.105808	1.03193	0.377573	1.00448	0.250068	1.05046	0.304553
AT3G26070.1	1.10258	0.299091	1.03148	0.487951	1.28647	0.487238	1.28052	0.479325	1.27873	0.224738	1.1482	0.392025	1.153	0.46088
AT4G38680.1	1.10256	0.163603	1.02985	0.414054	1.04454	0.269846	0.851954	0.230929	1.13921	0.118907	1.00627	0.422275	0.936647	0.343154
AT4G00585.1	1.10254	0.0262761	1.2654	0.44535	1.03503	0.235633	0.807885	0.287736	0.933656	0.225856	1.50373	1.1454	2.07102	1.87488
AT5G39590.1	1.10217	0.19588	0.836776	0.220071	0.931724	0.0847012	0.93896	0.14551	1.17213	0.430404	0.999319	0.0268666	1.07696	0.162431
AT1G51840.1	1.10216	0.0667855	0.960579	0.199928	1.06761	0.14582	0.910198	0.268194	1.02006	0.155161	0.964662	0.0873317	1.11174	0.261623
AT2G31490.1	1.10213	0.342354	0.9959	0.154066	1.2785	0.383327	1.06946	0.225165	1.50535	0.527074	1.16537	0.265524	1.32009	0.3207
AT2G43530.1	1.10208	0.241663	0.939501	0.304264	1.20121	0.105549	1.11302	0.210507	1.56671	0.417395	0.937479	0.193201	0.941136	0.0653436
AT5G40810.1	1.10184	0.178928	1.21035	0.213314	1.12967	0.0920908	1.05831	0.0881046	1.27398	0.241022	1.19121	0.243299	1.29963	0.0823254
AT5G25080.1	1.10184	0.223939	1.12689	0.170585	1.62797	0.532601	1.0104	0.267816	1.18092	0.179537	1.07469	0.394866	1.03159	0.286589
AT4G15640.1	1.10174	0.185086	1.16083	0.200005	0.843669	0.286238	1.34283	0.504989	1.00324	0.172275	1.63298	0.954876	2.06603	0.685964
AT2G25430.1	1.10161	0.132776	1.12325	0.230069	1.04012	0.104029	1.21645	0.339985	0.990804	0.256163	1.08475	0.0474594	1.35898	0.295081
AT1G03030.1	1.10155	0.0103545	1.19789	0.352926	1.20514	0.294728	1.17254	0.403168	0.99056	0.229997	1.12403	0.162868	1.38398	0.230084
AT3G19130.1	1.10127	0.113851	0.870698	0.177866	1.06145	0.0222034	0.938207	0.0851813	1.18413	0.400307	0.976147	0.0807054	1.00705	0.0566984
AT1G80170.1	1.10123	0.256301	0.999273	0.225247	1.30083	0.397151	1.33586	0.446699	1.36005	0.297049	1.3124	0.35695	1.38362	0.429382
AT5G08190.1	1.1008	0.224644	1.63156	0.828355	1.01648	0.3538	0.9794	0.183519	1.44167	0.339937	1.03024	0.389642	1.13884	0.165622
AT2G24820.1	1.10064	0.185947	1.30118	0.345592	1.00613	0.02968	1.2242	0.495885	1.04523	0.0768858	1.18507	0.360039	1.63189	0.446866
AT5G12240.1	1.10063	0.462277	0.916178	0.48096	1.37425	0.596525	1.23133	0.210012	1.72428	0.612378	1.02148	0.110625	0.992662	0.234474
AT1G09200.1	1.10053	0.280699	1.29538	1.22257	0.879837	0.652114	0.65423	0.469227	0.991822	0.467532	2.39101	3.15486	3.78259	5.35877
AT4G36420.1	1.10024	0.137164	1.24498	0.582997	1.53822	0.642543	1.93077	1.44313	1.21846	0.935325	1.69204	0.742448	1.73895	0.927803
AT4G12290.1	1.10007	0.110107	1.08105	0.0958	0.994098	0.0629837	1.17372	0.090209	1.45142	1.12286	0.966307	0.210938	1.08743	0.534976
AT4G22710.1	1.1	0.0424264	1.165	0.374767	0.73	0.212132	0.87	0.127279	0.965	0.148492	1.18	0.141421	1.36	0.311127
AT5G03415.1	1.1	0.0141421	0.975	0.219203	1.23	0.268701	1.11	0.0424264	1.25	0.0848528	1.035	0.0494975	1.32	0.169706
AT5G14100.1	1.1	0.113137	1.03	0.39598	1.125	0.0919239	1.145	0.120208	2.375	2.14253	1.16	0.325269	1.2	0.0989949
AT3G53100.1	1.1	0	1.145	0.120208	0.96	0.0707107	1.19	0.0848528	1.56	0.820244	1.015	0.0212132	1.07	0.155563
AT3G46510.1	1.1	0.212132	0.77	0.0848528	1.165	0.289914	0.765	0.00707107	1.19	0.19799	0.935	0.00707107	0.93	0.183848
AT1G48240.1	1.1	0.0707107	0.91	0.0989949	0.81	0.0141421	0.98	0.127279	0.875	0.162635	0.955	0.120208	0.845	0.205061
AT3G07020.2	1.09987	0.175998	1.24497	0.482552	1.02832	0.109795	1.15827	0.207041	1.07848	0.142605	1.09424	0.199576	1.73113	0.921071
AT2G39440.1	1.09974	0.0145161	1.20861	0.0019587	1.03298	0.264487	0.807644	0.102327	1.11436	0.34558	0.862644	0.194251	0.947461	0.229864
AT1G27030.1	1.09969	0.147023	1.14756	0.275742	1.18472	0.368529	1.26531	0.303149	1.34514	0.576411	1.0464	0.15006	1.34902	0.0500286
AT2G07340.1	1.09968	0.104861	0.933169	0.144779	1.33097	0.139409	1.12887	0.0936266	1.39973	0.507003	0.902424	0.0974654	0.939309	0.0889656
AT2G41100.1	1.09965	0.106422	1.20576	0.238228	1.36869	0.282028	1.01422	0.0865599	1.11876	0.362111	1.2754	0.231944	1.79764	0.430392
AT3G17820.1	1.0992	0.0449605	1.20104	0.17269	1.04535	0.111274	0.900604	0.180935	1.04781	0.1764	1.07809	0.145054	1.31312	0.248657
AT4G25100.1	1.09918	0.15735	1.18225	0.391007	1.17328	0.51278	0.86443	0.275485	0.930427	0.0848418	1.22813	0.273891	1.22526	0.264231
AT3G56340.1	1.09912	0.191972	1.23134	0.128778	1.09852	0.812176	0.803479	0.0852717	1.1681	0.750403	6.67188	9.26654	1.45291	1.14551
AT5G02850.1	1.09885	0.0581957	1.28168	0.252179	1.64479	0.728618	1.28883	0.0407655	1.04598	0.036735	1.08108	0.00152723	1.12048	0.311808
AT3G48350.1	1.0988	0.0441178	0.765101	0.0917817	0.928164	0.172302	0.918162	0.46929	1.09016	0.395747	1.7351	1.71813	0.966322	0.500176
AT1G06840.1	1.09875	0.0779758	1.29906	0.536621	1.25532	0.264108	1.28801	0.385991	1.14495	0.200275	1.11635	0.335072	1.36446	0.311949
AT1G58280.2	1.09851	0.123146	1.14015	0.0887105	1.00986	0.145052	0.91044	0.189828	1.01895	0.0539832	0.96882	0.34753	1.11391	0.207644
AT5G22100.1	1.09824	0.178091	1.06446	0.421048	0.93079	0.225269	0.925489	0.12994	1.08883	0.409319	1.0494	0.0828387	1.26705	0.424817
AT3G13200.1	1.09824	0.18923	1.19005	0.520798	1.01252	0.223578	0.66669	0.181722	1.69776	1.3444	1.78375	2.02839	2.26238	2.65126
AT1G08370.1	1.09822	0.120842	1.00931	0.185711	1.03383	0.215413	1.01934	0.194235	1.2074	0.285241	1.00929	0.111468	1.10537	0.1088
AT2G02470.1	1.09813	0.142024	0.828988	0.182858	1.04447	0.118955	1.01724	0.0512478	0.873333	0.34588	1.48129	0.909762	1.36996	0.410432
AT2G02160.1	1.09789	0.116116	1.22058	0.296164	1.30852	0.341502	0.970887	0.0977401	1.08913	0.0836205	0.802235	0.0675498	0.972613	0.0319797
AT3G10620.1	1.09765	0.0421375	1.11897	0.188709	1.19577	0.168566	1.12986	0.145053	1.24533	0.247228	1.0306	0.0617355	1.09497	0.102066
AT5G43430.1	1.09765	0.100874	0.994928	0.203073	1.08888	0.182955	1.00526	0.20293	1.30086	0.350558	0.988895	0.146305	1.00139	0.133384
AT5G22000.2	1.09708	0.283772	1.00721	0.256576	0.874872	0.188827	0.925702	0.0483971	1.32334	0.356431	0.925494	0.21565	0.918074	0.0941983
AT2G25840.2	1.09701	0.0854378	0.971731	0.240139	0.964301	0.0987216	0.95453	0.130237	0.945794	0.142146	1.03579	0.206993	1.32405	0.533206
AT3G22620.1	1.0969	0.150475	0.97648	0.213915	0.924936	0.123903	0.795149	0.253574	1.18983	0.156865	0.727761	0.199724	0.785719	0.107288
AT4G05200.1	1.09686	0.377393	1.09416	0.783702	1.18427	0.614153	0.994039	0.189559	1.07649	0.164735	0.982079	0.413062	1.04227	0.540618
AT5G49510.1	1.09672	0.217729	1.10144	0.22674	1.11721	0.140556	1.00228	0.143324	1.78028	0.950983	1.23287	0.28906	1.38297	0.105059
AT5G10170.1	1.09659	0.161793	1.00316	0.159776	0.821529	0.153236	1.05366	0.0202629	1.11708	0.480329	0.941484	0.111532	0.815674	0.0604661
AT1G04630.1	1.09643	0.126755	1.02625	0.337801	1.39546	0.9404	0.903287	0.187251	1.21371	0.0704383	1.10469	0.469976	1.23984	0.601178
AT5G20250.4	1.09638	0.206152	1.42247	0.381734	1.05549	0.0983459	1.1288	0.336142	1.00721	0.159704	1.28837	0.280723	2.28548	1.07057
AT1G12000.1	1.09618	0.162493	1.1591	0.287031	0.949709	0.0267901	0.931433	0.147767	0.979139	0.111597	1.07885	0.198386	1.54557	0.693519
AT1G07080.1	1.09616	0.0214365	0.874023	0.165707	1.04022	0.106082	0.920814	0.198405	1.05084	0.108747	0.99183	0.138155	1.03652	0.192424
AT5G07860.1	1.09615	0.0458994	1.10443	0.406085	0.881058	0.153111	1.02979	0.0659104	0.775672	0.0992862	0.946126	0.0933129	1.2615	0.349913
AT3G12930.1	1.09609	0.341481	1.06843	0.345649	1.35004	0.320507	1.16974	0.309556	1.21751	0.121753	1.35068	0.624943	1.2974	0.359359
AT3G12500.1	1.09606	0.19215	0.940152	0.127725	1.16129	0.0180959	1.11756	0.0800653	1.36343	0.221845	1.00824	0.133787	1.13698	0.0459195
AT2G38880.8	1.09603	0.0674052	0.88623	0.100409	1.06378	0.0650344	0.899283	0.207786	1.32532	0.281747	0.924952	0.305818	0.949491	0.246634
AT4G31560.1	1.09595	0.135695	1.07886	0.493357	1.43771	0.257791	1.74744	0.081235	1.56044	0.0417985	1.11898	0.224829	1.29763	0.152213
AT5G52960.1	1.09569	0.19231	1.07314	0.41923	1.69009	0.573101	1.50904	0.50223	1.36236	0.154297	1.32732	0.422977	1.41586	0.411578
AT3G08780.1	1.09551	0.128492	1.08138	0.123744	1.05516	0.0904088	0.934417	0.0825746	1.07568	0.0250278	0.88152	0.102632	1.16283	0.178686
AT5G51140.2	1.09548	0.237887	1.50202	0.33733	1.38354	0.0547799	1.18859	0.305542	0.809786	0.227524	1.71732	1.25901	2.15166	1.36506
AT4G12520.1	1.09545	0.219289	1.17461	0.477323	1.17042	0.537703	1.1181	0.455941	1.39527	0.23621	1.21612	0.250211	1.29314	0.361945
AT4G02990.1	1.09538	0.449907	1.48189	0.669522	0.938041	0.118392	0.912015	0.303055	0.77959	0.185834	1.64637	1.30382	3.33981	3.78807
AT5G13310.1	1.09532	0.064095	1.10781	0.209033	1.03034	0.0429085	0.961012	0.154133	0.988531	0.11106	0.907672	0.18714	0.999838	0.0563389
AT4G38130.1	1.0953	0.194384	1.38033	0.583639	1.04069	0.159138	1.00736	0.114875	0.825545	0.140329	1.29791	0.228701	2.72191	2.75431
AT5G20910.1	1.09512	0.0917496	2.21033	1.34398	2.00656	1.94675	1.61083	1.06184	0.505059	0.134267	2.25162	1.54378	2.2933	1.26332
AT1G68060.1	1.09504	0.0637749	1.38017	0.621992	1.04175	0.10742	1.22871	0.184952	1.12715	0.175764	1.49278	0.892411	1.79438	1.19758
AT2G07732.1	1.095	0.106066	1.45	0.282843	1.025	0.0494975	1.035	0.388909	1.08	0.113137	1.44	0.39598	1.585	0.00707107
AT2G37230.1	1.095	0.0919239	1.175	0.106066	1.225	0.0494975	1.12	0.0424264	0.895	0.0494975	1.45	0.579828	1.25	0.183848
AT3G25120.1	1.095	0.431335	1.135	0.219203	1.275	0.374767	0.9	0.169706	0.995	0.205061	1.12	0.183848	1.105	0.374767
AT4G20440.1	1.095	0.106066	0.975	0.0494975	1.16	0.0707107	0.98	0.169706	1.25	0.410122	1.195	0.26163	1.02	0.169706
AT2G47550.1	1.095	0.00707107	0.9	0.113137	1.1	0.296985	0.87	0.155563	0.95	0.127279	0.83	0.183848	0.995	0.0919239
AT5G20230.1	1.09492	0.173411	1.06179	0.300695	1.17754	0.0537353	0.998959	0.106434	1.29307	0.334846	0.91915	0.208586	1.25171	0.0711509
AT1G76020.1	1.09462	0.0873954	1.11507	0.508172	1.22562	0.735449	0.839315	0.231721	0.776354	0.53271	1.07517	0.33793	1.24318	0.354609
AT2G44300.1	1.09452	0.17594	1.04264	0.302552	1.062	0.337541	0.994986	0.176865	1.10028	0.322621	0.744266	0.07727	0.888151	0.149771
AT2G27720.2	1.09438	0.0411683	1.06343	0.237654	1.17913	0.234946	1.0308	0.0967699	1.08642	0.372614	1.0115	0.110031	1.19281	0.187904
AT5G63670.1	1.09433	0.133398	1.9645	1.364	1.60815	0.0115273	1.47724	0.315036	1.21799	0.0537242	1.06271	0.165877	1.18214	0.102028
AT2G03980.1	1.09424	0.199564	1.15434	0.456377	0.883453	0.04149	0.903624	0.254584	0.811672	0.364763	1.138	0.418697	1.6045	1.14203
AT5G02610.2	1.09421	0.0200905	0.814758	0.0350131	1.00646	0.277839	0.815349	0.119714	0.999552	0.269334	2.78479	2.87822	0.964975	0.346518
AT5G43780.1	1.09416	0.113472	1.31966	0.361606	1.21988	0.281446	1.20582	0.510523	1.14203	0.188659	1.33559	0.281976	1.51807	0.28541
AT3G49490.1	1.09415	0.138863	1.17892	0.349206	0.877623	0.236163	0.826047	0.185611	1.3475	0.291837	0.814613	0.108605	0.977595	0.426614
AT5G24314.2	1.09401	0.224845	0.950593	0.193888	1.16995	0.24323	1.05203	0.176838	1.25814	0.252284	1.33207	0.491508	1.17978	0.0966806
AT1G73330.1	1.09391	0.135885	1.04266	0.36393	0.942851	0.222243	0.820091	0.0140132	0.814913	0.148616	0.83266	0.081091	0.919295	0.142419
AT5G20190.1	1.09377	0.116436	0.797318	0.0952123	0.884486	0.164642	0.957913	0.0893794	1.24572	0.190333	0.863534	0.211866	0.82077	0.0742757
ATCG01120.1	1.09374	0.314434	1.29217	0.351922	1.50984	1.14292	1.34194	0.698799	1.25046	0.300546	3.76375	4.25554	2.61542	1.84151
AT1G75230.2	1.09317	0.084764	1.1788	0.306366	1.10305	0.122111	0.94825	0.114451	1.28516	0.307663	1.00128	0.133435	1.07321	0.147565
AT1G18060.1	1.09307	0.170636	1.16885	0.0902501	1.03678	0.450774	1.10065	0.204027	0.928922	0.135864	1.28717	0.373938	1.09356	0.119068
AT4G24370.1	1.09286	0.0915429	1.47486	0.588853	1.3722	0.532669	1.33127	0.313964	0.984818	0.108689	1.12079	0.270839	1.27403	0.240866
AT5G08170.1	1.09277	0.0687402	1.07921	0.231701	1.24696	0.239105	1.25669	0.31505	1.49238	0.510112	1.04311	0.134693	1.21433	0.427618
AT1G05590.1	1.0927	0.274854	0.962198	0.500436	0.902297	0.268945	0.860141	0.147194	0.927855	0.165763	0.956509	0.328883	1.07965	0.435262
AT4G13780.1	1.09261	0.188306	1.20964	0.165491	1.01942	0.321172	1.09258	0.200856	1.06142	0.115167	1.10899	0.23286	1.58717	0.374992
AT1G10960.1	1.0926	0.0762088	0.927199	0.205199	1.12051	0.125758	1.04142	0.147776	1.82371	0.443384	1.11627	0.263095	0.947685	0.161399
AT2G02050.1	1.0924	0.351845	0.957017	0.402641	1.42745	0.487575	1.31236	0.298472	1.46024	0.203376	1.15143	0.29346	1.19574	0.282018
AT3G25760.1	1.09215	0.294465	1.10155	0.0793299	1.03114	0.307887	0.921787	0.13155	1.04203	0.208824	0.929724	0.069705	0.984562	0.0750038
AT1G22880.1	1.09212	0.148002	1.24323	0.271383	1.2659	0.534435	1.22966	0.552888	0.793293	0.450655	1.36973	0.402269	1.29828	0.448365
AT4G16566.1	1.09212	0.11503	1.00336	0.342089	1.02724	0.211159	0.71391	0.1953	1.25853	0.288947	1.01733	0.357476	1.28183	0.645777
AT2G37600.1	1.09208	0.0253479	0.980063	0.25447	0.865961	0.0649981	0.777739	0.413319	1.03178	0.0399135	3.84528	4.63115	0.887419	0.385487
AT5G19180.1	1.09199	0.200801	1.20184	0.158161	0.929414	0.366867	1.04423	0.147408	1.19885	0.705479	0.944348	0.0928463	1.01193	0.130015
AT3G15352.1	1.09191	0.183956	0.971876	0.207376	1.24412	0.180273	0.957841	0.163968	1.64858	0.610212	1.33308	0.923868	0.942878	0.205852
AT2G34640.1	1.09183	0.232921	1.24149	0.116126	1.16319	0.285842	1.10634	0.0660519	1.38797	0.500073	1.83797	1.56928	1.75918	0.724908
AT3G02720.1	1.09182	0.0972776	1.08505	0.205332	1.0472	0.0451608	1.05335	0.145751	1.17547	0.324069	1.04822	0.0354426	1.17261	0.127644
AT1G14900.1	1.09181	0.163333	0.882531	0.124435	0.834688	0.110171	0.645122	0.210929	0.927286	0.201028	0.952852	0.611641	0.684158	0.308802
AT2G21385.4	1.09167	0.0637065	0.954028	0.218515	1.12871	0.403832	1.25601	0.43044	1.00237	0.0800118	0.997679	0.158148	1.01375	0.367362
AT3G56090.1	1.09161	0.0679311	1.23377	0.391012	1.08559	0.254795	0.798357	0.157631	0.955231	0.0824467	1.1807	0.245271	1.72558	1.37554
AT5G40510.1	1.09153	0.266543	0.972243	0.279671	1.21448	0.644197	0.976703	0.146083	1.47098	0.11453	1.10408	0.503351	1.10899	0.255986
AT4G04800.1	1.0912	0.0956059	1.02846	0.14764	1.01059	0.151623	0.954518	0.07941	1.1327	0.599429	0.915769	0.28223	0.852933	0.179572
AT4G11660.1	1.09108	0.259522	1.21964	0.201266	1.22757	0.481053	0.924478	0.360097	1.63449	0.832776	0.951523	0.408142	0.973167	0.266609
AT2G47580.1	1.09096	0.13986	1.43091	0.387296	1.02247	0.756901	1.73896	1.19022	0.956937	0.314761	1.51608	0.736634	1.99932	0.592336
AT3G24590.1	1.09095	0.129243	0.922668	0.310549	1.07888	0.11433	1.03446	0.102742	1.08044	0.117342	0.996022	0.0981885	1.06413	0.276363
AT1G52230.1	1.09086	0.0312982	1.19696	0.419013	1.19691	0.309315	1.31177	0.374414	1.00208	0.180601	1.04389	0.0969308	1.19731	0.264268
AT5G41210.1	1.09085	0.200389	1.11147	0.356281	1.08441	0.391816	1.03484	0.237581	0.698772	0.272463	1.71931	1.2386	1.13472	0.353498
AT4G37550.1	1.09055	0.070938	1.08378	0.162818	1.0594	0.131262	0.90854	0.215927	1.08635	0.25896	1.00013	0.0625106	1.08869	0.172771
AT3G20250.1	1.09052	0.043056	1.0106	0.346521	1.09273	0.212231	0.898352	0.178619	1.16564	0.248523	0.994593	0.235038	1.1452	0.281293
AT5G66280.1	1.09048	0.0289627	1.08664	0.273452	1.01697	0.117426	1.11442	0.191743	1.0292	0.210998	1.36262	0.60441	1.13682	0.343909
AT4G31200.2	1.09042	0.088384	1.08798	0.315685	1.08699	0.219982	0.909184	0.109526	1.31001	0.379996	1.02662	0.281555	1.00496	0.191187
AT4G39280.1	1.09041	0.16912	1.12608	0.387376	0.954029	0.121582	1.07075	0.182787	0.775615	0.0627696	1.75062	1.4699	1.16062	0.423389
AT5G47500.1	1.09035	0.0716762	1.06159	0.172965	1.02923	0.0898016	0.845885	0.0468797	1.10182	0.0953512	0.929531	0.0537121	1.03392	0.174155
AT1G69200.1	1.09029	0.0844357	1.03012	0.0281157	1.22145	0.383887	0.943987	0.161201	1.16198	0.00280283	1.36624	0.556864	1.02257	0.173346
AT3G46550.1	1.09014	0.145034	1.55575	0.143679	1.15788	0.518738	0.889166	0.158595	0.899225	0.192129	1.03001	0.556495	1.19768	0.653483
AT4G24690.1	1.09	0.212132	1.095	0.318198	0.885	0.219203	0.81	0.127279	0.96	0.0707107	0.93	0.19799	0.935	0.0494975
AT1G02305.1	1.08988	0.035855	1.12106	0.19512	1.07131	0.1019	0.940418	0.0966989	1.12694	0.123979	1.00102	0.201619	1.22147	0.157795
AT3G48340.1	1.08964	0.0725601	1.11414	0.247461	1.07784	0.213296	0.965945	0.0540316	1.08655	0.165022	1.05624	0.16859	1.05865	0.0445735
AT5G51010.1	1.08962	0.327262	1.0404	0.541736	1.25466	0.613726	1.14212	0.452944	1.59635	1.20693	2.17599	1.94615	1.59284	0.898226
AT1G59610.1	1.08952	0.157984	1.15472	0.370696	0.951524	0.113935	1.01201	0.186593	1.16588	0.190273	1.00178	0.112551	1.26768	0.158026
AT4G18060.1	1.08944	0.208533	1.26969	0.476584	0.891019	0.0684163	0.916397	0.205014	1.12869	0.34218	1.07029	0.425508	1.40889	0.626734
AT5G09960.1	1.08942	0.32445	1.0029	0.0465336	1.0978	0.392873	1.02259	0.272366	1.03624	0.0229738	0.968128	0.0539209	1.15286	0.0100981
AT1G79270.1	1.08928	0.0293007	0.962625	0.109425	0.945432	0.0206021	1.10083	0.114307	0.952904	0.179741	1.3246	0.431896	1.12175	0.266225
AT5G53000.1	1.08924	0.00107021	1.01844	0.426465	0.853169	0.216613	0.980267	0.0561915	0.882612	0.0319777	0.844282	0.0201975	1.27958	0.552132
AT5G51040.3	1.08919	0.0543736	1.02664	0.128563	1.00538	0.156624	1.03494	0.103419	1.50549	0.593618	1.10218	0.249394	0.961025	0.232336
AT2G37020.2	1.08911	0.373177	1.44206	0.703298	1.13005	0.569375	1.40318	0.864045	1.18711	0.12579	1.48529	0.807336	1.70032	1.0647
AT1G78630.1	1.08911	0.148131	1.36468	0.57828	0.977553	0.0822102	0.831007	0.278975	0.984126	0.380294	1.71719	1.6974	2.7398	3.015
AT5G24090.1	1.08911	0.104092	1.0924	0.29205	1.12684	0.237858	1.08019	0.226763	1.05881	0.146203	0.937899	0.164516	1.09081	0.158552
AT5G42990.1	1.08895	0.00148478	0.953766	0.245743	1.12495	0.3747	1.09152	0.214285	1.10841	0.0826093	1.18101	0.0834187	1.13264	0.00372664
AT3G55250.1	1.08894	0.112464	1.09556	0.122321	1.06091	0.326021	1.09348	0.292887	1.3706	0.303364	1.36443	0.512539	1.06332	0.155014
AT3G05727.1	1.08884	0.465056	0.996331	0.47188	0.907483	0.0954354	1.03507	0.0635409	1.7254	0.939886	0.670664	0.0132026	1.05971	0.636801
AT1G77480.1	1.08882	0.103518	1.01931	0.177862	0.910037	0.0557381	0.967899	0.144245	1.22574	0.378819	1.15492	0.533026	1.15403	0.0897783
AT4G11220.1	1.08866	0.0122405	1.46461	0.120756	1.14181	0.153005	1.0149	0.0920583	1.74238	0.767045	1.07639	0.287948	1.18704	0.456727
AT1G55260.1	1.08848	0.146867	1.10119	0.353594	1.20746	0.538506	1.1415	0.130026	0.960231	0.131895	0.841637	0.226926	0.976009	0.183395
AT1G56220.3	1.08845	0.175967	0.72091	0.350431	0.928573	0.193035	0.681899	0.313098	1.04388	0.19049	0.736457	0.359559	0.762754	0.224627
AT2G41870.1	1.0883	0.0258868	1.01227	0.223061	0.980257	0.0420629	0.941761	0.492484	1.58472	0.232948	0.811536	0.308954	1.16006	0.707021
AT5G56660.1	1.0881	0.173564	1.30949	0.516681	1.1838	0.0758696	1.03347	0.205017	0.967575	0.216775	1.1871	0.246299	1.51674	0.446484
AT4G39120.1	1.08804	0.11694	1.07459	0.580796	0.998519	0.383689	0.961745	0.312647	1.2217	0.0274958	1.2447	0.407544	1.1158	0.322657
AT5G58390.1	1.08799	0.192286	1.04494	0.130388	1.07168	0.115119	0.951264	0.10441	0.980563	0.274278	1.00322	0.277699	1.11975	0.225598
AT5G13110.1	1.08789	0.186432	1.21108	0.0589604	0.957113	0.0505776	1.03247	0.177662	1.56724	0.343426	1.40054	0.857461	2.33538	1.91856
AT5G05990.1	1.08787	0.138674	1.25362	0.380356	1.35251	0.618691	1.12253	0.489377	1.20309	0.26591	1.24798	0.40211	1.43518	0.460715
AT5G06410.1	1.08782	0.254611	1.16238	0.411569	1.22249	0.527542	0.981355	0.19842	1.33747	0.998872	1.06478	0.429492	1.17558	0.501653
AT2G18510.1	1.08774	0.036754	0.899732	0.216779	0.910461	0.163823	0.880516	0.239226	1.14925	0.1653	0.964207	0.238632	0.954129	0.218244
AT1G70820.1	1.08759	0.08004	1.10057	0.14399	0.992869	0.0451511	1.03863	0.133311	1.01581	0.0853429	1.02468	0.0770993	1.24324	0.213932
AT4G17050.1	1.08744	0.125372	0.864359	0.15771	0.912981	0.150651	0.942521	0.2816	1.07681	0.239861	0.985822	0.384142	0.922335	0.274726
AT2G41630.1	1.08734	0.0562443	1.08108	0.276726	1.03932	0.101294	1.09653	0.0320022	1.26451	0.18539	1.03167	0.0425198	1.16233	0.307185
AT3G04780.1	1.08705	0.011232	0.960639	0.232738	1.0115	0.122785	0.942034	0.0805943	1.10786	0.189755	1.02628	0.202686	0.979975	0.12
AT5G47890.1	1.08684	0.332614	1.00237	0.56722	1.30513	0.465	1.28741	0.232353	1.57219	0.429231	1.03399	0.13691	1.11132	0.293274
AT5G17510.1	1.0868	0.0600836	0.945932	0.099408	0.963163	0.197488	0.930153	0.105139	1.04305	0.136009	0.940953	0.23223	0.976723	0.106874
AT3G04230.1	1.08678	0.145972	1.36586	0.345264	0.907287	0.293147	1.09895	0.468174	0.834874	0.176599	5.38971	6.5765	1.44994	0.990036
AT4G24520.1	1.08676	0.0906309	0.970188	0.265206	0.751536	0.145441	0.846113	0.0702074	0.926296	0.140897	0.976992	0.101587	1.01978	0.202367
AT5G66040.1	1.08675	0.197454	0.845652	0.16968	0.975063	0.236514	0.866151	0.350979	1.07434	0.3597	0.854908	0.342312	0.85532	0.257051
AT5G27720.1	1.0867	0.0493603	1.05545	0.16071	1.01577	0.110923	0.828662	0.235601	1.20415	0.335395	1.02123	0.37413	1.4023	0.838938
AT5G63000.1	1.08667	0.164427	1.09575	0.30711	1.02706	0.121419	0.986173	0.00539718	1.39836	0.297512	0.988009	0.142013	0.991091	0.130913
AT5G61780.1	1.08652	0.193613	1.23092	0.392829	0.935197	0.022656	0.940044	0.243267	0.912737	0.0915608	1.04558	0.306926	1.61729	0.877604
AT3G26080.1	1.08649	0.136457	1.4187	0.606268	1.57585	0.0365583	1.3495	0.340115	2.09414	0.149709	1.2378	0.0738166	1.58431	0.248461
AT5G47640.1	1.08631	0.105581	0.964658	0.319427	0.951967	0.232153	0.800639	0.248726	1.44046	0.301282	0.985729	0.44805	0.851739	0.344705
AT5G13650.2	1.08628	0.317843	1.43144	0.365151	1.0414	0.128356	1.07486	0.204037	1.17932	0.201914	1.95184	1.62887	2.01723	1.27718
AT4G00530.1	1.08625	0.409461	1.10205	0.783228	1.38048	0.642354	1.47816	0.405625	1.76276	0.578024	1.21217	0.223793	1.12897	0.384586
AT5G66510.2	1.08609	0.0668066	0.986014	0.112924	1.03672	0.133187	0.899817	0.0954232	1.19481	0.117955	1.09269	0.174623	1.00018	0.0174784
AT1G51560.1	1.08582	0.0830657	1.10118	0.285201	0.965299	0.0393493	0.91316	0.221321	1.16071	0.240566	0.995555	0.13226	1.15696	0.1341
AT3G52090.2	1.08566	0.168377	0.940631	0.181826	1.02357	0.138983	0.990287	0.0300041	1.08752	0.0829053	1.04912	0.0667821	0.913177	0.0968684
AT3G19390.1	1.08552	0.0532169	0.999533	0.16614	1.0821	0.043183	1.01321	0.0377346	1.20822	0.341968	0.928907	0.027136	1.04127	0.17865
AT4G25740.1	1.08538	0.120691	1.0077	0.410958	0.807612	0.116148	0.761945	0.218905	1.00173	0.512703	1.40511	1.09749	1.82564	1.62399
AT3G58500.1	1.08533	0.123707	0.784812	0.258939	0.856379	0.189241	0.770513	0.233421	1.35501	0.587572	1.00929	0.210036	1.01529	0.505699
AT1G75240.1	1.0853	0.317768	0.845528	0.190172	0.986414	0.302056	0.696779	0.244971	0.906395	0.160662	1.80095	1.90785	0.826362	0.443551
AT3G61310.1	1.08522	0.120523	1.03018	0.0987362	0.8328	0.00395979	0.897863	0.124258	0.836211	0.0653522	1.00065	0.0415138	1.0791	0.083584
AT5G59380.1	1.0852	0.388625	1.14923	0.835476	0.967992	0.526099	0.633585	0.0797823	0.961681	0.068334	0.72175	0.29451	0.965376	0.487371
AT5G05450.1	1.085	0.00707107	1.23	0.721249	1.355	0.417193	0.775	0.120208	1.13	0.183848	1.39	0.0848528	1.45	0.46669
AT4G33470.1	1.085	0.0919239	0.985	0.374767	0.97	0.282843	0.88	0.0565685	1.045	0.148492	0.905	0.162635	1.07	0.254558
AT3G04820.1	1.085	0.13435	1.065	0.346482	0.92	0	1.005	0.0919239	0.765	0.0919239	1.455	0.72832	1.035	0.176777
AT3G27320.1	1.085	0.190919	1.1	0.0424264	1.07	0	1.015	0.304056	1.375	0.643467	1	0.212132	0.99	0.0989949
AT5G04950.1	1.085	0.0212132	0.935	0.275772	0.965	0.176777	0.94	0.19799	1.045	0.176777	0.98	0.141421	0.915	0.00707107
AT2G40510.1	1.08486	0.39816	2.5862	1.8728	2.2079	2.63881	1.53127	1.0272	1.34035	1.38532	3.88129	3.63831	3.5259	3.21886
AT5G11900.1	1.08467	0.248682	1.11615	0.166367	0.902417	0.251691	0.980122	0.166511	1.06805	0.342922	1.61084	1.09218	1.88401	1.27487
AT3G27460.1	1.08466	0.118923	1.42387	0.301301	1.38325	0.343705	0.858771	0.263886	1.43576	0.752114	1.04551	0.399633	1.2779	0.288377
AT2G46110.1	1.08466	0.0791681	0.96773	0.0652378	0.914529	0.0886963	0.826825	0.151333	1.23238	0.381224	0.916432	0.118868	0.969699	0.207143
AT1G50450.1	1.08466	0.216142	1.24317	0.777041	1.07453	0.289373	1.15978	0.303106	1.84572	1.22048	0.967477	0.196413	1.18758	0.638088
AT5G27850.1	1.08443	0.316063	0.85205	0.371255	0.719129	0.0420908	0.73319	0.346125	1.07623	0.713276	2.68233	3.38678	0.945602	0.419713
AT5G17990.1	1.08401	0.157677	1.16785	0.225226	1.16611	0.224083	1.12995	0.301095	1.14201	0.292119	1.09692	0.0931733	1.17476	0.00823957
AT3G52920.1	1.08397	0.178661	1.06417	0.190396	0.998512	0.0521282	0.897916	0.205793	0.919497	0.318346	1.46831	1.21197	1.17605	0.523931
AT1G77940.1	1.08371	0.0925341	1.25742	0.328934	1.10196	0.232825	0.903914	0.317171	1.12176	0.362916	1.39573	0.855512	1.9219	1.47758
AT1G47480.1	1.08361	0.0326242	1.22007	0.371606	1.13649	0.130142	1.0218	0.173736	1.46266	0.489256	1.0727	0.154371	1.17814	0.147912
AT1G47490.1	1.08353	0.136365	1.11866	0.379505	1.06502	0.182544	0.976826	0.0942463	1.1213	0.251859	0.986825	0.136249	1.06294	0.176639
AT4G21770.1	1.08351	0.136455	0.917907	0.0253243	1.1325	0.0883908	1.05137	0.327213	1.12006	0.33933	1.01611	0.135914	1.03976	0.324931
AT2G29320.1	1.08318	0.130586	1.0468	0.0232121	1.01078	0.179732	0.92264	0.182584	1.25604	0.269545	0.812694	0.155976	0.875257	0.0225784
AT1G18630.1	1.08317	0.0249061	0.968786	0.0835263	1.05755	0.113855	1.06846	0.162571	1.25453	0.365001	1.07861	0.120024	1.05238	0.15208
AT4G14440.1	1.08311	0.0683274	1.0795	0.277561	1.0694	0.130561	1.03177	0.197806	1.27987	0.281553	1.14254	0.15442	1.11994	0.0300886
AT1G62780.1	1.08284	0.127733	1.47409	0.559485	1.22673	0.191507	1.14155	0.41862	1.11641	0.0149428	1.62821	0.973831	1.23984	0.433161
AT5G01390.1	1.08283	0.192196	1.21134	0.455173	0.921189	0.0193797	0.744033	0.165266	1.05055	0.280989	1.26748	0.901383	1.78681	1.49395
AT3G49940.1	1.08276	0.0758988	0.752199	0.108419	1.15022	0.354723	1.05498	0.137594	1.66707	0.646591	1.02951	0.23478	1.06321	0.170771
AT1G23460.1	1.08257	0.0319191	1.15361	0.0514666	1.10789	0.195001	1.0823	0.0674597	0.995173	0.16288	0.900273	0.0286708	0.879831	0.183609
AT3G53970.1	1.08252	0.0918553	1.03719	0.217201	1.06577	0.12597	1.03463	0.0571813	1.23015	0.275128	0.996037	0.107957	1.05281	0.0504565
AT3G52860.1	1.08231	0.284077	0.93325	0.193059	0.844177	0.251902	0.837051	0.193757	1.00595	0.202698	1.10345	0.684743	1.13063	0.444578
AT1G34220.1	1.08224	0.134567	1.06788	0.170702	0.911293	0.0339101	0.965079	0.129197	1.05977	0.148149	1.00939	0.272887	1.11112	0.215084
AT4G34290.1	1.08217	0.203009	0.923766	0.101353	1.25954	0.315248	0.918609	0.12724	1.35806	0.236406	0.962408	0.143393	1.0577	0.387109
AT5G55050.1	1.082	0.265866	1.18607	0.641951	1.17711	0.456634	0.55753	0.236923	0.800661	0.128215	1.01547	0.275113	1.04601	0.35919
AT4G25315.1	1.0818	0.334615	0.888142	0.226706	1.08539	0.129533	1.26596	0.399567	1.62726	0.556826	1.07689	0.0554031	1.16597	0.314451
AT5G66060.1	1.08178	0.049893	1.207	0.314753	0.909235	0.419598	1.05235	0.0304712	0.815705	0.415874	3.08915	3.79024	1.6447	0.727361
AT3G17160.1	1.08167	0.0765352	1.01561	0.440735	0.980464	0.350282	0.771354	0.299842	1.03145	0.233953	0.920389	0.466399	0.875217	0.488716
AT4G26510.1	1.08166	0.12849	1.29615	0.245802	1.03172	0.171878	1.13192	0.213847	1.22662	0.0944909	1.2168	0.434031	1.59446	0.526003
AT5G45040.1	1.08163	0.222101	0.856506	0.256713	1.11316	0.230067	1.04071	0.266154	1.20555	0.111638	0.905071	0.139404	0.934873	0.177792
AT5G04200.1	1.08156	0.178382	1.0915	0.399315	1.49119	0.572584	1.22871	0.245403	1.15146	0.483082	1.0867	0.0643488	1.48164	0.165981
AT1G51650.1	1.08145	0.274685	0.870677	0.253556	1.44189	0.686169	1.12326	0.153138	1.61429	0.289733	1.07325	0.149877	1.11156	0.111264
AT4G29810.2	1.08137	0.038343	1.04677	0.0707724	0.979278	0.181342	1.20371	0.117374	1.08905	0.256158	1.19494	0.280649	1.28462	0.428116
AT2G02570.1	1.08123	0.00174373	1.17609	0.135888	1.25147	0.440489	1.18597	0.135729	1.04785	0.30002	0.999998	0.0848505	1.70264	0.887221
AT5G21160.3	1.08099	0.097588	1.02569	0.303085	1.00233	0.29369	0.858256	0.0448922	0.975246	0.289566	0.910931	0.267383	1.03386	0.0793945
AT2G06010.1	1.08083	0.0594024	1.01166	0.159711	1.12954	0.235836	0.960234	0.06975	1.3113	0.331026	1.02495	0.16233	1.16163	0.0103925
AT5G44000.1	1.08077	0.114432	1.15729	0.212338	1.31169	0.26491	1.06324	0.283551	0.971002	0.366171	1.43458	0.394573	1.27143	0.163334
AT5G17820.1	1.08045	0.0428121	1.09659	0.16191	1.16796	0.0369804	0.847585	0.154844	1.27783	0.241317	0.977016	0.247676	0.993196	0.223905
AT2G32720.1	1.08026	0.15565	1.12641	0.256149	1.07678	0.187363	1.12682	0.179799	1.37835	0.236262	1.01495	0.0637608	1.14736	0.229309
AT1G80240.1	1.08023	0.191176	1.03972	0.282519	1.1622	0.275078	0.822681	0.160603	0.924344	0.295964	0.964153	0.330897	1.01308	0.29575
AT1G19130.1	1.08023	0.190573	0.965915	0.20587	1.06517	0.120291	1.13943	0.189051	1.16074	0.197321	1.04944	0.104006	1.11097	0.227731
AT2G37470.1	1.08019	0.125023	1.17446	0.388933	1.36661	0.502204	0.830505	0.279134	1.03614	0.326442	2.80386	3.4823	1.53724	1.4966
AT3G58570.1	1.08019	0.0718733	0.956096	0.213969	1.00029	0.107692	1.00016	0.0918675	1.25354	0.271502	0.945812	0.0814375	1.00562	0.0511333
AT2G23370.1	1.08017	0.07957	1.12936	0.110006	1.05454	0.126876	1.00966	0.332655	1.07774	0.292214	1.09362	0.0670804	1.16892	0.0688608
AT1G51760.1	1.08013	0.0983303	1.02867	0.151279	1.10608	0.0839727	1.22246	0.299592	1.16754	0.215045	1.11102	0.140687	1.17177	0.193307
AT5G59950.5	1.08004	0.199214	1.27025	0.179854	0.919071	0.191909	0.928365	0.299661	0.991994	0.111144	1.07542	0.46485	1.52105	0.797302
AT4G12730.1	1.08003	0.131094	1.05595	0.148708	1.0347	0.153543	0.976235	0.136361	1.14049	0.239272	0.934835	0.209926	1.09071	0.17258
AT3G54090.1	1.08	0.0424264	1.31	0.735391	1.375	0.33234	0.785	0.0353553	1.745	0.431335	1.34	0.509117	1.77	1.14551
AT2G42395.1	1.08	0.212132	1.395	0.120208	1.215	0.629325	1.1	0.438406	1.36	0.537401	1.4	0.480833	1.32	0.0707107
AT5G03420.1	1.08	0.155563	0.99	0.0707107	1.03	0.113137	0.835	0.0353553	1	0.254558	1.275	0.615183	0.98	0.0424264
AT3G15240.2	1.08	0.113137	0.82	0.410122	0.94	0.0707107	1.255	0.205061	0.91	0.19799	1.145	0.205061	0.93	0.311127
AT5G01160.1	1.0798	0.0439379	1.0652	0.301369	1.15986	0.272444	0.953874	0.213349	1.32127	0.116003	0.98928	0.20094	1.0448	0.186811
AT1G79260.1	1.0797	0.183699	1.64854	1.33513	1.17727	0.454836	1.1901	0.41316	1.42548	0.668625	1.0414	0.310578	1.04806	0.290532
AT5G64040.2	1.07966	0.313741	0.846095	0.164074	1.20245	0.272103	1.02838	0.31933	1.22345	0.162432	0.892759	0.144622	0.953106	0.244701
AT4G32400.1	1.07962	0.119434	1.17004	0.155245	1.06756	0.171873	0.968813	0.14515	1.08806	0.153702	1.16987	0.0800003	1.91963	1.27775
AT5G49970.1	1.07951	0.0632661	1.26937	0.617958	0.959868	0.151393	0.943429	0.145655	0.963391	0.0985588	1.02393	0.197568	1.69999	1.14949
AT5G63840.1	1.07941	0.208358	1.1906	0.372665	0.893649	0.056336	0.932832	0.136635	1.08341	0.302798	1.61953	1.39472	2.31624	2.02316
AT5G55230.2	1.07937	0.0882613	1.05244	0.28381	0.814874	0.120041	0.959236	0.0906558	0.982942	0.157151	0.95277	0.0958744	1.22735	0.242466
AT2G45180.1	1.07936	0.194255	1.11707	0.350663	1.21766	0.411767	1.10783	0.0979715	1.08278	0.147162	1.0562	0.0727972	1.14884	0.304134
AT5G47870.1	1.07918	0.046117	0.975436	0.133823	1.06091	0.0694296	1.10083	0.0902893	1.22513	0.519601	1.00888	0.0153751	1.03729	0.172557
AT3G51130.1	1.07888	0.200267	1.26255	0.144973	1.14353	0.0892824	0.978618	0.260011	1.04907	0.212037	1.13847	0.28332	1.31098	0.319093
AT3G20570.1	1.07873	0.134452	0.847233	0.040286	1.06402	0.23073	1.10165	0.370978	1.35648	0.776159	0.881368	0.27305	0.915328	0.23679
AT3G19000.1	1.07863	0.152969	0.965779	0.182828	0.891888	0.180547	1.03128	0.149403	1.1504	0.363308	0.936249	0.0292362	1.01908	0.0822043
AT4G14060.1	1.07861	0.214104	0.962386	0.237041	0.939532	0.0430882	0.941149	0.238792	0.88226	0.0314807	0.841051	0.139935	0.878579	0.2
AT1G14000.1	1.07854	0.0722045	2.24269	1.67796	1.18474	0.265596	1.0586	0.153792	1.02208	0.157652	1.89146	1.33373	8.56093	12.6605
AT4G22360.1	1.07849	0.0752433	0.980802	0.130746	1.18691	0.0113423	1.00404	0.0250549	1.23402	0.473848	0.982195	0.0924456	0.999096	0.018154
AT1G06950.1	1.07848	0.187546	1.18273	0.228464	0.826537	0.205972	1.08487	0.149029	0.947082	0.0744155	1.00275	0.183698	1.33761	0.309517
AT2G38960.3	1.07839	0.0447013	1.2634	0.00932779	1.06313	0.207712	1.23028	0.170097	0.823112	0.179447	1.02828	0.00242954	1.25286	0.159601
AT1G79870.1	1.07837	0.0765752	1.00129	0.190598	1.0161	0.0919738	1.11267	0.244714	1.19843	0.184678	0.980009	0.08	1.15224	0.149617
AT3G09050.1	1.07835	0.0812981	0.944711	0.0950013	0.954951	0.253357	1.00824	0.0285402	1.14393	0.240725	1.09767	0.126078	1.05588	0.0487881
AT3G07470.1	1.07821	0.243487	0.899212	0.193982	1.0556	0.309102	1.05765	0.272586	0.985378	0.117001	0.827175	0.1107	0.829386	0.21908
AT5G54080.1	1.07807	0.0531221	0.936563	0.183272	1.13438	0.0947175	1.12892	0.310065	1.25785	0.249953	1.06398	0.24325	1.15355	0.195889
AT3G25780.1	1.07784	0.0894622	0.870969	0.167715	1.10482	0.191809	0.859929	0.0601064	1.16417	0.283946	0.969996	0.252394	0.95437	0.197225
AT4G12390.1	1.0778	0.186965	1.35202	0.350699	0.934987	0.00708903	1.01828	0.497402	0.896629	0.0471941	2.54808	2.49173	0.985804	0.359487
AT2G35830.2	1.07773	0.134895	0.975521	0.125303	0.973226	0.0952013	0.871431	0.23343	1.19139	0.215321	0.863038	0.358469	0.864052	0.216176
AT4G35060.1	1.07727	0.0462807	0.83692	0.103351	0.845662	0.0202775	0.736399	0.217224	1.24449	0.0770607	1.02903	0.538774	0.842035	0.322391
AT5G53330.1	1.07727	0.0469513	0.977302	0.214361	1.03193	0.0972588	0.965242	0.0923271	1.13864	0.23137	0.870877	0.183711	0.945814	0.0763649
AT1G49400.1	1.07726	0.0499424	1.4869	0.378397	1.04334	0.188776	0.865444	0.26012	1.10684	0.44841	1.13252	0.277015	1.63331	0.967205
AT1G51710.1	1.07726	0.0952929	1.09447	0.118558	0.964692	0.0393392	1.00687	0.188439	1.04833	0.0464595	1.0189	0.175499	1.18514	0.113031
AT5G65730.1	1.0772	0.224691	0.984574	0.151134	0.937773	0.178279	0.872995	0.0612145	0.988161	0.0751996	0.947922	0.143563	1.00499	0.204763
AT5G04590.1	1.0771	0.26051	1.39007	0.510891	0.875092	0.0927059	1.03176	0.280561	0.887041	0.196335	1.14308	0.318368	1.90622	1.06881
AT4G04720.1	1.07707	0.177425	1.21389	0.384578	0.937698	0.277981	0.805968	0.184576	1.6243	0.301491	1.11442	0.657644	1.08344	0.357776
AT1G35680.1	1.07699	0.15961	1.15987	0.17366	0.863045	0.286998	0.997854	0.186353	0.85098	0.151822	1.54143	1.11933	1.82178	1.26598
AT3G22120.1	1.07685	0.00446008	1.34452	0.00638848	1.12746	0.887369	1.70121	0.256264	1.9577	1.64374	1.45985	0.198205	1.99851	0.65264
AT3G32980.1	1.07679	0.0511123	1.04399	0.120622	1.07787	0.106587	0.923459	0.184806	1.31732	0.481777	0.963231	0.268564	0.966185	0.204668
AT5G58110.1	1.07669	0.089663	1.08242	0.186618	1.01602	0.164623	1.07046	0.0558058	1.06389	0.201776	0.936873	0.0515782	1.11017	0.060702
ATCG00760.1	1.07644	0.352141	1.1585	0.191251	1.09597	0.517243	1.04134	0.268623	1.47032	0.275686	3.0672	4.05549	2.99772	3.25906
AT4G38770.1	1.07636	0.159988	0.804095	0.271381	0.998353	0.290506	0.917897	0.434397	1.00507	0.225798	0.98861	0.487706	0.871803	0.490225
AT1G12850.1	1.07633	0.137045	1.05843	0.135131	1.08992	0.0263623	1.10093	0.148915	1.12875	0.12044	1.15982	0.242865	1.16449	0.173531
AT5G15970.1	1.07633	0.133713	0.824952	0.182056	1.01469	0.190583	1.01024	0.163307	0.988194	0.353214	0.989986	0.229151	0.843401	0.130501
AT2G03510.1	1.07632	0.230941	0.98296	0.167539	0.941953	0.195017	1.12062	0.158162	1.22797	0.0899717	1.01595	0.197773	1.21769	0.0781524
AT5G63460.4	1.07629	0.0230367	1.0391	0.126005	0.988768	0.394238	0.885943	0.149826	1.03623	0.517927	1.15545	1.03881	0.93637	0.287977
AT4G33666.1	1.07628	0.192727	1.42774	0.930187	1.77645	0.999067	2.21684	0.787485	1.09398	0.220645	1.57832	0.91686	1.76131	1.17565
AT1G45201.1	1.07622	0.335802	0.949608	0.217324	0.880851	0.185277	0.869549	0.151714	1.08581	0.115159	1.23949	0.829932	1.11006	0.244235
AT2G35840.1	1.0761	0.17668	1.35341	0.39259	0.938433	0.0673144	1.12105	0.366057	0.91671	0.153056	1.55249	1.15009	2.39108	1.73601
AT4G25250.1	1.07608	0.0904029	1.16182	0.152988	1.20624	0.235101	1.01032	0.212582	1.48376	0.825562	0.991108	0.0125756	1.06029	0.0994013
AT5G56900.2	1.07605	0.227722	1.04557	0.319031	0.940294	0.105776	0.94733	0.220181	0.904067	0.222215	1.02653	0.245548	1.25235	0.167722
AT5G03290.1	1.07602	0.0413364	1.21796	0.343431	1.08932	0.189606	1.00592	0.349096	1.18781	0.337268	1.16544	0.175864	1.29611	0.158417
AT5G55210.1	1.07602	0.16309	1.02593	0.223915	1.01979	0.118165	0.83641	0.123849	1.27425	0.305875	0.908909	0.296065	1.06525	0.382344
AT3G61200.1	1.07579	0.14307	0.993816	0.206342	1.00476	0.372357	1.25975	0.268927	1.18688	0.348107	1.14258	0.118395	0.836555	0.56915
AT3G15640.1	1.0757	0.0772544	0.950797	0.200217	0.990768	0.087932	0.88175	0.151051	1.11169	0.190688	1.01118	0.293496	0.958608	0.127242
AT4G17510.1	1.07565	0.0939952	0.953645	0.299247	1.18922	0.251421	1.24488	0.287617	1.17459	0.28239	1.13117	0.135974	1.08983	0.269335
AT3G15690.2	1.07551	0.0402696	0.918471	0.469041	1.07566	0.123026	1.02201	0.250024	1.11398	0.0896275	0.942412	0.229342	0.963114	0.262997
AT2G47960.1	1.07541	0.105293	1.00584	0.146472	1.016	0.125725	1.0436	0.0582052	1.33821	0.390489	1.03699	0.103168	1.03381	0.116566
AT1G01050.1	1.07526	0.165728	1.0153	0.21703	1.23119	0.0932156	0.972334	0.163789	1.21183	0.167272	1.14847	0.140025	1.11599	0.137668
AT2G14835.1	1.07519	0.0183392	0.963772	0.0742194	1.00363	0.18802	0.902792	0.0803646	0.998011	0.157789	1.04823	0.348059	1.20918	0.131615
AT3G22520.1	1.07512	0.229505	1.32394	0.421079	0.885686	0.415214	1.1399	0.405676	0.793696	0.136133	1.17987	0.24425	1.60297	0.414558
AT1G58380.1	1.075	0.0494975	1.455	0.176777	0.985	0.0777817	0.97	0.212132	0.97	0.282843	3.455	3.38704	5.855	6.30032
AT2G22400.1	1.075	0.304056	1.195	0.487904	0.905	0.374767	0.97	0.325269	0.98	0.19799	1.605	1.08187	1.765	0.431335
AT5G48960.1	1.075	0.0212132	1.13	0.113137	0.94	0.0282843	0.925	0.106066	0.85	0.169706	1.145	0.360624	1.11	0.0141421
AT1G15000.1	1.075	0.0919239	0.97	0.0565685	0.83	0.0141421	1.05	0.0848528	1.105	0.0353553	1.135	0.0353553	1.045	0.0212132
AT4G19810.1	1.07487	0.0564528	0.928362	0.0880359	1.17044	0.316987	1.04324	0.189193	1.21826	0.513486	0.902823	0.241913	0.993179	0.130366
AT1G06650.2	1.07473	0.0680621	1.06174	0.206282	0.947525	0.111145	1.04519	0.203406	1.16405	0.179937	1.1361	0.187521	1.11587	0.0604246
AT5G18900.1	1.07463	0.187938	0.968984	0.26937	0.980102	0.291339	0.913443	0.227266	1.14841	0.0677757	0.982456	0.285109	1.04662	0.306716
AT5G61970.1	1.07462	0.205596	1.21226	0.604917	1.09941	0.368524	0.793609	0.0758149	1.41242	0.0955676	1.00794	0.271611	1.36155	0.591776
AT5G52240.1	1.07447	0.0818434	0.943382	0.119362	0.987339	0.119006	1.00368	0.244977	1.26665	0.317851	1.04924	0.148855	1.32167	0.334378
AT1G68590.1	1.07446	0.116749	1.12024	0.134646	1.18094	0.0913586	1.10008	0.0954558	1.12128	0.0599168	1.13236	0.0675502	1.19271	0.114093
AT5G18280.2	1.07435	0.141916	1.18265	0.231533	0.964599	0.0770015	0.989956	0.0624288	1.31905	0.125197	1.12096	0.42826	1.26217	0.154157
AT5G50810.1	1.07434	0.241395	0.859196	0.215636	1.18036	0.344539	1.21844	0.218486	1.39037	0.207233	1.16958	0.194573	1.12599	0.315148
AT4G15093.1	1.07433	0.135818	0.933673	0.239348	1.04463	0.172391	0.853427	0.100007	1.15413	0.185494	0.947762	0.221797	1.0104	0.249132
AT2G48140.1	1.07413	0.175551	0.97028	0.0852481	0.909593	0.0984201	0.902549	0.0812486	2.27592	1.88928	0.781799	0.0964512	0.733537	0.103997
AT3G16270.1	1.07393	0.150406	1.14518	0.238664	0.957787	0.140544	1.01082	0.120008	0.996522	0.170643	1.00016	0.0754678	1.24158	0.299125
AT1G76730.1	1.07392	0.197735	1.09838	0.103061	1.02265	0.105811	0.986468	0.0738195	1.45721	0.185491	1.09296	0.511854	1.34047	0.507039
AT1G72740.1	1.07382	0.363314	1.16273	0.367967	0.818283	0.062156	0.821976	0.154754	1.08362	0.354942	1.39636	0.78621	1.34439	0.532911
AT1G75330.1	1.0738	0.179615	1.0435	0.355605	1.15896	0.231198	1.0759	0.14911	1.14383	0.2317	1.0879	0.0910333	1.09309	0.104199
AT3G48380.3	1.07372	0.0357245	1.34587	0.54595	1.34334	0.704373	1.41598	0.622895	0.956811	0.110807	1.56417	0.493562	1.88373	0.40566
AT1G27385.4	1.07366	0.042184	1.02142	0.209839	1.09021	0.154297	1.01628	0.0508318	1.22938	0.255514	0.974227	0.184729	1.05483	0.0529274
AT2G24060.1	1.07364	0.21539	1.06907	0.201361	0.887887	0.112885	0.901318	0.081401	0.930624	0.164322	1.25981	0.791838	1.22245	0.385778
AT4G25630.1	1.0736	0.277263	1.31509	0.402778	0.984516	0.203976	1.21019	0.421432	1.11815	0.276184	2.89692	3.41484	2.90674	2.37794
AT3G20680.1	1.07351	0.237731	0.978851	0.139237	1.04812	0.295039	0.99563	0.194421	1.01669	0.133174	1.34793	0.413957	1.24321	0.275757
AT5G12320.1	1.07342	0.117978	1.98848	1.63834	1.61994	1.08886	2.50634	2.15857	1.2718	0.167165	3.85909	0.267417	2.49531	2.04398
AT4G34920.1	1.07333	0.0862198	0.89718	0.237147	0.900482	0.115391	0.869188	0.204299	0.982703	0.0992412	1.05483	0.556282	0.986968	0.332104
AT5G10740.1	1.0731	0.0910597	0.859232	0.446224	1.1	0.0282843	0.899561	0.190729	0.965011	0.434237	1.01365	0.0890759	0.991562	0.138581
AT1G76030.1	1.07291	0.107407	0.710715	0.21579	1.08497	0.120315	0.808871	0.103326	1.28847	0.446853	0.896521	0.215966	1.09927	0.0830626
AT1G33470.1	1.07287	0.270282	1.2347	1.09926	0.919419	0.54895	1.26129	0.609009	1.20587	0.802292	1.09033	0.553438	0.907287	0.491518
AT5G64050.1	1.07269	0.145312	1.29581	0.107619	0.932097	0.159829	1.10227	0.235798	1.04935	0.0272087	1.14529	0.279772	1.62586	0.730533
AT4G24840.1	1.07233	0.109848	1.04539	0.204503	0.628063	0.243155	0.896313	0.330483	1.48198	0.265901	1.04387	0.602645	1.07703	0.2729
AT3G44620.2	1.0723	0.0834793	1.15011	0.0871024	1.15177	0.127854	0.843398	0.0610169	1.12053	0.0949838	1.05544	0.301078	1.32674	0.586963
AT4G25260.1	1.07228	0.122191	1.06777	0.406357	1.01868	0.230866	0.865939	0.142212	0.880535	0.28072	0.863859	0.211567	0.924313	0.268816
AT4G19540.1	1.07227	0.0314882	0.877429	0.244052	0.959976	0.0283188	0.842909	0.137307	1.52692	0.731031	0.788247	0.214611	1.06237	0.158913
AT5G51700.1	1.0722	0.126982	1.12725	0.28817	1.09985	0.20947	0.871147	0.16572	1.03388	0.169162	1.25935	0.452254	1.43885	0.751406
AT1G27510.1	1.07218	0.108481	1.22046	0.201234	0.97557	0.281296	1.10561	0.331563	1.33103	0.356673	1.05834	0.0419411	1.31526	0.291228
AT1G18150.2	1.07202	0.0112896	1.27093	0.1401	0.919124	0.182608	1.06278	0.0526436	1.38949	0.211416	0.925023	0.120175	1.19658	0.273543
AT4G20850.1	1.072	0.0870189	1.16142	0.189688	0.993969	0.107525	1.04993	0.173425	1.05034	0.134688	1.00419	0.15287	1.32577	0.20679
AT3G12400.1	1.07195	0.0401423	1.08888	0.324308	0.918927	0.0811991	1.00055	0.116113	0.923714	0.329474	1.02375	0.124311	1.04671	0.0550095
AT5G39600.1	1.07191	0.0729781	1.0091	0.114277	1.05546	0.113963	1.09782	0.0785655	1.16366	0.457109	1.02306	0.333584	1.02178	0.145475
AT1G51470.1	1.0719	0.119632	1.14131	0.113761	1.0305	0.286966	0.817573	0.280307	0.849313	0.266036	1.08103	0.302234	1.17966	0.251785
AT1G51660.1	1.07175	0.134614	1.33024	0.621889	1.01194	0.41941	0.992894	0.138218	1.05616	0.146282	1.19047	0.357128	1.49272	0.874299
AT1G72810.1	1.07152	0.0752412	0.867575	0.199954	0.942365	0.0753545	0.847602	0.186283	1.24637	0.424734	0.879808	0.108247	0.884666	0.149619
AT5G08300.1	1.07129	0.070514	1.01501	0.342082	1.02164	0.0775471	0.885588	0.120402	1.12666	0.245017	1.01219	0.157478	1.15739	0.278393
AT4G27450.1	1.07109	0.0870404	0.929167	0.184735	1.32272	0.280809	1.0167	0.131995	1.09463	0.385706	1.06098	0.14263	1.3113	0.217739
AT1G54870.1	1.071	0.153695	0.941587	0.248324	1.0907	0.0537123	1.36503	0.79944	1.20484	0.172233	0.989562	0.166711	1.05306	0.072136
AT5G04710.1	1.07099	0.313657	1.17508	0.359067	0.976486	0.150618	0.928517	0.226585	0.95727	0.152748	0.930749	0.0488815	1.14654	0.547379
AT4G25810.1	1.07095	0.157671	1.12339	0.00572864	1.2413	0.127169	0.884745	0.243826	1.23854	0.207289	1.03844	0.291976	1.15247	0.0777913
AT3G12640.1	1.07087	0.0719456	1.43254	0.173293	1.04612	0.0086497	1.15287	0.329324	1.64138	0.129233	0.951841	0.0591721	1.20956	0.184465
AT3G26520.1	1.07084	0.140372	1.18973	0.210001	0.975648	0.0658375	1.11927	0.313075	1.18829	0.159933	1.10139	0.22468	1.28228	0.158554
AT1G06850.1	1.0708	0.1176	1.02432	0.0432925	0.955593	0.207738	0.774421	0.130907	1.23986	0.401518	0.941736	0.175726	0.960946	0.257391
AT1G21770.1	1.07076	0.31129	0.968734	0.198809	1.21812	0.354465	1.15904	0.111448	1.32542	0.258695	0.958573	0.256022	0.93187	0.239456
AT5G02050.1	1.07073	0.209266	0.943546	0.344182	0.957608	0.134373	1.07145	0.219079	1.08324	0.357364	1.04256	0.115507	1.04881	0.149319
AT5G10290.1	1.07067	0.225325	1.07475	0.502393	1.14548	0.317524	0.798058	0.144168	1.12579	0.0625271	0.792099	0.294017	1.16953	0.580487
AT3G27300.1	1.07063	0.233704	1.57306	0.501687	0.929944	0.0963761	1.18934	0.425306	0.935084	0.227414	1.57622	0.985195	2.50585	1.66525
AT5G48440.1	1.07061	0.107156	1.19362	0.375328	0.940154	0.243425	0.945937	0.457284	0.912856	0.31059	1.1625	0.292229	1.31188	0.156658
AT3G09300.1	1.07057	0.0274236	1.02223	0.195326	1.17216	0.227014	1.00459	0.188091	1.05682	0.271418	1.05498	0.119452	1.30099	0.140645
AT1G68310.1	1.07051	0.104956	1.05353	0.325335	1.20553	0.139148	1.09281	0.0951275	1.61515	0.701322	1.24569	0.317605	0.991834	0.183618
AT4G01070.1	1.07039	0.104125	1.21755	0.19139	1.06709	0.0988774	1.04707	0.220888	0.959628	0.0452166	0.985514	0.124666	1.30942	0.353733
AT1G47900.1	1.0703	0.408996	1.30065	0.254189	1.04869	0.23742	1.20115	0.253963	1.0035	0.308773	1.1305	0.419753	1.43382	0.286741
AT3G28460.1	1.07025	0.0754491	1.40677	0.419226	1.14232	0.108686	1.00447	0.110281	1.08508	0.0654396	1.26216	0.578483	1.98734	1.3853
AT3G22680.1	1.07021	0.0562721	1.16238	0.0175086	1.17963	0.0984661	1.12844	0.0260756	1.12929	0.0555633	1.14317	0.0610459	1.03814	0.110507
AT2G38390.1	1.07017	0.0607022	0.970933	0.155315	1.03455	0.0645828	1.02601	0.131543	0.967553	0.315204	0.95251	0.0452063	0.975588	0.0684465
AT4G23040.1	1.07002	0.0699774	0.94358	0.108121	1.01955	0.139265	1.11544	0.0533025	1.11926	0.229786	0.851233	0.109716	1.02843	0.208486
AT3G58580.1	1.07	0.254558	1.21	0.127279	1.23	0.282843	1.005	0.403051	0.895	0.247487	1.15	0.410122	1.96	0.806102
AT5G03340.1	1.07	0.169706	0.95	0.0989949	0.805	0.0777817	1.01	0.127279	0.905	0.0919239	0.925	0.120208	1.325	0.190919
AT3G17800.2	1.07	0.537401	1.08	0.523259	1.085	0.289914	0.82	0.494975	0.725	0.403051	1.215	0.219203	0.945	0.120208
AT1G32780.1	1.07	0.0424264	1.1	0.183848	1.045	0.289914	1.045	0.190919	1.14	0.0989949	0.91	0.254558	0.855	0.0212132
AT3G56290.1	1.06997	0.113525	1.19449	0.161957	1.04968	0.360434	0.977755	0.177679	0.899332	0.131307	1.01485	0.247603	1.12108	0.195165
AT1G49140.1	1.0698	0.0845764	1.09915	0.312336	1.59093	0.903787	0.719694	0.141855	1.05461	0.0500468	0.793905	0.263178	1.63554	1.30738
AT5G42180.1	1.06972	0.139055	1.28208	0.30316	1.315	0.191511	0.886839	0.284024	1.26272	0.612594	1.0756	0.472546	1.07831	0.393441
AT4G18950.1	1.06949	0.184118	1.19772	0.258303	0.910018	0.245567	1.13083	0.28017	1.18323	0.183447	1.11253	0.313011	1.49469	0.273155
AT5G45690.1	1.06938	0.127895	1.1975	0.354071	1.13884	0.280007	0.937795	0.0430111	1.20847	0.168103	1.19851	0.524682	1.15709	0.378213
AT3G28700.1	1.0693	0.0510593	0.936451	0.178088	1.06924	0.176317	0.901083	0.189707	1.14536	0.100322	0.967312	0.319287	1.11863	0.0552492
AT1G77330.1	1.06911	0.115108	0.930709	0.0423697	1.00794	0.126924	1.08254	0.219528	1.14926	0.474894	1.11108	0.220542	1.08518	0.271277
AT5G49940.1	1.06879	0.139723	1.45756	1.07529	1.30353	0.38404	1.41367	0.549766	1.53058	0.644247	1.32096	0.496681	1.11691	0.503342
AT5G13560.1	1.06879	0.16571	1.16415	0.278876	0.818452	0.183828	0.925254	0.137181	1.09848	0.270737	1.02614	0.442598	0.940616	0.199876
AT3G16410.1	1.06876	0.0882769	1.06065	0.175274	0.976839	0.0947175	0.984643	0.195943	1.23687	0.368795	1.0187	0.190656	1.05239	0.128751
AT4G00355.3	1.0687	0.135131	0.880795	0.0711964	0.988851	0.179945	1.07988	0.13871	1.13494	0.151525	1.11519	0.265	1.08664	0.368291
AT2G04630.1	1.06866	0.433062	1.18351	0.779671	1.70649	0.749406	1.69823	0.853205	1.50687	0.323366	1.14423	0.298558	1.50556	0.757345
AT2G24050.1	1.06859	0.144163	1.14053	0.274783	0.806831	0.236483	1.08542	0.379283	1.02288	0.214218	1.28586	0.419503	1.17599	0.199352
AT1G06190.1	1.06859	0.164243	1.29273	0.110753	1.0174	0.182982	1.01914	0.0357283	1.22856	0.306327	1.22566	0.558025	1.51924	0.683286
AT5G62650.1	1.0685	0.0261692	1.20677	0.428829	0.786848	0.259016	0.957521	0.314633	1.46443	0.119403	1.07839	0.567963	1.20092	0.182551
AT2G37190.1	1.06848	0.123124	0.990733	0.105421	1.47633	0.707168	1.10755	0.232876	2.14379	1.09215	1.1808	0.635802	0.953576	0.0590092
AT3G05500.1	1.0684	0.166406	1.01198	0.216059	1.21896	0.24275	0.947255	0.0236197	1.26233	0.369102	0.952847	0.107768	1.03684	0.100072
AT1G67830.1	1.06816	0.130039	1.10156	0.261186	1.14524	0.158281	1.42719	0.774557	1.205	0.162635	1.4092	0.597202	1.32058	0.349717
AT1G65032.1	1.06813	0.280201	1.0725	0.526794	1.12644	0.560653	1.32028	0.594367	1.08177	0.1672	1.6322	0.251453	1.32007	0.297085
AT3G23730.1	1.0681	0.393291	1.38703	0.759479	1.56833	1.04416	1.61292	0.880944	1.11952	0.0713951	1.54421	0.840345	1.47541	0.941029
AT4G28910.2	1.06802	0.042346	1.14069	0.3617	1.08042	0.0895976	0.953949	0.140167	1.07322	0.345184	0.8899	0.131308	1.00998	0.139971
AT1G08180.1	1.06798	0.0877143	1.24237	0.732042	2.54838	2.5196	0.80849	0.398116	1.35561	0.260764	0.907705	0.568931	1.70042	1.75303
AT1G18640.2	1.06786	0.242108	1.1599	0.661724	1.16861	0.946709	1.09422	0.203494	0.927938	0.153803	1.38606	0.885301	1.26667	0.420277
AT5G57700.3	1.06771	0.0588156	0.971248	0.427604	1.17935	0.385407	0.787094	0.109929	1.20014	0.161002	0.894164	0.358161	0.977812	0.305045
AT2G13820.1	1.06762	0.0939023	1.07316	0.34413	1.14057	0.394554	1.11976	0.117599	1.19256	0.250039	0.917214	0.180929	1.07145	0.245812
AT3G17170.1	1.06755	0.176087	1.36589	0.422923	0.947781	0.0646595	0.972334	0.153903	1.15316	0.18747	2.21499	2.42195	1.33181	0.532838
AT4G16390.1	1.06751	0.0742732	0.966919	0.0488947	0.961179	0.0912875	0.960536	0.11049	1.27862	0.178897	1.14901	0.400468	1.03419	0.14214
AT5G23020.1	1.06747	0.180053	1.31833	0.0678848	0.969716	0.186428	1.23956	0.324462	1.11236	0.0368583	1.2303	0.264745	1.65796	0.184516
AT5G67220.1	1.06732	0.0908896	1.1993	0.0968815	1.16752	0.151582	1.24473	0.187563	1.09072	0.116354	1.2278	0.292192	1.24709	0.0407836
AT3G25290.1	1.06732	0.0669145	0.814238	0.0930012	0.792771	0.0463446	0.93324	0.391398	0.694551	0.0925588	0.625378	0.1621	0.809636	0.226789
AT2G17695.1	1.06731	0.0651231	1.25258	0.251368	0.976152	0.21274	1.0871	0.126129	0.934893	0.191743	2.08886	2.09701	1.61636	0.75102
AT1G06290.1	1.06726	0.227574	1.05639	0.37627	0.755635	0.250628	0.846853	0.286804	0.819931	0.156324	1.37849	1.04891	1.31331	0.568057
AT1G31010.1	1.06711	0.060654	1.21281	0.286819	1.49097	0.284217	1.14627	0.291711	0.903452	0.362813	1.03266	0.00376056	1.1879	0.186813
AT1G48480.1	1.06696	0.109348	1.02721	0.220354	0.929642	0.0727075	0.813676	0.175057	1.29278	0.511915	0.813535	0.258565	1.01965	0.242968
AT1G28290.1	1.06694	0.176457	1.14063	0.362777	0.983717	0.178895	0.86032	0.346462	1.14628	0.265669	1.25494	0.907719	1.25879	0.655398
AT4G10730.1	1.06676	0.185738	1.12418	0.139092	1.04083	0.132763	0.966846	0.245923	0.957478	0.0352622	1.08878	0.287777	1.30621	0.176897
AT2G10940.1	1.0666	0.295578	0.943723	0.280363	1.10629	0.39309	1.20907	0.238608	1.05567	0.157087	0.936143	0.154473	0.908835	0.257984
AT3G62020.1	1.0665	0.124382	0.909701	0.303402	0.981949	0.234345	0.788119	0.214861	1.0163	0.178247	0.971211	0.377993	0.840941	0.217772
AT2G28190.1	1.06648	0.0755943	1.0072	0.207033	1.02104	0.182904	0.881929	0.113094	1.09979	0.0438119	0.981658	0.23025	0.973293	0.152806
AT1G28330.5	1.06646	0.123763	0.960722	0.220745	1.39765	0.215267	0.852662	0.077476	1.11476	0.317084	1.02875	0.352935	1.28748	0.161265
AT3G08670.1	1.06643	0.231325	1.24033	0.579368	1.07644	0.273741	0.754607	0.0641949	1.20926	0.156606	0.958041	0.285613	0.959471	0.382585
AT4G18760.1	1.0662	0.0808752	0.964814	0.332251	1.07465	0.14894	0.895497	0.205694	0.943177	0.143469	0.902013	0.144518	0.848603	0.292381
AT5G06130.2	1.06613	0.206834	1.1526	0.265327	1.0454	0.177896	0.937681	0.145553	0.781823	0.269541	1.20363	0.206993	1.19851	0.190571
AT3G59890.1	1.0661	0.00535086	0.958674	0.0935265	1.05302	0.0742497	1.11126	0.167394	1.2491	0.343785	0.969108	0.0815406	0.991823	0.153899
AT5G63420.1	1.06603	0.066832	1.07053	0.311309	0.985017	0.142591	1.07542	0.181944	1.18321	0.213814	1.29278	0.612828	1.37987	0.504873
AT1G19900.1	1.06592	0.220498	1.76851	0.581931	0.966888	0.179447	1.46498	0.714212	1.42476	0.798697	0.824272	0.0343251	0.993816	0.146817
AT5G23760.1	1.06591	0.248174	1.16384	0.673864	1.4827	0.694057	1.29645	0.338229	1.31289	0.376578	1.52454	0.54605	1.645	0.707404
AT3G02510.1	1.06584	0.091659	1.02492	0.0825022	1.04648	0.0904529	0.933391	0.0230444	1.15927	0.199719	0.962953	0.216129	1.04447	0.130187
AT3G13224.2	1.06569	0.0478016	0.909982	0.311946	0.971963	0.0450485	0.697404	0.184448	0.869616	0.211315	0.966823	0.330583	1.01549	0.47341
AT5G44780.1	1.06559	0.161793	0.999581	0.283435	1.01467	0.00753885	0.956587	0.00482738	1.06207	0.0312177	1.00442	0.133532	0.959627	0.0146698
AT5G51590.1	1.06554	0.0549781	0.995784	0.21907	1.06991	0.0984485	0.937872	0.131952	1.18502	0.385	0.921189	0.0876508	1.03347	0.248492
AT3G10130.1	1.06548	0.0732661	0.949456	0.16518	1.0578	0.117864	1.01593	0.219236	1.17724	0.278262	0.997085	0.0672755	1.03301	0.095647
AT4G11190.1	1.06542	0.122519	0.904718	0.0930124	0.953928	0.152538	0.979508	0.390558	1.08685	0.504404	0.918724	0.297074	0.951115	0.270001
AT1G64760.1	1.06523	0.0950009	0.902344	0.341304	0.933175	0.171135	1.02248	0.179926	0.91289	0.458713	0.911626	0.248784	1.02639	0.223262
AT1G76400.1	1.065	0.162635	1.035	0.388909	0.905	0.0353553	1.035	0.0353553	1.025	0.219203	1.195	0.0212132	1.555	0.700036
AT1G05560.1	1.065	0.0636396	0.88	0	0.815	0.615183	1.135	0.0494975	1.525	0.629325	1.69	1.45664	1.43	0.0565685
AT2G41040.1	1.065	0.0919239	1.09	0.155563	1.115	0.0212132	1.04	0.0424264	1.32	0.749533	1.01	0.0424264	1.09	0.0424264
AT5G13430.1	1.065	0.0494975	1.08	0.19799	0.935	0.0212132	1.05	0.0424264	1.26	0.296985	1.265	0.544472	1.09	0.0282843
AT3G09940.1	1.065	0.148492	0.91	0	1.095	0.304056	1.09	0.0282843	1.255	0.671751	0.785	0.0919239	0.805	0.219203
AT2G32690.1	1.06497	0.0568188	0.993548	0.285577	1.01107	0.453455	0.845063	0.140721	1.82159	1.47278	1.01512	0.402524	1.03166	0.471075
AT5G08610.1	1.06496	0.00712247	1.0514	0.17168	1.05958	0.211537	1.16412	0.104826	1.04497	0.049453	2.59946	2.44736	1.09364	0.0475726
AT2G42530.1	1.06481	0.0150037	0.842467	0.108895	0.984766	0.162653	1.01137	0.192031	1.06787	0.0853664	1.03204	0.229837	0.730697	0.122346
AT4G17960.1	1.06479	0.105767	1.41799	0.477993	1.34799	0.43556	1.27678	0.122719	1.21754	0.144896	1.0981	0.101677	1.21419	0.192065
AT2G46910.1	1.06473	0.294355	1.10452	0.598073	1.24085	0.660862	1.23196	0.38768	1.28869	0.438052	1.18227	0.608949	1.2865	0.806204
AT4G36800.1	1.06468	0.0826064	0.949877	0.219393	1.1409	0.130157	0.912267	0.111226	1.24056	0.215216	1.05187	0.144079	1.13517	0.147827
AT2G43940.1	1.06459	0.204568	1.27733	0.622201	1.15387	0.41184	0.70193	0.227111	1.22911	0.578097	1.4023	0.974952	1.96165	1.43798
AT1G53030.1	1.06453	0.0944093	0.987913	0.199537	1.19851	0.210016	1.12115	0.185252	2.11467	0.733283	0.919768	0.0627287	1.0833	0.0808783
AT5G39530.1	1.06439	0.220472	1.11038	0.121898	1.09088	0.271325	1.14424	0.293024	0.995428	0.187899	1.08306	0.0998477	1.39138	0.554661
AT1G74670.1	1.06439	0.148492	0.946764	0.192795	0.9465	0.256791	0.779153	0.407732	1.01659	0.212095	1.02813	0.699672	0.874405	0.295007
AT5G19900.1	1.06433	0.109438	1.19385	0.325732	1.54332	0.535958	1.0445	0.343273	1.62688	0.714939	1.08803	0.457625	0.972616	0.272112
AT1G33790.2	1.06432	0.0366753	0.983335	0.31374	1.00563	0.0985694	0.904983	0.182543	1.12496	0.152535	0.949467	0.157127	1.21324	0.352482
AT2G15570.2	1.06411	0.0599172	0.850364	0.164953	1.10674	0.158345	1.15276	0.174156	1.30187	0.350467	1.01843	0.183437	1.07425	0.284672
AT5G07460.1	1.0641	0.127698	0.889849	0.0821034	0.956357	0.0899233	0.917585	0.272697	1.00543	0.0950539	0.815082	0.20789	0.852895	0.142298
AT5G58005.1	1.06409	0.101668	1.16252	0.106288	1.26122	0.321835	0.840294	0.0168106	1.12279	0.121266	1.17193	0.393081	1.14734	0.247903
AT3G14570.1	1.06396	0.0763099	0.909603	0.240978	0.719373	0.578941	0.716352	0.178689	0.743937	0.0338514	0.778802	0.143115	1.36312	0.787542
AT4G35360.1	1.06387	0.194862	0.886321	0.282427	0.952077	0.349681	0.919952	0.256245	1.12327	0.37097	1.13678	0.444567	1.04356	0.22872
AT4G26410.1	1.06382	0.0475212	1.09876	0.14372	1.04384	0.145563	0.973111	0.299158	1.03154	0.0323388	1.08974	0.210751	1.30955	0.464058
AT5G58240.1	1.06381	0.148229	0.870424	0.220013	1.15487	0.232355	1.02309	0.0668178	1.37529	0.319962	0.948035	0.0753865	0.921117	0.119326
AT4G14130.1	1.06363	0.16038	1.13182	0.357087	1.25165	0.170787	0.955622	0.0837863	1.44115	0.44121	1.08253	0.0562472	1.07102	0.200071
AT5G16370.1	1.06359	0.211901	1.14727	0.452981	1.04385	0.137823	0.783402	0.133141	1.22981	0.288321	1.09815	0.244421	1.47909	0.840976
AT2G38560.1	1.06358	0.112488	1.62417	0.290002	1.17292	0.231141	1.16686	0.236393	0.888921	0.209897	1.65195	0.968527	4.31328	5.2655
AT1G48850.1	1.06347	0.0208839	1.08889	0.239036	1.1323	0.160255	0.996839	0.206236	1.25662	0.303522	1.08181	0.0646657	1.10053	0.0607999
AT1G19350.3	1.06332	0.249862	1.09471	0.700446	0.847109	0.329358	0.807338	0.314892	0.893426	0.193145	0.803421	0.405284	0.993206	0.674288
AT5G03460.1	1.06325	0.245008	1.27799	0.435564	1.25583	0.98405	1.27544	0.0501148	0.82272	0.109291	1.20072	0.241433	1.20121	0.397692
AT5G26260.1	1.06324	0.0802643	1.28986	0.0991993	1.19172	0.167271	0.99431	0.177752	1.11243	0.406679	2.7399	2.61643	1.19434	0.375707
AT1G20225.1	1.06318	0.188391	0.985704	0.27282	1.15823	0.417585	0.942105	0.100775	1.07723	0.209254	1.01592	0.259426	1.21135	0.438002
AT5G64816.1	1.06315	0.0926921	1.27057	0.212072	1.17935	0.134252	1.00022	0.237871	1.11097	0.25199	1.40381	0.80429	1.65366	0.912235
AT1G09070.1	1.0631	0.0668129	1.11577	0.202153	1.14659	0.167602	0.965547	0.022205	1.11835	0.215049	1.02725	0.119642	1.13743	0.0463835
AT1G76050.2	1.06301	0.0753392	1.45417	0.590231	1.42181	0.455931	1.39183	0.642434	1.33142	0.491702	1.49781	0.14336	1.97759	0.815428
AT5G10730.1	1.06295	0.0878536	0.97417	0.131352	1.01731	0.0729693	1.09725	0.0991534	1.34517	0.306124	1.06743	0.10173	1.12318	0.15923
AT1G59700.1	1.06292	0.0995689	1.11654	0.295012	0.915406	0.423319	1.10288	0.322591	1.12168	0.150055	1.20336	0.20033	1.15849	0.155061
AT2G39260.1	1.0629	0.0524636	1.32973	0.197602	1.00584	0.163822	0.921735	0.158018	1.18332	0.202682	0.878558	0.129319	0.946433	0.0939509
AT5G09260.1	1.06283	0.130766	0.885198	0.221126	0.990522	0.187528	0.921796	0.272556	0.984933	0.117476	1.0548	0.184062	1.03845	0.40567
AT1G43560.1	1.06279	0.247527	0.923228	0.388706	1.19469	0.50198	1.24754	0.251396	0.916887	0.300573	0.926762	0.295156	1.12191	0.394578
AT3G61860.1	1.06278	0.174183	1.13509	0.613156	1.06705	0.383648	0.869548	0.200031	1.16032	0.281632	2.02399	2.0151	2.61378	3.02863
AT5G26940.1	1.06274	0.21601	1.03648	0.287827	0.867438	0.123656	1.02337	0.117901	1.18777	0.548388	0.961071	0.0126271	1.22748	0.130838
AT1G09800.1	1.0627	0.0843257	1.31293	0.379086	1.12671	0.0404877	1.124	0.136924	1.22745	0.29697	1.04394	0.126964	1.20309	0.145299
AT3G46630.1	1.06268	0.150746	1.10619	0.0604794	1.02984	0.234882	1.05962	0.120631	1.07048	0.0900038	1.41493	0.543008	1.42411	0.343675
AT3G07750.1	1.06266	0.100804	1.10867	0.151279	0.957867	0.0830037	1.00762	0.144872	1.20101	0.261571	0.904982	0.217914	1.06132	0.159346
AT4G15000.1	1.06266	0.0640284	1.22181	0.051974	1.2041	0.258002	0.868313	0.107771	1.16275	0.365645	2.72802	3.17304	2.46378	2.44115
AT1G03600.1	1.06257	0.281765	0.900718	0.374471	1.20532	0.398584	1.05918	0.113045	1.31966	0.200222	0.904835	0.0391788	0.951567	0.0677452
AT4G14960.2	1.06247	0.0622399	1.03656	0.220569	0.975143	0.136944	1.04911	0.182051	1.03134	0.236201	1.17729	0.301856	1.14695	0.230759
AT4G16144.1	1.06244	0.0820494	1.26506	0.143031	1.10026	0.117569	0.910226	0.195175	1.18756	0.219844	0.890294	0.283051	1.02568	0.131569
AT3G07030.1	1.06242	0.227841	1.28281	0.484288	0.945987	0.0840518	0.928048	0.360541	0.974523	0.267162	1.47867	1.03833	1.92229	1.29106
AT4G25130.1	1.06241	0.0824221	1.08858	0.148625	1.14425	0.100495	1.04244	0.143785	1.13001	0.147311	0.968834	0.201677	1.06245	0.166505
AT5G10300.1	1.06237	0.0882002	0.929815	0.141683	0.731737	0.181392	1.28254	0.300583	1.09188	0.0592224	1.10777	0.23727	1.02806	0.138682
AT1G51390.1	1.06236	0.119313	1.0906	0.126894	1.13898	0.175169	1.02068	0.114356	1.55731	0.249026	0.923203	0.108082	1.02681	0.17136
AT1G07360.1	1.06235	0.0594932	1.12878	0.157123	1.06896	0.121743	0.912526	0.130921	0.947007	0.149817	1.13051	0.394534	1.29894	0.421592
AT5G46390.2	1.06234	0.212833	0.923696	0.230755	0.988941	0.089921	1.10015	0.177126	1.31425	0.311056	0.956337	0.104553	0.963255	0.154892
AT2G27530.1	1.06228	0.134515	1.33225	0.459711	1.01943	0.0697811	1.02974	0.258727	0.997875	0.4133	1.85949	1.7255	2.80249	2.79324
AT4G00752.1	1.06207	0.0745222	1.00788	0.203527	0.902927	0.00507035	0.814988	0.0926148	1.03841	0.197623	0.87404	0.184459	0.952643	0.191142
AT3G18410.1	1.06199	0.0899492	0.946857	0.274322	0.896133	0.131351	0.816428	0.272678	1.15515	0.20298	1.24545	0.843743	1.28422	0.71928
AT5G61960.1	1.06194	0.128399	1.12342	0.165062	0.980767	0.0756623	0.978134	0.318344	1.39504	0.376966	1.1232	0.141854	1.1975	0.21885
AT3G27240.1	1.06187	0.159142	1.05001	0.230658	1.02648	0.109379	1.0435	0.115296	1.18139	0.275222	1.06723	0.0566229	1.12671	0.113746
AT4G39740.1	1.06171	0.0731414	1.08256	0.399842	1.05032	0.311869	0.85604	0.103429	1.10497	0.0785436	1.01789	0.241711	1.06168	0.443163
AT3G51190.1	1.06167	0.355918	3.66213	3.21327	1.0098	0.183563	0.935868	0.00584401	1.83568	1.05456	0.88624	0.00882509	0.869685	0.0428713
AT2G46750.1	1.06161	0.127812	1.02623	0.312837	1.12575	0.252454	1.06864	0.205734	1.08733	0.230004	0.9553	0.204187	1.05545	0.0508832
AT2G30210.1	1.0616	0.0501914	0.991803	0.242467	1.016	0.193248	0.935446	0.0931089	1.10748	0.265873	1.03613	0.163457	1.08026	0.170159
AT5G20935.1	1.06144	0.117032	0.890507	0.116118	1.19729	0.0997393	1.03303	0.0668097	1.32955	0.306914	0.923303	0.106979	0.888712	0.0621247
AT1G05805.1	1.06144	0.436376	0.954962	0.205115	1.00185	0.223653	0.778555	0.426308	0.868329	0.384201	0.806823	0.584321	0.778655	0.496876
AT3G15680.1	1.06141	0.233006	0.983035	0.195465	0.996272	0.190669	0.885862	0.254613	1.22973	0.19305	0.887002	0.298153	0.910302	0.235915
AT5G19250.1	1.06133	0.0120469	0.864378	0.351121	1.01973	0.236864	0.757602	0.249863	1.51398	0.4393	0.74659	0.14447	0.785894	0.249105
AT5G44380.1	1.06131	0.0454507	1.31012	0.477873	0.991607	0.193309	0.915146	0.134557	0.887247	0.164306	1.05812	0.0825756	1.6207	0.836649
AT4G02340.1	1.06119	0.0152579	1.11248	0.205047	0.972053	0.0400584	0.99368	0.1199	1.02383	0.161923	1.02747	0.0551659	1.1152	0.106363
AT2G19520.1	1.06113	0.0509978	1.00919	0.154272	1.01021	0.0854778	0.916822	0.0633742	1.00264	0.116063	0.971242	0.165027	1.03725	0.215029
AT3G05180.1	1.06108	0.318382	1.30505	1.18751	1.141	0.6239	0.66084	0.22237	1.03147	0.691779	0.795161	0.3575	1.43828	1.33488
AT5G10830.1	1.06105	0.146355	1.48494	0.805544	1.50121	0.689399	1.1285	0.420286	1.28206	0.53143	1.38761	0.984317	1.37802	0.682955
AT3G03520.1	1.06096	0.102266	1.05273	0.278378	1.27811	0.341848	0.983409	0.136009	1.44995	0.453058	0.996983	0.26909	0.917668	0.0636886
AT2G05310.1	1.06091	0.357523	0.708184	0.058158	0.816494	0.0505725	0.764701	0.192672	1.04827	0.0401119	1.10217	0.711486	0.867782	0.31184
AT1G12090.1	1.06082	0.220797	1.10509	0.388117	1.27706	0.66501	1.10385	0.0458902	1.29088	0.221937	1.13892	0.40088	0.920571	0.116217
AT4G16265.1	1.06075	0.0370077	0.941703	0.130476	1.11333	0.0321414	1.06161	0.0936781	1.34842	0.315206	1.0357	0.132033	0.986441	0.0454429
AT4G31180.1	1.06069	0.333744	1.21994	0.244373	0.933825	0.316507	0.950376	0.170947	0.960434	0.237121	1.0994	0.206773	1.53889	0.404064
AT3G62920.1	1.06064	0.154664	1.16276	0.27261	1.00369	0.132494	1.15284	0.0605891	1.31988	0.593802	1.05679	0.0378913	1.1222	0.172816
AT2G27710.1	1.06062	0.0390675	0.96552	0.129954	1.05739	0.110917	1.07737	0.110877	1.14055	0.354879	0.974479	0.0703617	1.01551	0.0567632
AT1G80720.1	1.06051	0.0270384	0.978317	0.256231	0.962943	0.0703136	1.08888	0.166333	1.10007	0.216627	1.04041	0.000711127	1.06666	0.0665652
AT3G54620.1	1.06047	0.19258	1.15243	0.196671	1.14028	0.313955	1.01203	0.343473	1.37625	0.188424	1.21761	0.720206	0.999191	0.296525
AT1G27695.1	1.06032	0.220218	0.736094	0.323813	0.861718	0.222594	0.850397	0.175106	0.921101	0.150793	0.88009	0.271731	0.836679	0.106906
AT1G07040.1	1.06028	0.217653	0.992507	0.216086	1.02481	0.0904481	1.11365	0.217865	1.18897	0.17465	1.03564	0.119791	1.1416	0.169177
AT1G22170.1	1.06002	3.01e-05	1.06	0.0141373	1.08707	0.00414159	1.02286	0.301037	1.77515	1.39321	0.953817	0.175103	1.5208	0.708239
AT5G35735.1	1.06	0.325269	1.095	0.0919239	0.91	0.367696	0.67	0.19799	1.045	0.219203	1.24	0.268701	1.355	0.671751
AT3G23640.1	1.06	0.155563	1.165	0.558614	1.015	0.120208	0.94	0.19799	0.76	0.0565685	0.95	0.282843	1.25	0.268701
AT2G38400.2	1.06	0.169706	1.09	0.268701	1.02	0.367696	1.04	0.141421	0.985	0.00707107	1.525	0.544472	1.21	0.325269
AT1G31070.2	1.06	0.0282843	0.845	0.120208	1.165	0.13435	1.035	0.0636396	1.185	0.516188	0.86	0.339411	1.12	0.183848
AT5G14610.1	1.06	0.0707107	0.99	0.325269	1.035	0.0353553	0.925	0.417193	1.345	0.190919	1.24	0.311127	1.05	0
AT1G76790.1	1.06	0.113137	1.01	0.0848528	0.9	0.311127	1.005	0.13435	1.105	0.26163	1.83	1.03238	0.98	0.226274
AT1G56360.1	1.06	0.311127	1.2	0.353553	0.965	0.289914	1.145	0.219203	1.175	0.572756	0.94	0.183848	0.96	0.0848528
AT4G27230.1	1.06	0.226274	0.58	0.127279	0.535	0.233345	0.875	0.0353553	0.705	0.572756	1.91	1.64049	0.625	0.148492
AT5G14720.1	1.05999	0.191583	1.13195	0.152239	0.937266	0.0551398	0.995946	0.0924184	1.11984	0.0918627	1.03046	0.25181	1.26466	0.379196
AT5G63140.1	1.05988	0.140131	1.15961	0.387391	0.976938	0.0206912	0.915144	0.137348	1.11377	0.448388	1.18586	0.546027	1.25602	0.607942
AT3G11510.1	1.05979	0.245894	1.54086	0.503342	0.89633	0.173694	0.913545	0.380688	1.19164	0.544492	2.22346	2.41453	3.1536	3.17464
AT3G03270.1	1.05963	0.0749885	1.02016	0.1	1.17339	0.266275	1.19165	0.0728869	1.32317	0.323808	1.1396	0.298667	1.06971	0.15094
AT2G40060.1	1.0594	0.0797179	1.05563	0.0817421	0.954647	0.21017	0.929386	0.114632	0.987684	0.223824	1.03885	0.357066	1.13156	0.278945
AT5G60360.3	1.05925	0.158882	0.954483	0.344581	1.10005	0.334603	1.17772	0.223342	1.07854	0.232365	0.995273	0.0313592	1.01954	0.208767
AT1G04170.1	1.05916	0.159702	1.39601	0.454335	0.912081	0.144221	1.04338	0.260066	0.930256	0.0400025	1.18137	0.326922	1.8967	1.15289
AT4G25280.1	1.059	0.0710137	0.844452	0.264744	1.05029	0.285481	0.800645	0.270777	1.1633	0.36561	0.926505	0.410439	0.930892	0.293972
AT4G26450.1	1.05897	0.171158	1.081	0.182437	0.933002	0.0523229	1.18662	0.669466	1.58111	0.861104	1.05254	0.547944	2.22457	2.15728
AT1G12050.1	1.05894	0.0962415	0.94043	0.170957	1.0304	0.113318	1.18343	0.245998	1.21888	0.258982	1.06055	0.0898154	1.19665	0.185809
AT3G02200.2	1.0589	0.429061	1.29733	0.48103	1.65783	0.93606	1.4554	0.456817	2.27232	2.34659	1.29067	0.272693	1.2928	0.374975
AT5G57950.1	1.05879	0.0903298	1.08095	0.0200675	0.947061	0.0314718	1.09731	0.0701547	1.28431	0.401655	1.02662	0.198638	1.07822	0.105148
AT3G18035.1	1.05873	0.0972034	0.973858	0.0312425	1.03012	0.211592	0.986373	0.248172	1.48582	0.384212	0.977317	0.342081	1.82957	1.54326
AT4G04840.1	1.05868	0.16331	0.968031	0.0426177	1.05852	0.0800412	1.05628	0.0237598	2.02718	1.27698	1.04392	0.256951	0.862658	0.154416
AT3G12140.3	1.05865	0.115041	1.21794	0.229194	0.937323	0.116922	0.909555	0.19736	1.72856	0.804062	0.930552	0.0416459	1.24931	0.11411
AT2G40880.1	1.05862	0.143125	1.04402	0.117877	1.00457	0.18689	0.961371	0.143139	1.13354	0.0944093	1.02028	0.420016	0.865292	0.112156
AT4G36140.1	1.05857	0.266683	1.18636	0.0514274	1.13558	0.361444	0.954505	0.303356	1.16218	0.045507	1.05036	0.0277709	2.22773	1.58713
AT5G27770.1	1.05848	0.172799	1.25312	0.0906087	1.00527	0.219038	1.00472	0.0450026	1.46341	0.536305	2.12619	2.12506	2.62711	2.33524
AT1G12920.1	1.05842	0.0380692	1.34496	0.275219	1.02942	0.172548	1.1303	0.240712	1.11341	0.14514	1.53634	0.468158	1.44027	0.210753
AT2G20390.2	1.05836	0.144633	0.875066	0.123907	0.946994	0.160525	1.14804	0.155418	1.45595	0.529058	1.05531	0.0880883	1.1002	0.181116
AT5G64080.1	1.05831	0.168514	0.804065	0.0598431	0.995277	0.352703	1.11571	0.170666	0.914846	0.2778	0.779292	0.191458	0.948322	0.110038
AT5G40850.1	1.0583	0.0505529	0.954742	0.24009	0.969984	0.113605	1.05822	0.00308924	1.58791	0.73031	0.90666	0.110603	0.931348	0.0366863
AT1G02810.1	1.0583	0.167858	0.897884	0.19269	0.964687	0.104584	0.784377	0.148515	1.17875	0.177919	0.957127	0.213057	1.13022	0.33013
AT4G32760.2	1.05827	0.0604125	1.03498	0.237848	1.072	0.173013	1.20223	0.298476	1.01173	0.245975	1.1119	0.121049	1.24225	0.168514
AT3G46970.1	1.05818	0.215289	1.23275	0.236341	0.952235	0.0953172	1.01785	0.239361	0.953644	0.0300419	1.11498	0.201684	1.53777	0.533788
AT3G04610.1	1.05809	0.0745253	1.09516	0.0787895	1.1283	0.0225959	1.05623	0.0953821	1.20911	0.220565	1.05266	0.153631	1.09967	0.0618934
AT1G07470.1	1.05797	0.118145	0.99262	0.0959507	1.06816	0.0762486	0.927727	0.0647528	1.59475	0.743074	0.89096	0.154546	1.0905	0.112024
AT5G12190.1	1.05794	0.265637	0.899324	0.157875	1.00613	0.0450425	0.995947	0.256294	1.18921	0.0947805	0.995834	0.220401	1.16748	0.122079
AT1G16300.1	1.05789	0.065999	1.00529	0.142484	1.10575	0.0703858	1.20075	0.454183	1.49701	0.613053	1.26376	0.482625	1.21768	0.326813
AT3G58680.1	1.05781	0.141583	0.986626	0.796953	0.698849	0.398527	0.603902	0.485638	0.96875	0.39253	1.2983	1.28917	1.49466	1.29832
AT2G29960.1	1.05781	0.0737602	1.11531	0.34331	1.01771	0.246823	0.925169	0.190299	1.17546	0.182781	1.14332	0.53409	1.30529	0.690288
AT5G55160.2	1.05759	0.100252	0.935205	0.0759077	1.11606	0.0655883	1.08523	0.16164	1.29309	0.245422	0.905391	0.0839064	1.02256	0.0714553
AT1G56330.1	1.05757	0.271788	0.853428	0.0807006	0.800517	0.20934	0.959065	0.266676	1.02301	0.412893	1.21178	0.448849	0.974348	0.235446
AT3G47810.2	1.05743	0.0295671	0.998485	0.184582	1.05173	0.197705	0.861115	0.19001	1.05801	0.0652084	1.05993	0.183389	1.23413	0.417869
AT1G30510.2	1.0574	0.101308	1.09219	0.110066	1.1157	0.236953	0.990577	0.213003	1.0748	0.0592078	1.15248	0.239007	1.23304	0.17283
AT5G56950.1	1.05737	0.158973	1.10011	0.264986	0.933391	0.124277	0.85775	0.218764	0.98906	0.192534	1.05723	0.439087	1.31085	0.58146
AT3G55040.1	1.05731	0.171196	0.956588	0.224886	1.14643	0.341544	1.10161	0.147587	1.2477	0.289751	1.10604	0.263935	1.0993	0.18128
AT5G54580.1	1.05728	0.00636993	0.968641	0.155391	1.05244	0.0823212	1.09698	0.06823	1.32288	0.306217	1.00503	0.0482	1.03556	0.0704352
AT3G58550.1	1.05719	0.0605464	0.932621	0.194283	0.875529	0.149241	0.743956	0.0509736	0.814072	0.147179	0.752487	0.137904	0.851416	0.111135
AT4G39090.1	1.05713	0.0943434	1.05598	0.066073	1.1375	0.108363	0.963533	0.110569	1.21989	0.276207	1.00696	0.145924	1.08353	0.0774367
AT2G40600.1	1.05701	0.0153988	0.905033	0.129696	1.06366	0.0772714	0.985269	0.0135387	1.29112	0.207136	0.982995	0.0574274	0.933698	0.0951334
AT5G66410.1	1.05698	0.0522965	1.23435	0.288997	1.078	0.322441	1.16872	0.266894	1.25775	0.124104	0.923549	0.203009	1.50205	0.37894
AT4G37150.1	1.05695	0.0933918	2.37163	0.967315	1.21523	0.273744	1.69177	1.0439	1.65452	0.710175	1.0801	0.262273	1.30091	0.169476
AT1G48110.1	1.05694	0.117028	1.0293	0.0558793	0.924056	0.0721192	0.967138	0.156414	1.0778	0.146684	1.13804	0.307697	1.10723	0.126316
AT2G36830.1	1.05683	0.221711	0.958483	0.165657	0.890385	0.358245	1.11806	0.534899	0.884475	0.206669	1.26554	0.426039	1.34944	0.659945
AT4G28060.1	1.05677	0.222886	0.637765	0.315479	0.913687	0.694227	0.752849	0.424424	2.11188	0.985545	0.86681	0.552956	0.820057	0.522499
AT2G36145.1	1.05665	0.110578	1.10875	0.526329	1.21564	0.54053	1.26483	0.411688	1.17445	0.35047	1.01569	0.287688	1.17078	0.354733
AT3G16450.1	1.05646	0.0738216	1.0103	0.0868647	1.01246	0.0524293	1.00771	0.0280067	1.12192	0.225146	1.0684	0.169198	1.08826	0.0596031
AT4G11650.1	1.05644	0.248893	1.09407	0.126151	1.16554	0.152055	1.17044	0.0452547	1.70957	0.617308	1.02198	0.146614	1.12498	0.134793
AT1G76940.1	1.05634	0.18903	0.986275	0.132547	0.847806	0.00310224	0.787058	0.13144	1.07391	0.0227483	1.3292	0.976939	0.846494	0.27366
AT1G07320.1	1.05631	0.205934	1.31871	0.167461	1.04615	0.36386	1.06836	0.0724754	1.06603	0.358508	1.43234	0.941945	1.60256	0.769764
AT4G03240.1	1.0563	0.190664	1.01386	0.205009	1.40445	0.244046	1.16105	0.325379	1.28791	0.197116	1.27038	0.0800028	1.20609	0.170406
AT5G57440.1	1.05629	0.0476753	1.26662	0.231052	1.08998	0.0565964	0.78375	0.022981	1.02026	0.183477	0.970042	0.113197	1.32717	0.583825
AT1G20850.1	1.05615	0.0521651	0.983349	0.0602797	1.04169	0.0562064	0.970509	0.122011	1.20934	0.308797	0.983617	0.239865	0.978562	0.17683
AT5G14200.1	1.05615	0.0626137	1.01477	0.188373	1.15535	0.0881534	1.14863	0.182876	1.20244	0.188567	1.08609	0.21641	1.04085	0.203693
AT4G02270.1	1.05612	0.0369398	1.37258	0.456203	1.07511	0.191068	0.936564	0.174565	0.890961	0.32391	0.752717	0.208289	0.647216	0.102933
AT4G39460.1	1.05612	0.0395318	0.92789	0.124135	1.04544	0.0683211	0.892635	0.214676	1.03577	0.299446	0.898591	0.143318	1.00587	0.166017
AT5G60670.1	1.05605	0.0902212	1.11048	0.406868	1.20131	0.4186	0.870498	0.130351	0.99338	0.200266	1.03737	0.328881	1.16243	0.523914
AT3G14010.1	1.05605	0.0241697	1.09212	0.193565	0.943647	0.0844071	0.833532	0.144492	0.913655	0.0446304	0.952513	0.201522	1.06146	0.230242
AT1G59710.1	1.05592	0.178661	1.10589	0.352707	1.13846	0.287404	0.925284	0.139252	1.07214	0.229141	1.0487	0.247985	1.26055	0.434986
AT4G08770.1	1.05589	0.0841847	1.1749	0.31819	1.30132	0.2387	1.10352	0.101491	1.41935	0.470362	1.10864	0.114641	1.24909	0.203137
AT1G14610.1	1.05583	0.211549	0.783041	0.0831277	0.728708	0.127763	0.940292	0.119562	1.10237	0.0132167	0.995504	0.326998	1.04174	0.0674039
AT1G70890.1	1.05577	0.113342	1.00698	0.271787	0.860233	0.105963	0.853313	0.155028	0.834849	0.274884	1.1296	0.350814	1.97241	1.76429
AT1G14540.1	1.05569	0.0202365	1.13674	0.0753215	1.58274	0.244286	1.1214	0.153577	1.38329	0.259208	1.16228	0.152343	1.4385	0.181726
AT2G17972.1	1.05569	0.226857	1.26139	0.790889	1.23726	0.705904	1.24664	0.483417	1.32559	0.326904	1.27883	0.397445	1.30364	0.38942
AT5G08060.1	1.05568	0.122532	0.93995	0.251508	1.19098	0.166655	0.979577	0.0465193	1.27571	0.208632	0.960991	0.139488	0.991208	0.0442652
AT2G04780.1	1.05567	0.107351	1.05129	0.171121	1.01507	0.116279	0.945303	0.215644	1.08407	0.359107	0.835733	0.186898	0.899812	0.123204
AT2G42540.2	1.05566	0.0918536	0.824105	0.173879	0.840902	0.0639681	0.906814	0.238361	1.05904	0.383091	0.923942	0.331262	0.92532	0.252383
AT5G63620.1	1.05563	0.0433774	0.945386	0.170188	1.07763	0.115206	1.00715	0.0386908	1.17952	0.202836	1.02148	0.0320837	1.04649	0.0553556
AT1G75750.1	1.05561	0.305845	1.0564	0.0644589	1.02781	0.223295	0.827351	0.200973	1.90737	1.43351	2.84923	3.60572	3.18462	3.73857
AT3G52750.1	1.0556	0.060415	1.01797	0.186384	1.07092	0.363562	1.06701	0.0745306	1.41329	0.490854	1.01377	0.0345002	1.07737	0.161689
AT2G32920.1	1.05551	0.120461	1.22792	0.653091	0.923806	0.119412	0.920565	0.272339	0.892907	0.161457	1.00052	0.133669	1.69117	1.16096
AT2G43520.1	1.05528	0.1698	0.973825	0.300858	1.17209	0.240504	1.02298	0.135548	1.1332	0.461357	0.8934	0.294732	1.06876	0.280067
AT1G12570.1	1.05526	0.14813	1.23412	0.899269	1.02873	0.454338	0.76532	0.21875	1.16988	0.141245	0.831338	0.379946	0.891827	0.464107
AT4G09020.1	1.05522	0.142545	1.12554	0.212213	0.88514	0.144742	1.018	0.223727	0.955968	0.111357	1.10552	0.100457	1.28509	0.246111
AT3G10920.1	1.05517	0.154801	1.03479	0.252225	1.09972	0.151	1.07935	0.0973939	1.08303	0.13087	1.0716	0.0729636	1.06008	0.0722078
AT5G22440.1	1.05509	0.0539327	1.22421	0.283593	0.982018	0.16191	0.987802	0.0134319	1.12668	0.358504	1.55724	1.05325	2.10945	1.84264
AT2G18980.1	1.05504	0.151708	1.17884	0.145782	1.17931	0.0789917	0.801242	0.0998468	1.12786	0.17416	1.00045	0.249323	1.03323	0.227394
AT5G11060.1	1.055	0.0494975	1.31	0.410122	0.81	0.311127	0.895	0.205061	1.345	0.33234	1.31	0.438406	1.985	1.492
AT1G19835.1	1.055	0.233345	1.29	0.240416	1.055	0.289914	0.94	0.0565685	1.08	0.19799	0.985	0.360624	1.35	0.311127
AT4G02330.1	1.055	0.0353553	0.99	0.169706	1.23	0.155563	1.125	0.0919239	1.39	0.367696	1.095	0.13435	1.15	0.296985
AT4G20960.1	1.055	0.106066	1.025	0.318198	1.07	0.169706	0.885	0.106066	1.1	0.113137	0.915	0.0212132	1.125	0.26163
AT1G69800.2	1.055	0.459619	0.79	0.0424264	1.045	0.318198	0.95	0.353553	1.25	0.79196	0.935	0.162635	1.07	0.183848
AT5G64170.2	1.055	0.176777	0.49	0.0282843	0.78	0.410122	1.255	0.968736	0.59	0.494975	0.755	0.445477	0.62	0.226274
AT3G53230.1	1.05495	0.0495709	1.49173	0.124839	1.15918	0.111973	1.48159	0.864915	0.947824	0.21521	1.17187	0.313771	1.75128	0.242228
AT3G47470.1	1.05485	0.138401	0.900197	0.299001	1.03917	0.335829	1.14446	0.203384	1.09187	0.253697	1.0954	0.143162	1.05311	0.249678
AT4G04830.1	1.05485	0.0830561	0.994936	0.0649406	1.04426	0.0764771	0.966722	0.265673	0.98313	0.399068	0.944795	0.268695	0.911038	0.216878
AT1G02680.1	1.05484	0.082729	0.843913	0.121253	0.943021	0.049647	0.976569	0.31787	1.03032	0.335543	0.788156	0.272076	0.91411	0.228083
AT4G39040.1	1.05482	0.125	1.12724	0.172764	1.04542	0.40067	1.0413	0.274432	1.08914	0.109247	2.64101	2.73846	2.92405	2.88939
AT5G42765.1	1.05478	0.320205	0.950537	0.498817	1.08144	0.455585	1.04608	0.20919	1.12628	0.137526	0.980865	0.166719	0.998569	0.349126
AT1G75690.1	1.05476	0.0250034	1.03828	0.252515	1.17101	0.349457	1.11663	0.134971	1.0625	0.301148	0.971722	0.09179	1.09036	0.157649
AT5G16140.1	1.05475	0.213285	1.09633	0.492272	1.07982	0.182615	0.829798	0.0784509	1.18357	0.196423	0.977359	0.183601	1.05381	0.391152
AT2G20760.1	1.05475	0.165643	0.96588	0.168344	0.937411	0.18631	0.965324	0.289054	1.49429	1.13038	7.05515	10.8049	1.37742	1.10212
AT5G63870.2	1.05473	0.275393	1.00157	0.426481	1.29293	0.527406	1.0114	0.454525	1.66267	0.527041	1.38279	1.04257	1.04779	0.102121
AT3G56910.1	1.05467	0.332903	0.800851	0.225436	0.990801	0.543384	0.750696	0.362611	1.35386	0.250398	1.65161	1.83148	0.728623	0.413697
AT4G29260.1	1.05466	0.131488	0.960493	0.164376	0.99766	0.22134	0.94143	0.0186828	1.09831	0.194477	1.08034	0.303212	1.19362	0.135021
AT4G19880.2	1.05461	0.203969	1.28076	0.321029	0.891078	0.114727	1.12849	0.365044	0.996399	0.195979	1.36542	0.869998	2.07282	1.3054
AT5G59870.1	1.05456	0.170261	1.49425	0.793639	0.916486	0.159659	0.791294	0.409623	0.749479	0.286919	3.24147	4.41348	4.14069	5.2358
AT5G22640.1	1.05449	0.181993	1.24308	0.130641	0.950952	0.326741	1.23169	0.328448	0.948116	0.107995	1.48616	0.465004	1.87963	0.661275
AT3G49080.1	1.05442	0.116153	1.34637	0.246967	1.08743	0.271897	1.19529	0.187854	0.97302	0.102344	1.35818	0.558777	1.47067	0.430532
AT5G11680.1	1.05438	0.0597487	0.861257	0.198122	1.0297	0.190456	0.925685	0.0678468	1.10392	0.204942	0.93524	0.163606	1.04084	0.0807783
AT2G47320.1	1.05435	0.0221383	1.11017	0.367461	1.17634	0.30216	0.891184	0.0124683	1.03591	0.00835508	0.81163	0.266395	1.03121	0.266988
AT1G26220.1	1.05432	0.0996701	0.935424	0.196064	1.06586	0.245762	1.0813	0.151544	1.17454	0.109288	1.04598	0.0991111	1.10139	0.12747
AT3G62800.1	1.05432	0.0169014	1.01563	0.126348	1.12189	0.125249	0.915009	0.0567797	1.20005	0.0300696	1.02524	0.253425	1.01615	0.035936
AT5G61760.1	1.05402	0.0512932	0.977524	0.125669	0.975874	0.0650176	0.971675	0.121692	1.44784	0.317247	1.45195	0.977082	1.11857	0.228524
AT2G26280.1	1.05393	0.134819	1.09216	0.136864	1.08675	0.0895522	0.851403	0.15378	1.11843	0.074735	1.01267	0.114542	1.09761	0.209612
AT2G05380.1	1.05392	0.144725	0.734105	0.292618	1.11709	0.474774	0.713139	0.202338	1.28161	0.242413	0.858406	0.429478	0.886083	0.437277
AT5G59090.1	1.05388	0.0727802	1.13694	0.359356	1.10094	0.101781	0.809819	0.230675	1.03991	0.20014	1.11323	0.230437	1.1328	0.245089
AT3G49660.1	1.05371	0.189941	0.982874	0.201676	1.00279	0.0495759	1.09554	0.27014	2.01236	1.51942	0.993638	0.15092	1.00917	0.158751
AT1G02560.1	1.0536	0.121418	0.891924	0.169728	1.10884	0.171192	1.17122	0.270485	1.23227	0.215886	1.0721	0.190189	0.994106	0.324559
AT1G08680.4	1.05352	0.0829581	1.05146	0.0955557	0.979004	0.0900165	0.907109	0.0569685	1.12629	0.0474622	0.991035	0.224851	1.05614	0.186309
AT5G06580.1	1.05349	0.081076	1.10193	0.185389	1.07523	0.190064	0.914917	0.171952	1.14437	0.27689	0.908713	0.0638229	1.20386	0.233911
AT4G30930.1	1.0534	0.00933579	2.94143	2.74155	1.14518	0.13461	1.05817	0.214719	0.536902	0.53302	0.970235	0.112805	12.5961	16.6226
AT1G47710.1	1.05324	0.124887	1.18306	0.467782	1.19904	0.598969	1.26827	0.611897	1.13944	0.216602	1.41581	0.685629	1.34798	0.629192
AT5G39830.1	1.05313	0.0925654	0.932865	0.145156	1.11373	0.166199	1.2179	0.359985	1.15719	0.223521	0.971742	0.137798	1.04966	0.233286
AT5G20630.1	1.05304	0.172825	0.90225	0.301277	0.897595	0.144413	0.889237	0.0733817	0.935219	0.286131	0.86766	0.156936	0.908503	0.21557
AT3G07810.2	1.05298	0.170707	1.03001	0.17	1.13086	0.104018	1.15114	0.158685	1.10385	0.171748	1.19381	0.124322	1.25926	0.147243
AT5G08100.1	1.05297	0.127336	0.892419	0.225127	0.986379	0.151629	0.91363	0.128476	1.12276	0.120095	0.930003	0.226491	0.925935	0.131663
AT4G01883.1	1.05296	0.101506	0.921863	0.175084	1.01503	0.108319	0.978322	0.102501	1.07135	0.141373	0.97465	0.0310621	1.00634	0.0317981
AT4G34030.1	1.05296	0.0672078	0.914981	0.180207	1.00353	0.0836787	0.892879	0.0830519	1.12586	0.175067	0.98161	0.0301294	1.02739	0.059264
AT2G21270.3	1.05295	0.136605	0.954794	0.247637	0.878957	0.148736	0.891794	0.0429011	1.06511	0.156074	0.961469	0.190738	1.0349	0.201607
AT2G26730.1	1.05292	0.16558	1.01114	0.267093	1.10021	0.438115	0.883465	0.178948	1.17203	0.144289	0.828674	0.327144	1.10192	0.548827
AT5G05520.1	1.05285	0.0814903	1.09128	0.460226	0.871201	0.103788	0.968387	0.0256791	0.854417	0.123169	0.981435	0.228413	1.24327	0.514887
ATCG00810.1	1.05281	0.0322619	0.83305	0.137107	0.949529	0.0148086	0.654137	0.248708	0.856775	0.343972	2.80931	3.26781	0.742465	0.265215
AT3G22200.2	1.0528	0.107842	1.20049	0.434504	0.94058	0.0708718	0.964883	0.215335	0.874719	0.021606	1.01933	0.016767	1.44403	0.632482
AT5G19050.1	1.0528	0.0495898	1.04127	0.234316	1.08676	0.256727	1.15311	0.308534	1.16803	0.265275	1.09009	0.238263	1.0681	0.26544
AT2G33830.2	1.05278	0.218231	0.948766	0.499459	1.3685	0.721864	0.797086	0.270875	1.10847	0.2488	1.02157	0.544745	1.25963	0.727963
AT3G14240.1	1.05256	0.0973413	0.80777	0.0254564	0.902463	0.100158	0.882026	0.0687748	1.18872	0.275075	0.892178	0.102129	0.80306	0.140515
AT1G16730.1	1.05256	0.0823409	1.01134	0.310346	1.21087	0.525212	1.20034	0.0260739	0.943381	0.386232	1.16464	0.339437	1.10266	0.169351
AT1G64330.1	1.05247	0.137932	1.05957	0.156175	1.01692	0.137069	0.902798	0.0039563	1.09197	0.195208	0.90745	0.0743168	0.973735	0.0477083
AT5G20010.1	1.05241	0.0551827	1.20987	0.270569	1.2799	0.430207	1.00923	0.33325	0.924455	0.162143	1.21157	0.259416	1.64161	0.847345
AT1G63660.1	1.05234	0.130625	1.17955	0.321198	0.873328	0.235868	0.93377	0.0520398	1.22465	0.230785	1.15454	0.422148	1.07774	0.0157308
AT1G31190.1	1.05229	0.0693043	1.00473	0.271202	1.0573	0.0761469	1.16271	0.299807	1.23368	0.251874	1.05142	0.149434	1.07314	0.0470341
AT2G43770.1	1.05223	0.0226813	1.0115	0.204801	1.04553	0.0668182	0.886336	0.0747707	1.09188	0.18237	1.04524	0.230431	1.07173	0.146386
AT5G65760.1	1.05222	0.0587185	1.02218	0.21959	1.03421	0.0995555	1.17348	0.32649	1.14275	0.210266	1.16443	0.35149	1.10563	0.333225
AT5G21170.2	1.05213	0.167032	1.13131	0.440779	1.24745	0.328246	1.11446	0.128454	1.21863	0.10304	1.06874	0.140017	1.20291	0.179719
AT1G56140.1	1.05212	0.0595665	1.1058	0.232218	1.15903	0.793328	0.924979	0.0494678	1.28916	0.479651	0.92717	0.173708	0.991369	0.0122064
AT2G24490.1	1.05209	0.0493672	1.00776	0.159934	1.17183	0.222327	1.22105	0.302126	1.03382	0.249066	1.10577	0.330247	1.11881	0.285875
AT1G76450.1	1.05195	0.0989137	1.02757	0.271788	1.25799	0.292724	1.24304	0.423098	1.0477	0.307914	1.11926	0.0981597	1.1625	0.324801
AT3G52390.2	1.05187	0.0590451	0.971427	0.0857277	0.996565	0.217916	0.990489	0.17396	1.23066	0.429701	0.957508	0.0584771	0.966232	0.0934547
AT2G03090.1	1.05187	0.030924	0.957197	0.0808883	1.03049	0.18315	1.04527	0.204683	1.07375	0.033584	0.988943	0.355048	0.725791	0.00595198
AT1G05205.1	1.05186	0.222163	0.986994	0.174326	1.14686	0.128888	1.07069	0.190378	1.18993	0.147865	1.18262	0.549326	1.1326	0.26778
AT5G35170.1	1.05181	0.0984374	1.05027	0.235898	1.53629	0.829943	1.92457	1.34984	1.20468	0.472771	0.924124	0.0429645	1.92166	1.55741
AT4G25880.1	1.05164	0.182526	1.01721	0.297852	0.895645	0.106106	0.922253	0.303992	0.875259	0.108068	1.05155	0.132682	1.24398	0.365366
AT1G73260.1	1.05163	0.0710952	0.910329	0.175243	1.03488	0.108396	1.07178	0.0887491	1.25977	0.294689	1.04571	0.102947	1.14058	0.160829
AT4G18593.1	1.05159	0.112854	1.12481	0.633341	1.0691	0.0375589	0.990813	0.232472	1.32726	0.983413	1.54444	1.05073	0.894158	0.154527
AT5G64380.1	1.05158	0.105538	0.863738	0.145287	0.956134	0.115848	0.966821	0.0401479	1.04082	0.163879	0.939403	0.0863841	0.984458	0.0694515
AT1G14890.1	1.05157	0.0476597	0.775301	0.160263	0.907412	0.0716288	0.948877	0.144701	1.15557	0.0670192	0.948423	0.228117	0.898037	0.0885519
AT5G51960.1	1.05153	0.250014	1.50503	0.530581	1.29744	0.515166	1.08321	0.344155	1.05813	0.337669	1.20734	0.27583	1.72418	1.13253
AT1G65480.1	1.05149	0.0968238	0.98201	0.212098	0.922459	0.176189	1.00417	0.261677	1.10722	0.22584	1.02918	0.210578	0.963958	0.0833865
AT1G09870.1	1.05135	0.235293	1.24169	0.294273	0.962162	0.131233	0.992458	0.066271	1.04401	0.209672	3.75982	5.02454	1.59698	0.761246
AT3G16570.1	1.05133	0.260434	0.963261	0.211391	1.17263	0.35617	0.793701	0.167425	1.68225	1.01576	1.37587	0.913728	2.0185	1.96192
AT5G66470.1	1.0513	0.0123003	1.18134	0.341308	1.21239	0.526638	1.57939	0.593113	0.745068	0.134446	1.70048	0.622939	1.22186	0.228898
AT2G40290.1	1.05127	0.0515	1.11363	0.181901	0.911636	0.118093	0.969439	0.278239	0.971272	0.209193	1.36622	0.423879	1.7317	1.12476
AT5G40580.1	1.05126	0.0441999	1.14208	0.327143	1.3412	0.245128	0.995607	0.273653	1.37994	0.546775	1.03815	0.0940942	1.05122	0.166122
AT1G01940.1	1.05118	0.111606	0.971364	0.170003	1.06998	0.156222	0.912017	0.0623589	1.17544	0.140236	0.994346	0.194828	0.991566	0.172941
AT2G18150.1	1.05116	0.252918	1.15534	0.00659093	0.956775	0.00958189	1.00282	0.00398602	0.777815	0.0959044	0.875828	0.0200422	0.940634	0.0857498
AT5G17330.1	1.05094	0.193743	1.09722	0.0503948	1.00064	0.184842	0.979303	0.0965991	1.09067	0.160815	0.980449	0.339788	1.04468	0.128063
AT5G15180.1	1.05072	0.0541447	0.965145	0.111867	1.02651	0.0679863	1.0027	0.0829693	1.16155	0.197773	1.02212	0.112882	1.04079	0.106287
AT2G25980.1	1.05071	0.051704	1.06986	0.144448	0.985534	0.0822302	0.992393	0.227831	1.07484	0.25731	1.08971	0.260062	1.09862	0.110466
AT3G15840.1	1.05068	0.0400176	0.980116	0.0916896	1.1265	0.0850396	1.02942	0.156077	1.10078	0.262024	0.902794	0.201979	0.954047	0.161376
AT1G74040.1	1.05064	0.0300206	1.27568	0.461542	1.15471	0.327329	1.37731	0.673518	1.32094	0.423857	0.956166	0.0932432	1.07702	0.0751057
AT5G01230.1	1.05059	0.287466	1.00023	0.156379	0.996296	0.386648	1.06874	0.145405	0.802611	0.161963	1.07757	0.0758536	1.29195	0.30897
AT2G26560.1	1.05055	0.0958341	1.21899	0.596828	1.71613	0.666537	1.20546	0.497495	1.13879	0.367021	1.24329	0.271499	1.57953	0.248035
AT3G08920.1	1.05043	0.112533	0.937198	0.250597	1.24447	0.331592	0.935685	0.359656	0.941721	0.138988	1.42222	0.370841	1.00538	0.063104
AT4G16500.1	1.05042	0.105299	1.05013	0.476566	1.06637	0.580566	1.17807	0.628199	0.933555	0.0290614	1.0436	0.359522	1.1677	0.533039
AT1G71730.1	1.05041	0.363604	0.788106	0.352332	1.0696	0.333832	1.28468	0.273602	1.5323	0.325723	0.967576	0.156378	1.01077	0.171161
AT5G11710.1	1.05031	0.0439111	0.981431	0.20055	0.891383	0.113228	0.945003	0.0427249	1.0931	0.191349	0.997546	0.130873	1.06323	0.0851621
AT2G24420.1	1.05025	0.0137899	0.781491	0.0728186	0.803607	0.273802	0.961275	0.139619	0.981237	0.252808	0.745326	0.0631792	0.877111	0.0465114
AT4G27170.1	1.05023	0.0203439	0.923488	0.0290028	0.890887	0.0524323	2.27426	1.37708	2.63512	1.23279	1.72417	1.18443	2.06565	0.661639
AT5G17910.1	1.05022	0.238889	0.958097	0.104589	0.874698	0.0821753	0.951768	0.0354449	1.33812	0.0898856	0.930406	0.200112	0.994355	0.103895
AT4G08870.1	1.05019	0.0917142	0.968249	0.122981	1.04476	0.082786	1.16742	0.181249	1.28582	0.412474	1.10294	0.179318	1.10001	0.245773
AT4G22580.1	1.05003	0.088939	1.04959	0.200616	0.981744	0.220369	0.98392	0.198356	1.1628	0.238018	0.971853	0.13511	1.18715	0.32187
AT3G03710.1	1.05	0.169706	1.245	0.190919	0.87	0.113137	1.05	0.268701	1.155	0.233345	1.575	0.869741	2.09	0.608112
AT5G60410.2	1.05	0.0424264	1.515	0.33234	1.335	0.0636396	0.925	0.304056	1.1	0.212132	1.245	0.162635	1.69	0.424264
AT5G22030.2	1.05	0.113137	1.42	0.183848	1.085	0.0636396	1.02	0.240416	1.1	0.523259	1.23	0.0282843	1.575	0.26163
AT4G24670.1	1.05	0.240416	1.11	0.155563	0.925	0.0494975	1.04	0	1.495	0.403051	1.11	0.254558	1.365	0.233345
AT3G10970.1	1.05	0.113137	1.03	0.254558	0.88	0.155563	1.05	0.0282843	0.945	0.176777	1.075	0.148492	1.205	0.403051
AT2G23560.1	1.05	0.0141421	1.035	0.473762	1.245	0.643467	1.06	0.254558	1.095	0.0353553	1.215	0.487904	1.04	0.0565685
AT4G23920.1	1.05	0.226274	1.025	0.0777817	1.05	0.311127	0.97	0.141421	1.255	0.445477	0.965	0.13435	0.965	0.162635
AT5G12370.1	1.05	0.169706	0.95	0.141421	1.085	0.0494975	1.14	0.0282843	1.245	0.233345	1.2	0.240416	0.915	0.205061
AT4G30780.1	1.05	0.0282843	0.825	0.0636396	0.995	0.0494975	0.955	0.176777	1.17	0.268701	0.84	0.0989949	0.72	0.19799
AT4G27000.1	1.0498	0.13874	0.926179	0.155571	1.11838	0.248484	1.01487	0.0562458	1.16386	0.215377	1.02464	0.160374	1.08748	0.149661
AT3G62410.1	1.04977	0.114942	0.956953	0.146199	1.00999	0.185192	1.14774	0.178237	1.10284	0.105067	0.894303	0.101027	0.859172	0.118223
AT2G36835.1	1.04975	0.0596262	0.881304	0.214588	0.980888	0.146635	0.927706	0.00685269	1.04951	0.191175	0.886086	0.102164	0.914649	0.0224572
AT5G13510.1	1.04974	0.164777	0.854467	0.156964	12.7117	20.1271	1.08166	0.537578	1.07154	0.112312	1.22459	0.336905	1.22267	0.174644
AT4G17560.1	1.04963	0.165262	1.34407	0.638237	1.00645	0.210412	0.875648	0.266226	1.06439	0.443189	1.75243	1.41973	4.81968	6.31032
AT5G13490.1	1.04963	0.0700029	1.00821	0.0573326	0.974102	0.148726	0.9829	0.0658347	1.17283	0.17081	1.47391	0.772736	1.2528	0.322032
AT2G33845.1	1.04952	0.0352601	0.911444	0.146537	0.904896	0.0276707	0.845816	0.0806318	1.22309	0.119194	0.96432	0.114329	0.990859	0.133487
AT3G16910.1	1.04951	0.0886394	1.2025	0.389738	0.981071	0.107652	0.923303	0.198563	1.07701	0.224245	1.01177	0.100047	1.41623	0.610929
AT4G32940.1	1.04939	0.0612835	0.974529	0.0656127	1.09382	0.112334	1.11091	0.131364	0.872016	0.542517	1.06591	0.123123	1.05545	0.100845
AT3G12490.2	1.04929	0.0268874	1.15555	0.409469	1.08498	0.21018	0.879357	0.208599	0.95042	0.34729	1.31865	0.754921	2.00296	1.86331
AT2G45060.1	1.04928	0.191155	1.0921	0.278788	0.904149	0.118885	0.96879	0.296301	0.942186	0.301471	0.937004	0.332	1.20353	0.485496
AT2G46030.1	1.04925	0.00106469	0.917903	0.49794	1.11135	0.351649	0.733346	0.0518369	0.923176	0.0379348	0.91513	0.303872	0.928781	0.383562
AT3G56860.3	1.04919	0.185669	1.20847	0.24457	0.915644	0.194612	0.970955	0.10698	1.00923	0.278018	1.18605	0.567182	1.35896	0.505789
AT3G26380.1	1.04912	0.105441	1.02244	0.332192	1.12126	0.363239	0.968459	0.424176	1.11012	0.276042	0.997289	0.493103	0.961501	0.443858
AT1G62640.1	1.04912	0.0313365	1.01748	0.187238	1.11633	0.129607	1.05022	0.139312	1.07747	0.301522	1.12128	0.221424	1.10616	0.222142
AT2G38730.1	1.04901	0.0185291	0.977201	0.167177	1.1275	0.0762759	0.99443	0.0309866	1.09536	0.206734	0.982026	0.0826194	1.02571	0.0649039
AT5G09978.1	1.049	0.0693743	0.970956	0.158171	0.924885	0.189871	0.885433	0.138495	1.25793	0.34025	0.852189	0.211825	0.997141	0.165478
AT3G25545.1	1.049	0.0528529	0.937916	0.229239	1.11991	0.0298651	1.26517	0.347374	1.21209	0.395757	1.08469	0.118713	1.23109	0.350587
AT3G17350.1	1.04889	0.128844	1.11338	0.278063	1.22612	0.443897	0.896942	0.0467506	0.930668	0.184793	0.868858	0.312742	1.65973	1.23074
AT5G67500.2	1.04873	0.0366452	0.966607	0.115915	1.03551	0.108363	1.01289	0.0502499	1.11088	0.148809	1.00545	0.0681535	1.0312	0.0639416
AT2G37130.1	1.04864	0.107304	1.0261	0.110207	1.06963	0.131026	0.896829	0.116498	1.15212	0.276823	1.02265	0.267983	1.10894	0.201582
AT2G39670.2	1.04857	0.158679	1.19928	0.087681	1.10543	0.285761	1.22869	0.274156	0.920927	0.199435	1.22457	0.245561	1.31899	0.110955
AT2G44525.1	1.04852	0.153062	1.00589	0.185006	1.09432	0.160811	1.12436	0.13755	1.2546	0.161986	0.94189	0.143995	1.03395	0.136832
AT3G01435.1	1.04845	0.102606	0.920712	0.318701	1.17926	0.255276	1.30938	0.65901	1.5363	0.677762	1.05594	0.324586	1.31618	0.938425
AT3G62810.1	1.04835	0.102525	0.995114	0.264827	1.2439	0.195946	1.39388	0.424298	1.48076	0.324184	1.29088	0.289911	1.2982	0.287735
AT1G55840.1	1.04828	0.0549056	1.15469	0.198019	1.11205	0.146725	1.13968	0.29049	1.12239	0.126963	1.17776	0.109165	1.29351	0.202029
AT3G21770.1	1.04822	0.0327002	1.07001	0.144237	1.11719	0.116798	0.924188	0.143763	1.16645	0.238833	1.07363	0.24401	1.00404	0.159401
AT5G56170.1	1.04814	0.234959	0.79581	0.101228	0.818381	0.0275033	0.929117	0.371182	1.14822	0.0983984	0.807076	0.427842	0.921938	0.263548
AT4G30690.1	1.04812	0.0963408	1.12462	0.0641736	1.0949	0.00692612	0.987019	0.117353	0.983913	0.0479599	0.858943	0.199485	1.98028	1.54109
AT2G41600.5	1.04812	0.114477	1.01827	0.140731	1.00236	0.0987564	0.902447	0.175439	0.906544	0.312427	0.839154	0.243768	0.921416	0.226629
AT4G12830.1	1.04794	0.155247	1.3632	0.649185	1.46493	1.15169	1.55349	0.975368	0.945889	0.139286	1.37027	0.456195	1.51538	0.494344
AT1G32580.1	1.04784	0.136859	1.32781	0.413787	1.39671	0.470857	1.27799	0.282138	1.13381	0.291496	1.11489	0.194899	1.11349	0.195184
AT4G28940.1	1.04782	0.30784	0.981114	0.188862	1.17248	0.258174	1.02814	0.0660777	1.38476	0.766684	1.14093	0.198485	1.11087	0.255203
AT5G01530.1	1.04776	0.114202	1.00021	0.127937	0.974688	0.229083	1.15368	0.203406	1.07605	0.310901	1.23986	0.401592	1.32154	0.271886
AT5G14320.1	1.0477	0.173222	1.08532	0.140261	0.961096	0.146047	0.995195	0.112949	1.06418	0.411411	2.34709	2.47071	2.89558	3.15796
AT5G63640.1	1.04756	0.0517604	1.29694	0.350371	1.05175	0.147802	0.98952	0.219023	0.918055	0.0385533	1.09438	0.224431	1.44029	0.496395
AT5G22875.1	1.04748	0.152	0.816952	0.0805425	0.885018	0.176802	0.887507	0.215657	1.13497	0.275735	0.779324	0.170662	0.802984	0.032504
AT3G13870.1	1.04742	0.0451946	1.18365	0.257667	0.916905	0.124872	0.980302	0.114854	0.986901	0.26638	0.96177	0.0190389	1.01969	0.193645
AT4G35490.1	1.04742	0.0461783	1.08696	0.0759108	1.09642	0.0630829	1.00698	0.0252348	1.22161	0.307127	1.15732	0.340721	1.0576	0.0387948
AT3G22320.1	1.04734	0.0320426	1.08964	0.283349	0.868835	0.0157898	0.979424	0.212946	1.04771	0.166467	1.93336	1.57917	1.05894	0.468192
AT3G49720.1	1.04731	0.125893	1.15954	0.226188	0.918982	0.121508	0.971672	0.0728503	1.07693	0.251012	1.62181	1.3282	1.55669	0.728004
AT2G44120.2	1.04724	0.0499151	1.5485	0.918139	1.14921	0.280454	0.89203	0.0952303	0.904538	0.240063	3.83288	4.83329	3.80685	5.00225
AT1G10310.1	1.04722	0.107111	0.892585	0.180616	1.00131	0.0726877	1.12897	0.292672	1.14461	0.207794	1.08165	0.209271	1.10173	0.349977
AT2G21280.1	1.04713	0.0701765	1.02519	0.227215	0.96985	0.356545	0.940117	0.140075	1.01065	0.145195	1.0036	0.095455	1.13604	0.221845
AT3G62060.1	1.04712	0.0326412	0.989771	0.277676	0.859664	0.0205068	0.940069	0.0721396	1.34321	0.627597	0.912348	0.0682131	0.911657	0.120044
AT1G70880.1	1.0471	0.052467	1.29058	0.113958	1.69513	0.261447	1.45892	0.479311	1.64885	0.196365	1.29585	0.446682	1.26346	0.358451
AT1G20810.1	1.04699	0.0204365	1.01674	0.180166	1.14335	0.296901	0.828724	0.0618734	1.09571	0.183844	0.978024	0.203854	1.02846	0.207552
AT5G61170.1	1.04695	0.175683	1.24909	0.408746	0.93767	0.185435	0.862827	0.300964	1.04387	0.490288	1.73486	1.58909	2.27327	2.04835
AT2G28490.1	1.04694	0.171668	0.950996	0.133733	0.926067	0.172859	1.79709	0.760362	1.52725	0.833664	1.3789	0.876409	1.67858	0.887371
AT4G16260.1	1.04686	0.0710013	1.04984	0.236174	1.11026	0.130445	1.32752	0.254633	1.42851	0.567058	1.17818	0.310073	1.40878	0.539221
AT3G18820.1	1.04681	0.115245	1.12623	0.227523	1.07236	0.320715	0.953657	0.154547	1.53375	0.218893	0.889391	0.23377	0.830672	0.176008
AT2G26140.1	1.04671	0.215877	1.33067	0.416843	0.917596	0.130521	0.997744	0.290026	0.747081	0.189708	1.11366	0.46109	1.33821	0.432178
AT3G09925.1	1.04658	0.103826	1.09031	0.156	1.27504	0.134401	0.758396	0.186116	0.860174	0.0704641	0.905788	0.387795	0.906836	0.287317
AT1G16720.1	1.0465	0.100362	1.29408	0.473252	0.956795	0.0852382	0.974837	0.319472	1.01057	0.176754	1.0291	0.0941177	1.37438	0.36869
AT5G56650.1	1.04639	0.0702791	0.930137	0.296121	0.966295	0.0845036	0.943161	0.141399	0.986782	0.215318	1.17865	0.293115	1.19339	0.247786
AT5G49220.1	1.04625	0.153551	1.03361	0.200618	0.879169	0.0789093	0.801727	0.105295	0.989249	0.100008	0.982317	0.483651	0.865496	0.183476
AT3G16480.1	1.04605	0.0774055	0.978384	0.155998	1.02399	0.170489	1.07104	0.0653615	1.46629	0.821447	1.1045	0.32515	1.04043	0.404137
AT5G02530.1	1.04605	0.0413507	0.981805	0.210479	0.955432	0.149777	0.837939	0.135553	0.996405	0.188054	0.972862	0.18105	0.967829	0.168379
AT4G35570.1	1.04583	0.260734	1.30431	0.897931	1.07483	0.576054	0.730435	0.438506	0.898916	0.282217	2.07267	2.19472	2.67436	3.05011
AT1G03890.1	1.0458	0.102663	0.877413	0.150653	0.902431	0.154646	1.34017	0.44033	1.49758	0.248722	0.951913	0.319201	1.10749	0.373262
AT5G40610.1	1.04575	0.167037	0.917645	0.235866	1.05796	0.373096	1.06493	0.493927	0.921389	0.158106	0.930018	0.32422	0.947656	0.27325
AT3G58730.1	1.04574	0.120437	1.18999	0.121266	0.946377	0.119001	1.0709	0.409194	0.963955	0.130421	1.43955	0.956314	2.20874	1.71564
AT2G35770.1	1.04561	0.0581758	1.68679	1.10487	1.06196	0.124445	1.20266	0.686802	1.47248	0.308414	1.0475	0.235995	0.946796	0.109928
AT2G18328.1	1.04561	0.00620734	0.733169	0.264219	0.738549	0.228326	0.841387	0.648576	1.26724	0.0604761	0.778214	0.539926	0.762705	0.363871
AT2G32240.1	1.0456	0.116404	1.13619	0.0250844	0.92969	0.182898	1.119	0.0502355	0.979829	0.0783985	1.18791	0.460877	1.23249	0.111001
AT2G43160.3	1.04557	0.10671	1.04519	0.102316	0.837989	0.0793082	0.948948	0.116836	1.17589	0.0774017	1.10498	0.475028	1.26283	0.399472
AT4G00755.1	1.04554	0.091154	1.29146	0.591911	0.925149	0.13414	0.801918	0.0679984	0.880629	0.211242	0.958024	0.186643	1.75588	1.57561
AT4G39960.1	1.04547	0.0827073	1.29766	0.454743	0.946153	0.265036	1.08195	0.280753	0.970638	0.0770004	1.3067	0.542416	1.76137	0.939239
AT4G31790.1	1.04537	0.166398	0.958416	0.367712	1.00166	0.23718	1.33256	0.628684	0.989471	0.371006	1.16838	0.472998	1.17832	0.491362
AT5G65110.1	1.04535	0.233955	1.09188	0.158318	0.95728	0.118958	1.09454	0.197914	0.928808	0.134316	1.1093	0.1771	1.54171	0.453271
AT3G45640.1	1.04528	0.0790566	1.15078	0.312649	1.13521	0.0302095	1.00443	0.152167	1.25868	0.190611	1.18201	0.0353811	1.51195	0.408673
AT5G43850.1	1.04524	0.148829	1.28595	0.246148	0.962398	0.0673196	0.978306	0.200386	1.00684	0.108669	1.84556	1.34979	1.24976	0.325603
AT3G62110.1	1.04521	0.0737851	0.80763	0.219608	0.921715	0.150685	0.941551	0.106247	1.0149	0.175175	0.934153	0.134472	0.909759	0.164016
AT1G13280.1	1.04519	0.11225	0.897039	0.10074	0.964734	0.146408	0.900021	0.205152	0.876714	0.155603	1.08339	0.184921	1.03933	0.191007
AT1G78915.3	1.04514	0.197724	1.17146	0.371636	0.865727	0.143154	0.862532	0.153817	1.05261	0.0818115	1.02345	0.398636	1.37619	0.748738
AT4G29680.1	1.04502	0.11299	0.993216	0.245971	1.02013	0.141623	0.861146	0.145444	0.918456	0.186225	1.02423	0.173245	1.12085	0.277279
AT1G08880.1	1.045	0.13435	1.315	0.346482	0.95	0.0282843	0.81	0.282843	1.055	0.106066	1.355	0.502046	1.92	0.806102
AT4G01810.1	1.045	0.388909	1.015	0.360624	0.875	0.516188	0.71	0.226274	0.815	0.275772	0.8	0.0424264	1.805	0.431335
AT1G04350.1	1.045	0.162635	1.345	0.516188	1.135	0.0494975	0.945	0.0353553	0.875	0.00707107	1.125	0.148492	1.585	0.671751
AT5G11170.1	1.045	0.0212132	1.205	0.360624	0.775	0.247487	0.965	0.318198	0.845	0.106066	1.015	0.106066	1.52	0.452548
AT3G19470.1	1.045	0.360624	1.165	0.0777817	0.91	0.0424264	1.165	0.346482	0.78	0.127279	1.12	0.0707107	1.245	0.275772
AT1G71410.1	1.045	0.346482	1.405	0.53033	0.96	0.268701	1.12	0.141421	0.83	0.0565685	1.245	0.473762	1.225	0.33234
AT1G20260.1	1.045	0.26163	0.885	0.190919	0.985	0.120208	0.93	0.282843	1.335	0.473762	0.955	0.190919	1.205	0.205061
AT2G42810.2	1.045	0.0919239	0.99	0.155563	0.965	0.0636396	0.885	0.0494975	1.095	0.219203	0.98	0.0565685	1.175	0.190919
AT1G31780.1	1.045	0.0494975	0.98	0.127279	1.01	0.339411	0.99	0.0424264	1.065	0.205061	0.75	0.254558	1.085	0.0777817
AT2G35660.1	1.045	0.0212132	0.88	0.325269	1.07	0.169706	1.075	0.0636396	1.14	0.296985	1.1	0.0141421	0.94	0.0989949
AT2G17640.1	1.045	0.106066	1.005	0.431335	1.135	0.219203	0.94	0.268701	1.17	0.240416	1.005	0.106066	0.865	0.148492
AT1G22610.1	1.04495	0.173945	0.995338	0.195304	0.948392	0.187038	0.948138	0.291125	1.14834	0.218419	2.11999	2.45301	1.01096	0.310265
AT3G23300.1	1.04493	0.1484	1.11931	0.0434034	0.941904	0.356246	1.20745	0.307528	0.992488	0.180329	1.11096	0.128634	1.38463	0.0772607
AT2G30330.1	1.04487	0.174927	0.909524	0.0918108	1.02637	0.172042	0.916644	0.169185	0.967526	0.255718	0.94003	0.205137	0.825115	0.205969
AT1G26820.1	1.04482	0.119959	1.16254	0.22268	1.07848	0.153409	0.75645	0.0374064	0.923229	0.145988	0.87784	0.201045	0.943838	0.206705
AT3G26340.1	1.04482	0.143065	0.831507	0.0861742	0.950405	0.0464897	0.985807	0.0166899	1.07063	0.199057	0.954134	0.115824	0.985383	0.0768274
AT5G47190.1	1.04481	0.279804	1.25723	0.0718022	0.929806	0.38124	1.09217	0.115065	1.09849	0.54183	1.52141	0.995825	3.17509	3.32925
AT1G01300.1	1.04466	0.113783	0.984052	0.280987	1.01323	0.250179	0.817805	0.100072	0.899366	0.239196	1.0303	0.238472	1.04741	0.291788
AT1G05720.1	1.04465	0.220394	0.937943	0.28879	1.15716	0.258	1.28013	0.338895	1.18457	0.230287	1.07181	0.370593	1.05981	0.150695
AT2G33800.1	1.0446	0.0995747	1.10001	0.145257	1.0259	0.218071	1.05173	0.0558688	1.14572	0.230644	1.10344	0.219338	1.19821	0.204248
AT2G36060.2	1.0446	0.0632301	0.978976	0.17527	1.08968	0.207786	0.92109	0.0800582	1.15967	0.104213	1.02184	0.131467	1.00756	0.063333
AT2G35370.1	1.04437	0.146869	0.923773	0.205081	0.993025	0.107659	0.88721	0.161028	1.00668	0.107844	0.942875	0.264267	0.893055	0.182218
AT1G56420.1	1.04431	0.174976	0.843247	0.173925	0.854664	0.0820053	0.872498	0.0828812	1.07984	0.317708	0.83257	0.137428	0.826634	0.0643112
AT5G64460.2	1.0442	0.0870326	1.07192	0.180543	0.963261	0.130398	0.921249	0.265996	0.936048	0.180713	1.01796	0.128479	1.14111	0.1886
AT2G01250.1	1.0442	0.152017	1.08063	0.207715	1.07165	0.0831385	0.895742	0.161858	1.03299	0.338941	3.49034	4.67163	1.75449	1.3896
AT5G04260.1	1.04418	0.207938	1.02914	0.245251	1.1637	0.263622	0.930158	0.175444	1.42665	0.24661	1.12217	0.134144	1.24884	0.330566
AT5G56740.1	1.04409	0.296335	0.969728	0.315256	0.772138	0.271197	0.835257	0.261714	0.933541	0.461954	1.45743	0.870244	1.58594	1.36448
AT3G51890.1	1.04401	0.0488625	1.15932	0.369088	1.15949	0.337206	1.00614	0.0867079	1.10064	0.11049	0.985226	0.0506791	1.11207	0.129386
AT3G59400.1	1.044	0.0768695	0.947075	0.170723	0.962355	0.289524	0.949662	0.174124	1.05649	0.439754	1.19733	0.258029	1.11962	0.189849
AT1G69340.1	1.04391	0.0800479	1.18371	0.0465208	0.976327	0.167105	0.920758	0.065414	1.46253	0.324376	1.01839	0.283406	1.0073	0.0546213
AT2G43610.1	1.04386	0.0369547	1.04209	0.172808	1.14622	0.151735	0.806185	0.0845136	0.982314	0.164308	1.04569	0.136509	1.05092	0.126484
AT4G21720.1	1.04382	0.150538	1.05854	0.0597892	1.09427	0.242868	1.0243	0.161053	1.10381	0.0881655	1.04621	0.374739	1.06166	0.206547
AT1G72610.1	1.0438	0.0329487	1.43321	1.20913	0.931668	0.402625	0.827331	0.365518	1.04361	0.277447	0.900352	0.430329	1.19255	0.823051
AT5G58990.1	1.04352	0.125159	1.08524	0.120928	0.952755	0.286654	0.934247	0.235981	1.36217	0.448618	1.5453	1.33227	1.43732	1.23129
AT1G02930.1	1.04342	0.100804	1.14727	0.348563	1.40554	0.398178	1.58885	0.858072	1.2797	0.120452	1.61198	0.579971	1.68482	0.511524
AT5G66860.1	1.04342	0.00592309	0.927449	0.159803	1.10008	0.144349	0.862284	0.154886	1.15388	0.295006	0.954592	0.120144	0.931378	0.0801023
AT5G04600.1	1.04342	0.136592	0.997834	0.413185	1.10046	0.282192	0.797563	0.243863	1.06114	0.408508	2.21699	2.35185	0.843264	0.264085
AT1G78380.1	1.04336	0.140166	1.26825	0.455399	1.15064	0.785367	1.443	1.00865	0.954073	0.0506043	1.35153	0.432557	1.46555	0.724191
AT3G03950.3	1.04303	0.291796	1.07765	0.138932	1.00789	0.108536	0.934487	0.250636	1.05982	0.0656168	1.1036	0.43866	1.20619	0.312095
AT1G65650.1	1.04296	0.040743	1.09846	0.136272	0.949811	0.499717	1.18378	0.210737	0.916045	0.185063	1.27549	0.292846	1.348	0.145912
AT5G48020.1	1.04291	0.020627	1.13638	0.454183	0.957125	0.290946	0.879014	0.391376	0.87679	0.327862	1.07118	0.260626	1.23834	0.728701
AT2G42680.1	1.04288	0.168765	1.07637	0.237549	0.936167	0.108393	0.732119	0.22207	0.970745	0.154595	1.03555	0.482182	0.997045	0.404385
AT1G60660.1	1.04287	0.216186	0.897888	0.293997	1.06724	0.179945	0.972271	0.130491	1.4391	0.295717	0.885207	0.0922168	1.00673	0.136799
AT1G68760.1	1.04285	0.0543314	0.82117	0.130299	0.975554	0.140095	0.8428	0.0938055	1.23841	0.365179	0.881331	0.0882355	0.83485	0.0985672
AT3G47610.1	1.04284	0.160479	1.2448	0.448811	1.13633	0.246513	0.988814	0.198275	0.89041	0.251682	1.23986	0.361054	1.90731	1.49964
AT3G51950.1	1.04284	0.179829	1.05811	0.568361	0.969349	0.411042	0.821608	0.209858	0.954128	0.0507306	0.88279	0.434461	0.775713	0.3879
AT2G03420.1	1.04262	0.255743	0.820052	0.269719	1.09835	0.198171	0.948338	0.29758	1.17194	0.0697287	0.936687	0.291401	0.829355	0.125985
AT3G07010.1	1.04255	0.428105	1.09038	0.472221	0.7854	0.182339	0.812656	0.149554	0.978127	0.692018	1.95457	2.0727	1.29953	0.597072
AT2G20490.1	1.04254	0.0330273	0.983519	0.0650506	1.0975	0.076118	0.995461	0.146766	1.32911	0.285183	0.930978	0.189252	0.931986	0.144698
AT4G17260.1	1.04253	0.0129442	1.00881	0.180961	1.06636	0.0679121	1.11439	0.184009	1.50852	0.649985	0.991088	0.0535617	1.0528	0.169314
AT5G65880.1	1.04248	0.0996787	0.697004	0.270455	1.23337	0.431385	1.38396	0.500519	1.70733	0.948942	1.50704	0.485021	1.3274	0.246554
AT4G36430.1	1.04247	0.0738291	0.963858	0.22332	0.909854	0.0796204	1.01535	0.110294	1.15512	0.126166	0.970812	0.12937	0.932563	0.0818818
AT1G35140.1	1.04247	0.0502188	0.926036	0.0603915	1.13309	0.181626	1.02116	0.0428292	1.09317	0.309073	0.969134	0.150293	0.924989	0.0785955
AT1G73090.2	1.04246	0.0672541	1.01685	0.223875	1.18326	0.17085	1.20444	0.329064	1.15046	0.192589	1.18237	0.376442	1.23264	0.342357
AT1G75510.1	1.04246	0.147905	1.06029	0.164735	1.00603	0.0541596	0.874141	0.185791	1.05959	0.182651	1.15493	0.676299	1.10656	0.363681
AT3G60370.1	1.04244	0.0738782	0.948867	0.157085	0.973267	0.0681026	0.911687	0.092476	1.08286	0.175039	0.979461	0.263162	1.03798	0.261349
AT1G07770.1	1.04244	0.0651513	1.14178	0.309451	1.02295	0.0720552	1.00761	0.160542	1.13297	0.191283	1.36102	0.606008	2.2044	1.84035
AT1G31940.1	1.04243	0.0437031	0.964849	0.16919	1.25289	0.325926	1.05316	0.167568	1.05826	0.229003	0.988397	0.102816	0.942654	0.230046
AT5G03660.1	1.04241	0.129594	0.94742	0.152433	0.907266	0.124178	0.905657	0.268077	1.05345	0.302176	0.986493	0.42734	1.1421	0.527877
AT1G11860.1	1.04233	0.09363	1.20933	0.251762	1.06284	0.129744	1.00947	0.201925	0.977469	0.127979	1.09957	0.236895	1.39622	0.558276
AT1G07700.3	1.0423	0.016665	1.0382	0.207215	1.00408	0.128705	1.16814	0.379024	1.24189	0.287685	1.1316	0.13336	1.21636	0.314169
AT4G25900.1	1.04228	0.249853	1.2625	0.351623	0.950146	0.105336	0.853236	0.219509	1.0353	0.294319	1.23978	0.89036	1.80803	1.36981
AT4G16563.1	1.04226	0.0749842	1.95884	0.707834	1.34301	0.499915	1.40107	0.425002	1.26433	0.624087	1.42667	0.593489	1.38688	0.384546
AT2G33530.1	1.04225	0.0985332	0.949375	0.140939	1.03227	0.0167148	1.0078	0.00381877	1.25673	0.187759	0.962352	0.0945542	0.931007	0.0415192
AT2G25080.1	1.04222	0.153126	0.917113	0.240928	1.12145	0.248406	1.18726	0.35091	1.09489	0.0737435	1.08816	0.237111	1.05038	0.296629
AT1G53580.1	1.04219	0.0592407	0.948269	0.204261	1.01614	0.140622	1.05249	0.0542486	1.15476	0.27435	0.944603	0.027199	1.02089	0.109655
AT1G48950.1	1.04217	0.0591932	0.959064	0.148552	0.908807	0.0442847	0.825042	0.142881	1.0937	0.19846	0.941399	0.214631	0.941269	0.093199
AT3G53880.1	1.04215	0.036826	0.908848	0.191702	0.991666	0.0301385	0.952347	0.241412	1.05107	0.198715	1.01884	0.127114	1.00363	0.168105
AT1G49430.1	1.04214	0.258877	0.999444	0.157748	0.973757	0.230763	0.937825	0.197256	1.18854	0.180018	1.03481	0.249189	1.25292	0.601849
AT2G15620.1	1.04197	0.206841	1.24555	0.151306	0.987281	0.198564	1.22032	0.296532	0.920375	0.336711	1.15288	0.286007	1.61504	0.53289
AT1G05190.1	1.0419	0.15546	1.20951	0.122085	0.96737	0.169832	0.97914	0.160007	1.12564	0.610523	2.87457	3.40822	3.75688	4.41334
AT3G60440.1	1.04185	0.049769	1.01238	0.151994	1.05073	0.184822	1.00966	0.240144	1.13859	0.286977	1.18525	0.172928	1.09359	0.15739
AT5G01650.2	1.0418	0.180724	0.890643	0.295174	0.924872	0.12004	0.892157	0.128622	1.0369	0.340065	0.854204	0.228853	0.895504	0.164889
AT1G21700.1	1.0418	0.0273497	1.14548	0.251261	1.17595	0.281093	0.953286	0.15365	1.20452	0.238668	0.973983	0.132045	1.08058	0.321746
AT2G17870.1	1.04173	0.0499715	0.896172	0.129585	0.918138	0.130096	0.881024	0.215257	1.1293	0.0800091	0.880909	0.25997	0.889407	0.227077
AT5G60160.1	1.04172	0.171732	1.25264	0.340387	0.899194	0.0756711	1.04251	0.266729	0.941402	0.13071	1.14196	0.327839	1.52963	0.650199
AT4G02840.2	1.04172	0.129716	1.07901	0.750929	0.602744	0.165824	0.815234	0.614852	0.563407	0.0755284	1.67531	1.77439	0.946756	0.810689
AT5G18460.1	1.04171	0.044839	0.952169	0.378771	0.877162	0.173719	0.919648	0.156061	1.42739	0.208434	0.940488	0.140731	0.832933	0.0524203
AT5G14220.1	1.04166	0.0775303	1.1391	0.241973	1.06396	0.12596	1.02359	0.290619	1.02058	0.202204	1.0059	0.0407247	1.10651	0.125861
AT5G26570.1	1.04165	0.0621	1.30788	0.305175	0.890685	0.240713	0.881934	0.187176	1.13788	0.291819	0.948504	0.318203	1.01637	0.257477
AT1G73030.1	1.04164	0.130373	1.01339	0.29205	1.17646	0.427352	1.23814	0.367234	0.991535	0.28589	1.14141	0.274616	1.198	0.257129
AT1G20970.1	1.04161	0.0769089	1.00963	0.204637	0.974803	0.181525	1.13487	0.11153	1.23123	0.0837172	1.07667	0.215481	1.11316	0.129875
AT2G01520.1	1.04156	0.137426	0.99462	0.376141	0.768221	0.0654459	0.80611	0.365851	0.871436	0.410882	1.11391	0.688969	1.46835	1.06526
AT5G05900.1	1.04154	0.0587459	0.929241	0.156637	1.07306	0.0326091	0.763277	0.22164	0.885705	0.0767846	4.0924	4.93222	0.78419	0.192064
AT4G17040.1	1.0415	0.160257	0.948321	0.0711308	0.917281	0.185483	0.911385	0.157976	1.13758	0.080506	1.19175	0.753117	1.14701	0.414204
AT1G20140.1	1.04147	0.216245	0.865977	0.166899	1.03928	0.2369	1.15949	0.345108	1.13018	0.0655343	1.15308	0.322723	1.04509	0.341593
AT5G35620.1	1.0414	0.163155	0.961239	0.141863	0.915984	0.303201	1.00282	0.390002	0.942855	0.0299287	1.14959	0.260173	1.33096	0.386874
AT2G47940.1	1.04127	0.129408	1.23482	0.222667	0.976409	0.140439	0.9582	0.185375	0.927042	0.115591	1.1047	0.191698	1.58717	0.846596
AT2G34620.1	1.04127	0.141914	0.955928	0.227122	0.95699	0.30716	1.06715	0.19217	1.09638	0.187443	0.993247	0.144898	1.04662	0.190828
AT3G23490.1	1.04121	0.0620456	0.932654	0.186802	1.01761	0.144172	1.17454	0.243319	1.24075	0.235115	1.02874	0.135412	1.05684	0.26681
AT5G23300.1	1.04111	0.175898	0.92374	0.226324	0.89454	0.148021	0.969348	0.130097	1.03365	0.243606	0.998845	0.14373	1.02818	0.0202473
AT3G55140.1	1.04106	0.216	0.956184	0.15575	0.936554	0.11007	0.975418	0.21015	1.09871	0.0904252	1.5581	1.38778	1.67162	0.971931
AT2G45990.1	1.04097	0.228126	1.15031	0.389623	1.02723	0.244285	1.20967	0.517405	0.976258	0.194896	1.19277	0.341394	1.11937	0.198714
AT1G80030.1	1.04088	0.105242	1.30803	0.445031	1.00133	0.406741	1.12573	0.4285	0.828057	0.136913	1.25322	0.256818	1.69164	0.71733
AT1G64500.1	1.04083	0.108759	1.32098	0.185483	0.892653	0.0560312	1.01851	0.136378	1.03547	0.1171	1.18385	0.593095	1.43871	0.434277
AT5G15200.1	1.04078	0.106574	0.995945	0.0957386	0.92679	0.0765778	0.922485	0.15677	0.857634	0.0400083	5.08333	7.33269	0.986078	0.095943
AT1G79470.1	1.04069	0.191152	1.07631	0.498418	1.28968	0.657434	1.60019	1.05859	1.02993	0.258671	1.46923	0.86245	1.31835	0.815134
AT1G14710.1	1.04055	0.217376	1.01772	0.21248	0.987662	0.0240027	0.951263	0.107978	0.941967	0.138364	1.09848	0.326402	1.37562	0.562682
AT4G12080.1	1.04049	0.0857623	1.04317	0.269826	1.12439	0.133444	1.01776	0.105109	1.09168	0.184272	0.888719	0.172728	1.01991	0.0952672
AT2G41020.1	1.04034	0.209488	1.24066	0.464104	1.32929	0.532156	0.862968	0.28556	2.45257	2.52839	1.01532	0.42186	1.08935	0.546044
AT1G76010.1	1.04028	0.209819	1.2358	0.421438	0.890619	0.098777	1.00883	0.227939	0.926444	0.245747	1.32668	0.747803	1.51116	0.77923
AT5G17530.3	1.04021	0.117628	1.1142	0.185005	0.979247	0.139197	1.28606	0.548887	1.02687	0.124069	1.09395	0.206961	1.31709	0.218501
AT2G30740.1	1.04016	0.154987	1.15113	0.244655	0.911859	0.0944456	0.941641	0.0794037	1.41195	0.632004	0.963851	0.186288	1.22142	0.11516
AT3G24200.2	1.04007	0.0871106	0.947317	0.14356	0.980217	0.138714	0.942866	0.0591168	1.09499	0.335534	1.08675	0.239967	0.92911	0.0893445
AT3G16980.1	1.04001	0.101499	0.78103	0.1237	0.86458	0.0215161	0.852335	0.215326	1.22456	0.0735449	0.990495	0.451482	0.902495	0.241756
AT5G22830.1	1.04	0.0989949	1.245	0.0494975	1.045	0.176777	1.035	0.148492	0.985	0.0636396	1.205	0.431335	1.3	0.19799
AT1G67950.3	1.04	0.0282843	1.18	0.353553	1.385	0.275772	1.12	0.0848528	1.455	0.586899	0.77	0.155563	1.295	0.205061
AT4G23590.1	1.04	0.0565685	1.42	0.155563	0.94	0.113137	1.12	0.212132	1.015	0.176777	1.015	0.0212132	1.28	0.0424264
AT2G32700.7	1.04	0.0424264	0.97	0.268701	1.075	0.0212132	1.005	0.162635	1.23	0.438406	0.89	0.268701	1.18	0.226274
AT5G63990.1	1.04	0.0565685	0.875	0.0919239	1.01	0.240416	0.925	0.205061	1.185	0.304056	1.025	0.0212132	0.95	0.0565685
AT3G61650.1	1.04	0.127279	0.82	0.0424264	0.82	0.183848	0.86	0.127279	0.92	0.424264	0.965	0.0212132	0.88	0.212132
AT1G79320.1	1.04	0.155563	0.865	0.120208	0.895	0.106066	0.935	0.0494975	1.225	0.657609	0.76	0.226274	0.87	0.127279
AT5G14240.1	1.03996	0.0435639	1.05592	0.15607	1.08994	0.131163	1.01842	0.182771	1.01058	0.100874	1.05413	0.105011	1.0289	0.0934594
AT2G06530.1	1.03986	0.149415	1.13077	0.0444014	0.965579	0.201256	0.888879	0.210881	1.051	0.114819	1.10903	0.44401	1.16224	0.309574
AT1G21680.1	1.03986	0.0700915	1.08953	0.217483	0.996405	0.0670358	0.899434	0.182066	1.07045	0.113877	0.99069	0.150038	1.11272	0.173259
AT1G18590.1	1.03971	0.0783783	0.954728	0.232784	0.923301	0.0751034	0.898164	0.177413	0.979616	0.111874	0.982564	0.0621146	1.07457	0.20609
AT5G35970.1	1.03958	0.0707119	1.14462	0.217878	1.00015	0.0752922	0.878622	0.0705055	1.7384	0.931702	0.93	0.155563	1.01189	0.342236
AT2G20930.1	1.03955	0.0564076	1.09496	0.171077	1.06866	0.0335408	1.14079	0.369993	1.14977	0.313443	1.09971	0.114984	1.22351	0.172717
AT1G76880.1	1.03952	0.000675994	1.0519	0.0451117	1.07946	0.0558051	0.989869	0.0850388	1.04777	0.158717	1.56476	1.13879	1.06638	0.174824
AT5G13410.1	1.03919	0.0900109	0.839738	0.13442	1.01954	0.139705	0.945371	0.129541	1.10232	0.224729	0.884641	0.139276	0.894173	0.0438895
AT4G14190.1	1.03913	0.366471	1.10723	0.476916	1.22544	0.813794	1.1937	0.302216	1.40977	0.565363	1.46387	0.14689	1.08882	0.521593
AT1G06570.1	1.0391	0.0969482	1.51118	0.735851	1.24679	0.548375	1.07973	0.0700016	1.0982	0.142757	1.28374	0.432964	2.46124	2.15414
AT5G62930.1	1.03903	0.0614614	1.00497	0.0654069	1.01327	0.0650691	1.05452	0.123762	1.14126	0.170014	1.05949	0.0982594	1.09048	0.072908
AT4G15130.1	1.03894	0.313409	1.49855	0.64617	1.01402	0.150252	1.02526	0.380857	0.928553	0.228455	1.62351	1.25142	1.82293	1.06365
AT3G03890.1	1.03891	0.0560037	1.04307	0.270304	1.13444	0.248568	1.10495	0.182051	1.17939	0.272583	1.03433	0.0962098	1.07479	0.135574
AT3G59650.2	1.03887	0.22787	1.13339	0.146212	0.957634	0.109791	0.957276	0.230126	1.28075	0.154499	1.62549	1.25088	1.08481	0.445745
AT1G02690.2	1.03885	0.139802	0.836272	0.172819	0.783881	0.21809	0.840084	0.147842	0.946049	0.231114	0.830471	0.103517	0.994342	0.193961
AT1G01630.1	1.03884	0.0703037	0.96939	0.227344	1.02479	0.113109	0.911087	0.130889	1.03397	0.163969	1.04659	0.174839	1.08917	0.171607
AT5G22800.1	1.0388	0.134321	0.985566	0.284403	0.921209	0.212507	0.998032	0.18218	1.24404	0.356088	1.03599	0.0860864	1.12882	0.0894991
AT1G36320.1	1.03871	0.15949	1.16247	0.257968	1.01381	0.337844	1.26642	0.277639	0.850028	0.06	1.44801	0.678854	1.48431	0.211947
AT1G64680.1	1.03863	0.0738415	0.938732	0.126433	0.953311	0.0709522	0.95069	0.0918847	1.20755	0.216147	1.02625	0.107314	1.01117	0.0982561
AT1G53830.1	1.03861	0.117684	1.17783	0.173428	1.08495	0.151704	0.847766	0.138261	1.1879	0.271057	1.01658	0.291042	1.05854	0.195522
AT1G66250.1	1.03854	0.242476	1.19815	0.110515	1.19997	0.155524	1.18957	0.466087	0.936278	0.023021	0.982804	0.00396475	1.10117	0.114795
AT3G53120.1	1.0385	0.105009	0.910411	0.105365	0.895235	0.0301834	0.907014	0.103499	1.03256	0.130076	1.03787	0.276502	0.962101	0.198199
AT2G20330.1	1.03848	0.101971	1.02335	0.210764	0.994007	0.0631386	0.950416	0.183305	0.969748	0.0876122	0.972554	0.22618	1.06793	0.208371
AT5G54110.1	1.03842	0.161692	1.09575	0.180591	1.15312	0.424568	0.845926	0.0295302	1.26004	0.419345	0.964914	0.387844	1.8202	1.48555
AT5G10060.1	1.03841	0.12503	1.12253	0.0177138	0.97408	0.486602	1.21232	0.158838	1.04294	0.278683	0.981109	0.128848	1.33536	0.303547
AT5G47030.1	1.03831	0.0645193	0.950669	0.206162	1.07802	0.155384	1.09481	0.117011	1.20531	0.300152	1.03009	0.113519	0.965421	0.177384
AT2G16460.1	1.03827	0.153397	0.980714	0.295794	0.87502	0.17674	1.07795	0.320065	1.02615	0.22068	0.971063	0.0688759	0.970782	0.212991
AT1G25420.1	1.03826	0.103187	1.07349	0.116715	0.894672	0.0382707	0.934559	0.0771494	1.31081	0.0449835	1.12512	0.415056	1.03835	0.0125563
AT5G20140.2	1.03823	0.129981	0.994391	0.205768	1.02828	0.129612	0.967064	0.221976	0.936813	0.224767	1.2479	0.0302199	1.76219	1.09553
AT4G38900.1	1.03818	0.210131	1.13541	0.267916	1.08421	0.152472	0.893931	0.089717	0.96063	0.109216	0.908124	0.24202	0.919527	0.175903
AT3G51240.1	1.03815	0.0815066	1.39644	0.0933123	1.0391	0.320445	1.26643	0.402265	1.05945	0.245764	1.43249	0.559862	1.47143	0.0478689
AT4G04640.1	1.03813	0.197944	1.18199	0.188272	0.940085	0.453246	1.16964	0.296916	1.03125	0.31308	1.40095	0.497884	2.12505	1.49402
AT1G16880.1	1.03801	0.127352	0.950623	0.193956	0.959965	0.320723	1.13355	0.0354613	1.01465	0.201963	1.05652	0.0904875	1.14444	0.132765
AT5G17290.1	1.038	0.0169725	0.871989	0.130093	1.0449	0.176637	1.174	0.260211	1.20287	0.335356	0.993154	0.230734	1.1688	0.168006
AT1G18980.1	1.03797	0.0430802	0.99751	0.108035	0.997111	0.0762347	0.886097	0.160425	1.01772	0.132388	0.872424	0.206397	0.867285	0.0798351
AT1G69250.1	1.03789	0.111682	1.05834	0.3821	0.91988	0.175856	0.857533	0.0991785	1.02992	0.265266	1.09422	0.410752	1.92133	1.81462
AT5G20920.1	1.03784	0.184114	1.30921	0.390691	0.984837	0.0177563	0.898979	0.335662	1.08198	0.388185	1.49308	1.27706	2.08854	1.68785
AT1G14910.1	1.03783	0.186923	1.14587	0.656383	0.918835	0.227921	0.91463	0.0924473	0.864313	0.319169	0.915041	0.24743	1.33239	0.802716
AT5G50100.1	1.03778	0.102216	0.963668	0.142341	1.10209	0.234194	1.23993	0.329127	1.19475	0.178147	1.21087	0.202242	1.10414	0.161667
AT5G59420.1	1.03772	0.102828	1.08662	0.119324	0.937023	0.139275	0.943439	0.0815555	1.06874	0.228499	1.10988	0.278828	1.48984	0.738333
AT2G06050.2	1.03765	0.0535679	0.93138	0.119665	1.00999	0.0264673	0.979855	0.07547	1.21541	0.295001	0.981717	0.0301471	1.00751	0.0616058
AT5G44450.1	1.0376	0.108598	1.20252	0.0499229	0.93617	0.065829	0.782246	0.2173	1.16595	0.185942	1.01685	0.196238	1.07362	0.329695
AT3G27310.1	1.03759	0.223038	1.03134	0.222362	0.939017	0.333616	0.869829	0.170376	1.03347	0.464673	0.980745	0.150963	1.28347	0.593512
AT3G02630.1	1.03759	0.0804906	1.06451	0.274529	0.885159	0.145696	0.942143	0.201103	0.848071	0.0987309	1.0636	0.109463	1.35491	0.661941
AT1G54780.1	1.03758	0.143116	0.958919	0.18363	1.06467	0.241975	1.20504	0.390299	1.04975	0.0819447	1.12328	0.211895	1.24872	0.25808
AT3G10940.1	1.03758	0.298144	1.31741	0.733205	1.13061	0.989127	1.56634	1.47302	0.842654	0.0501924	1.54899	1.00618	1.8372	0.93844
AT1G75350.1	1.03756	0.0735115	1.18768	0.474594	1.00547	0.180214	0.83294	0.246034	0.999795	0.398682	1.47736	1.15859	2.30928	2.37748
AT3G44150.1	1.03747	0.140888	0.881798	0.302376	0.97903	0.101458	0.982904	0.0257663	1.09365	0.319318	1.07557	0.169376	0.979086	0.0694278
AT3G13560.1	1.0374	0.11841	0.858035	0.255544	0.925818	0.173598	0.926762	0.0665477	0.954884	0.17317	0.862132	0.133993	0.929815	0.171173
AT2G29140.1	1.03737	0.173431	1.20033	0.0843795	1.01853	0.210051	1.09972	0.21173	0.942791	0.0746571	1.08722	0.109206	0.942623	0.180138
AT1G22920.1	1.0373	0.0200681	0.888909	0.105201	0.859692	0.0432729	0.946679	0.095025	0.985977	0.277787	0.936352	0.130588	0.998172	0.112753
AT4G01310.1	1.03726	0.22719	1.22637	0.253746	0.930665	0.138565	0.895109	0.230056	1.06649	0.448577	1.63436	1.50666	2.27411	2.049
AT3G23620.1	1.03717	0.0242775	1.03589	0.472504	0.920761	0.112061	1.05455	0.149131	0.757418	0.286494	1.96545	1.67521	1.05749	0.201535
AT3G16420.1	1.03711	0.0418552	0.920244	0.123032	1.08808	0.0849868	1.10191	0.129486	1.16994	0.190887	1.07886	0.247022	1.02332	0.0416393
AT3G17590.2	1.03706	0.753814	1.25503	0.198353	0.920945	0.49008	0.895618	0.56886	1.275	0.78395	1.48414	0.71763	1.48166	0.307916
AT1G24267.2	1.03693	0.0609133	1.69401	0.458223	1.20198	0.152766	1.31798	0.356406	1.52189	0.907764	1.02001	0.0706918	0.972934	0.00999318
AT1G70810.1	1.03691	0.0302304	1.01138	0.175349	1.16225	0.353285	1.10983	0.121019	1.21632	0.227314	1.17998	0.0300251	1.24843	0.191896
AT4G26230.1	1.0369	0.00438618	1.01571	0.305064	1.24419	0.24863	0.889181	0.0129841	1.95094	0.326596	5.37706	6.38226	1.05247	0.00349431
AT5G61210.1	1.0369	0.0599515	1.36792	0.372208	1.09227	0.0266648	0.884716	0.253272	1.21523	0.169109	1.22102	0.732395	1.48961	0.812226
AT5G53460.1	1.0368	0.228414	1.22063	0.30344	0.887631	0.0958537	0.95357	0.208333	1.00566	0.0150436	1.14725	0.449405	1.75541	0.952264
AT5G56320.1	1.03668	0.0586116	0.860442	0.0536674	0.996274	0.141255	0.912038	0.142446	1.06345	0.277383	1.00025	0.121407	0.905017	0.1276
AT1G73180.1	1.03668	0.0901714	1.1851	0.344582	0.9677	0.0240392	0.922906	0.201245	0.947145	0.0664086	1.04606	0.246306	1.35134	0.558582
AT1G02640.1	1.03657	0.0982358	1.15686	0.29753	0.979599	0.212115	0.912507	0.0238416	1.07032	0.264033	1.07231	0.371681	1.1774	0.465106
AT1G69410.1	1.03655	0.0152384	1.3061	0.484158	1.23863	0.584082	1.17884	0.138008	1.19108	0.0316319	1.24093	0.20469	1.4347	0.217857
AT5G39950.1	1.03653	0.178936	1.55854	1.00203	1.72474	0.784521	1.70575	0.814238	1.16905	0.029631	1.94027	0.622638	1.49785	0.534364
AT4G17870.1	1.03649	0.0249233	0.978952	0.193532	1.03151	0.128622	1.04454	0.0991165	1.08991	0.242781	1.02701	0.0487421	1.07824	0.016013
AT2G17120.1	1.03645	0.0836939	1.04296	0.282435	1.18002	0.347025	0.941988	0.133691	1.00028	0.234677	0.918861	0.0529752	1.03342	0.0567212
AT4G11290.1	1.03641	0.101602	0.957222	0.197416	1.04965	0.114174	1.0191	0.0213594	1.16202	0.436434	1.05074	0.0988858	1.05257	0.0950651
AT5G57655.2	1.03632	0.150778	1.16863	0.268271	0.844247	0.113581	0.979221	0.173824	0.892181	0.203966	1.06449	0.197332	1.42664	0.485665
AT2G40490.1	1.03631	0.0291795	1.00913	0.165155	1.03917	0.0554727	1.02701	0.257144	1.11698	0.188875	1.00085	0.0829474	1.00447	0.0727884
AT4G28300.1	1.0363	0.0726263	0.870985	0.0840632	0.913205	0.0711186	0.870217	0.122644	1.2156	0.307937	0.887604	0.200566	0.929162	0.146472
AT5G58020.1	1.03629	0.0193899	1.49541	0.615759	1.21702	0.985729	1.44183	0.794548	1.05562	0.616059	2.63675	1.46124	1.40147	0.440489
AT3G52950.1	1.03627	0.189785	0.958585	0.165556	1.13714	0.0977341	0.945472	0.0875624	1.12513	0.294059	1.41544	0.811708	1.04669	0.349312
AT3G06300.1	1.03627	0.110828	0.861779	0.12004	0.962442	0.0320136	0.900318	0.242762	1.18645	0.406728	0.920086	0.289162	0.885901	0.236549
AT3G52640.2	1.03617	0.0609796	1.06297	0.233123	0.802887	0.267606	0.947233	0.185203	1.34195	0.380959	0.857435	0.155653	0.999525	0.230713
AT1G52510.1	1.03609	0.0151174	0.996437	0.217945	1.00492	0.15293	0.980999	0.0625523	0.948095	0.229184	0.981673	0.127715	1.0176	0.0239419
AT2G43480.1	1.03606	0.114746	1.02939	0.171844	1.09922	0.247617	0.867578	0.0992184	1.46348	0.654166	0.963767	0.197846	1.35917	0.837089
AT2G32600.1	1.03605	0.149227	1.18394	0.445712	0.974434	0.100139	0.790926	0.296623	1.03478	0.279463	1.22591	0.850053	1.62046	1.26655
AT4G33150.1	1.03602	0.151061	1.00999	0.453111	0.977002	0.161203	1.08711	0.0596483	1.16186	0.352999	1.27308	0.285562	1.7771	1.30235
AT2G05540.1	1.03602	0.206629	0.605581	0.387032	0.912585	0.496508	0.80674	0.615713	1.70006	0.895471	0.718898	0.421655	0.785343	0.572966
AT5G14800.1	1.03598	0.02166	1.0035	0.181955	1.06153	0.172307	1.0215	0.16276	1.18979	0.368516	1.07718	0.220509	1.11648	0.0799218
AT4G24750.1	1.03597	0.0937089	0.899676	0.321038	0.947835	0.0591925	0.826556	0.156488	1.14768	0.28717	0.936219	0.152672	0.945132	0.201746
AT1G22280.3	1.03578	0.0489258	0.98186	0.116334	0.891804	0.136766	0.982655	0.151906	1.15112	0.243601	0.92823	0.0918713	1.18622	0.0595789
AT5G36230.1	1.03572	0.0747336	1.15299	0.339605	1.12319	0.220161	1.36716	0.628894	1.07653	0.395912	1.09208	0.167335	1.19151	0.424244
AT5G38290.2	1.0357	0.0484046	0.890185	0.182346	1.00731	0.12372	0.931418	0.0463525	1.14094	0.0757032	0.986778	0.166055	0.962075	0.169906
AT1G20620.1	1.03567	0.21602	1.2344	0.410029	0.824909	0.05642	0.909013	0.15697	1.00844	0.593307	1.55544	1.32419	2.54081	2.3945
AT1G30700.1	1.0355	0.0983597	1.14493	0.340113	1.0506	0.197986	1.0203	0.187231	1.42899	0.424987	1.09128	0.157108	1.42233	0.185435
AT2G36160.1	1.03546	0.254392	1.43372	0.40583	0.819012	0.129797	0.933954	0.360355	1.0772	0.573005	2.02846	2.11567	2.79316	2.71787
AT3G11400.2	1.03543	0.0999247	1.2137	0.162096	0.978479	0.127367	0.994392	0.115363	0.988504	0.240934	1.23911	0.652728	1.4716	0.677267
AT1G21065.1	1.03543	0.0670803	1.01992	0.260074	1.04912	0.150311	0.845908	0.0662336	1.1883	0.121877	0.967368	0.226971	0.998272	0.254757
AT1G02360.1	1.0354	0.154828	1.0766	0.0289247	1.40845	0.212325	0.954581	0.314628	1.36087	0.240737	0.913766	0.306717	1.13067	0.218448
AT2G47730.1	1.03539	0.158549	0.937955	0.142315	1.12831	0.14438	1.14295	0.228342	1.20136	0.213234	1.06606	0.0852289	1.0527	0.144824
AT1G20340.1	1.03524	0.112175	0.95637	0.265824	0.971751	0.223151	0.974966	0.411424	1.04216	0.187747	0.898602	0.401913	0.922787	0.307105
AT5G05100.1	1.03517	0.0776518	1.048	0.145094	1.00126	0.189806	0.870885	0.182147	1.14336	0.273965	1.01528	0.478055	0.90446	0.165186
AT2G05620.1	1.03513	0.424147	1.14989	0.406137	1.29109	0.520173	0.884305	0.322273	1.36827	0.721721	1.37495	0.711249	1.90054	1.32946
AT2G29570.1	1.03507	0.0977058	0.893134	0.12473	0.933559	0.22536	1.10747	0.222805	1.16296	0.34048	1.05098	0.239783	0.97467	0.14969
AT4G22670.1	1.03505	0.215981	1.02475	0.253358	0.912088	0.198997	1.09885	0.630055	1.34024	0.58198	1.40251	1.15773	1.24683	0.594475
AT4G32460.1	1.03504	0.130354	0.89904	0.15506	1.00834	0.0922365	1.02521	0.0380892	1.1873	0.158333	1.01906	0.0511655	1.02275	0.054498
AT1G17850.2	1.035	0.0777817	1.38	0.0565685	1.105	0.289914	1.16	0.523259	0.975	0.162635	1.33	0.452548	1.625	0.360624
AT3G19480.1	1.035	0.0636396	1.075	0.487904	0.865	0.304056	1.005	0.0777817	1.045	0.459619	0.865	0.148492	1.075	0.0919239
AT3G09580.1	1.035	0.0919239	0.935	0.318198	0.965	0.0353553	0.975	0.0353553	1.02	0.254558	1.175	0.233345	1.045	0.0212132
AT1G01210.1	1.035	0.431335	1.16	0.212132	1.4	0.452548	0.82	0.268701	1.6	1.30108	0.995	0.33234	1.035	0.120208
AT1G34750.1	1.035	0.190919	1.105	0.190919	0.93	0.0424264	0.96	0.113137	1.12	0.282843	0.96	0.183848	1.03	0.0282843
AT3G20810.2	1.035	0.219203	1.12	0.339411	1.1	0.452548	1.03	0.325269	1.07	0.0141421	1.135	0.360624	1.005	0.0494975
AT4G39820.1	1.035	0.00707107	0.92	0.0848528	1.035	0.247487	1.175	0.233345	1.24	0.494975	0.875	0.190919	0.965	0.13435
AT1G14430.1	1.035	0.13435	1.01	0.452548	1.01	0.339411	0.785	0.0494975	1.055	0.00707107	1.03	0.226274	0.96	0.325269
AT1G13430.1	1.035	0.0353553	0.795	0.0919239	0.835	0.13435	1.07	0.311127	1.17	0.254558	0.78	0.523259	0.93	0.0424264
AT2G17130.1	1.03495	0.0279254	1.05117	0.271756	1.07688	0.0818068	1.10619	0.202243	1.20519	0.338956	1.06554	0.264478	1.09499	0.187938
AT5G47860.1	1.03488	0.0672168	0.964607	0.174503	1.01313	0.187893	0.990115	0.0435105	1.22089	0.278036	0.920324	0.0170466	0.90305	0.0728309
AT4G09040.1	1.03485	0.0804952	1.15952	0.279085	1.04103	0.126777	1.03885	0.129577	1.06857	0.0912168	1.13061	0.224644	1.24616	0.247162
AT3G44890.1	1.03485	0.15888	1.2075	0.321741	0.945649	0.0764397	0.944872	0.23273	1.00596	0.461917	2.10473	2.19588	2.61024	2.53403
AT3G16857.2	1.03483	0.40277	1.23405	0.187825	0.973196	0.0403812	0.835431	0.297276	1.14618	0.337192	0.888647	0.286991	0.958531	0.110014
AT2G28790.1	1.03481	0.142452	1.19003	0.37237	1.08031	0.251961	0.799865	0.34617	1.20923	0.426366	1.76165	1.83939	1.92945	1.62759
AT3G58470.1	1.03478	0.253935	0.922717	0.199288	1.17026	0.261022	1.11252	0.291228	1.62441	0.835773	1.26024	0.30537	1.10539	0.115078
AT2G34260.1	1.03463	0.224345	0.900113	0.0100019	0.933491	0.375365	1.10611	0.220708	1.37472	0.628593	0.992512	0.188454	1.07357	0.129769
AT3G01190.1	1.03462	0.0220666	1.00586	0.136305	1.03066	0.0521691	0.896306	0.0866993	1.10086	0.188713	0.984245	0.0986198	0.95656	0.0452587
AT1G62740.1	1.03457	0.157935	1.20307	0.24588	0.981462	0.0222296	0.950927	0.138612	1.00281	0.267196	1.65384	1.47699	1.58209	1.06157
AT4G01460.1	1.0345	0.427909	0.858964	0.48689	1.11729	0.350956	1.29266	0.606826	1.3419	0.572559	1.09959	0.507975	1.04915	0.71281
AT4G22380.1	1.03447	0.107544	0.852753	0.0374878	1.12307	0.155302	1.38312	0.252889	1.25163	0.226919	1.08858	0.139368	1.04286	0.207126
AT4G19170.1	1.03443	0.0386535	1.25457	0.37787	0.993907	0.108729	1.09011	0.357781	1.36151	0.552498	0.884772	0.0353905	0.995596	0.0967564
AT5G23750.1	1.03443	0.0647817	0.627772	0.0751535	0.782587	0.0930293	0.751129	0.195086	0.932536	0.137484	0.742825	0.230295	0.883664	0.300155
AT5G13050.1	1.03431	0.198248	0.923607	0.302189	1.1246	0.318524	1.12457	0.0904905	1.14705	0.124638	0.957917	0.077059	0.997758	0.111538
AT1G66150.1	1.03423	0.119124	0.87858	0.111129	0.880356	0.127783	1.14508	0.00696009	0.952573	0.0812137	0.902763	0.0809459	0.910267	0.0428037
AT1G44835.2	1.03417	0.0150684	0.963415	0.0896931	0.97898	0.0899835	0.95606	0.130214	1.07204	0.18744	0.973938	0.0342632	0.997552	0.0850412
AT5G03905.1	1.03415	0.106668	0.961248	0.177915	1.0912	0.149262	1.06917	0.0200515	1.25037	0.360031	1.02374	0.0678619	1.00812	0.158315
AT3G63520.1	1.03402	0.143749	1.22623	0.38084	0.940322	0.0962379	1.01263	0.144953	1.06312	0.135039	1.25401	0.655173	1.62599	0.899033
AT1G01290.1	1.034	0.109118	1.13907	0.166232	1.06777	0.268434	0.958927	0.149058	0.990278	0.325526	0.744683	0.209146	0.996676	0.0513003
AT4G21660.2	1.03399	0.170499	1.01084	0.3289	0.882112	0.244336	0.921042	0.207809	1.02242	0.305365	2.21553	2.60666	0.958449	0.274414
AT3G09890.1	1.03392	0.0211209	1.0886	0.147793	1.23836	0.173194	1.08105	0.121081	1.454	0.385078	1.06409	0.209951	0.98806	0.129469
ATCG00780.1	1.03383	0.0466209	0.914726	0.17914	1.01062	0.122203	1.02526	0.0570659	1.17939	0.221469	0.957968	0.0288847	0.972876	0.0603537
AT3G10760.1	1.03376	0.220957	1.02782	0.314205	0.931956	0.0820868	0.760799	0.19686	0.953174	0.221786	0.777157	0.272722	0.868509	0.34152
AT5G62980.1	1.03373	0.0317206	0.777285	0.239155	0.916344	0.227336	0.839511	0.296835	1.15172	0.24409	0.97496	0.302844	0.906468	0.257703
AT1G73840.1	1.03369	0.2488	0.879391	0.239149	1.16922	0.338709	0.977121	0.330547	1.2089	0.233526	0.81804	0.273602	0.82371	0.139542
AT4G01870.1	1.03356	0.0706371	1.12106	0.196489	1.15634	0.0702861	1.06522	0.151776	1.12993	0.319568	1.08179	0.171678	1.22423	0.168877
AT2G31060.3	1.03356	0.11915	1.16193	0.336375	0.828261	0.042482	0.917553	0.220389	1.12319	0.362296	1.06865	0.214449	1.29341	0.4571
AT4G34090.3	1.03356	0.136887	1.1536	0.31941	1.0575	0.561295	1.03359	0.277796	1.01778	0.310519	1.29168	0.640533	1.12876	0.245016
AT2G21045.1	1.03347	0.0448888	0.96774	0.124315	1.09322	0.136533	0.891598	0.130492	1.15134	0.173045	0.970326	0.234598	0.991492	0.162654
AT5G03170.1	1.03345	0.0190203	0.972927	0.145561	1.03127	0.15377	0.95162	0.379546	0.856293	0.104238	0.669425	0.212945	0.729144	0.241628
AT1G19570.1	1.03338	0.00573614	1.05967	0.114937	1.05514	0.138902	1.23191	0.27183	1.05405	0.230587	1.15312	0.20612	1.21721	0.381717
AT4G11790.1	1.03337	0.0585739	0.90605	0.150366	1.0177	0.0565804	0.913703	0.0508497	1.0826	0.188785	0.936404	0.153182	0.91904	0.100098
AT4G05160.1	1.03334	0.100151	0.995325	0.185757	0.875199	0.15343	1.08064	0.198051	1.13422	0.341076	1.14434	0.118396	1.24026	0.098609
AT1G06130.1	1.03326	0.0586359	0.954954	0.0482468	1.02983	0.0502556	0.966208	0.141194	1.1461	0.261308	0.931139	0.197783	0.930941	0.108591
AT1G11870.2	1.03324	0.0710714	1.09481	0.39184	0.935554	0.198724	1.06144	0.473825	1.07952	0.249281	1.0729	0.191475	1.34239	0.289466
AT3G55330.1	1.03322	0.0287718	0.963489	0.165092	1.08671	0.157003	1.04346	0.0947386	1.06099	0.18851	1.03993	0.040099	1.03924	0.0400216
AT2G20890.1	1.03319	0.0602535	1.04427	0.146186	0.919	0.155025	0.988152	0.0680668	0.960542	0.19876	0.878974	0.0930022	0.998836	0.0538007
AT4G35090.1	1.03301	0.185972	1.37373	0.291976	0.976692	0.0808727	0.991304	0.215398	1.05519	0.219602	2.14494	2.354	2.29673	1.7686
AT1G21080.3	1.033	0.130982	1.137	0.22058	1.02866	0.188676	1.06454	0.208781	1.14447	0.108613	1.27806	0.629456	1.04703	0.40446
AT4G25840.1	1.03299	0.13151	0.884499	0.190211	1.03533	0.318671	1.02112	0.0832758	1.09918	0.0695474	1.13855	0.0586176	1.06868	0.00186301
AT3G60830.1	1.03298	0.152044	1.18114	0.281956	0.985676	0.0478104	1.13824	0.121945	1.46109	0.579708	1.03832	0.1229	1.04657	0.187546
AT2G14720.1	1.03296	0.0672034	0.908996	0.150447	0.917011	0.0455894	0.764524	0.059557	1.05035	0.133949	1.04036	0.410297	0.984621	0.149227
AT3G10840.1	1.03295	0.0604673	1.01309	0.225436	1.00373	0.0741694	1.03593	0.109061	1.47285	0.508	1.02218	0.126002	1.40454	0.262108
AT3G48890.1	1.03294	0.0203559	0.884616	0.106313	0.910558	0.177063	0.918133	0.122892	1.14281	0.424781	0.902322	0.0767998	0.897283	0.153561
AT3G59990.1	1.03294	0.160467	1.11323	0.241447	0.921974	0.128411	0.995534	0.148868	0.997529	0.212727	1.94939	1.88872	1.73187	1.0732
AT2G21620.2	1.03293	0.0850755	0.9228	0.159698	1.02101	0.0543242	0.995523	0.138738	1.20758	0.223401	1.03621	0.0643993	0.978697	0.0595716
AT4G24190.1	1.03293	0.105642	1.05571	0.0309074	0.90015	0.227315	1.09952	0.15023	1.11282	0.139543	1.55167	1.03779	1.30951	0.161166
AT1G20430.1	1.03289	0.0612499	0.956235	0.297557	0.955126	0.0825221	1.01171	0.167736	1.12676	0.170241	1.10731	0.214938	1.01617	0.225767
AT5G10050.1	1.03289	0.066421	1.02828	0.332571	1.09401	0.222153	1.41842	0.621534	1.0821	0.301294	1.12897	0.4618	1.1711	0.419502
AT2G41840.1	1.03279	0.0327478	1.18927	0.289186	0.977421	0.154495	0.942348	0.22311	1.01365	0.334338	2.32184	2.5477	2.7649	2.92018
AT2G30880.1	1.03266	0.101212	1.34068	0.51789	1.173	0.288621	1.11823	0.309129	1.13889	0.188604	1.11878	0.116352	1.23829	0.102475
AT5G61220.1	1.03263	0.343213	1.07836	0.638332	1.39014	0.584339	1.2497	0.398973	1.60214	0.428333	1.19936	0.445331	1.4152	0.487814
AT3G15090.1	1.03261	0.0309004	0.942023	0.0943277	1.0262	0.109295	1.17834	0.235287	1.30993	0.373202	1.04011	0.208271	1.03089	0.29133
AT2G18910.1	1.03251	0.278815	1.40202	1.02007	1.01356	0.322907	1.09789	0.42906	1.49893	0.989013	1.07567	0.594991	0.934665	0.463387
AT5G49555.1	1.03241	0.145395	1.02507	0.24562	1.06122	0.140824	1.01755	0.111181	1.11954	0.170801	0.923481	0.0644517	0.988099	0.0073353
AT4G25320.1	1.03231	0.109875	0.901102	0.238857	1.06126	0.139635	1.02231	0.152303	0.941934	0.045162	0.884982	0.09195	0.97666	0.11786
AT3G17240.1	1.03229	0.0984734	1.07615	0.214023	1.02291	0.101419	1.0611	0.326787	1.04205	0.0826765	1.07196	0.0826393	1.20285	0.111789
AT2G18370.1	1.03223	0.110976	0.638544	0.167141	0.828118	0.133747	0.861362	0.463017	1.00873	0.167189	0.708354	0.280158	0.724366	0.228955
AT1G49410.1	1.03211	0.0878352	0.829946	0.339335	0.973283	0.457191	1.16314	0.188289	0.977141	0.0666679	1.49791	0.110181	1.06935	0.677903
AT3G05570.1	1.03208	0.0886676	1.07828	0.335031	1.10104	0.252406	1.06304	0.168323	1.32776	0.0267132	0.964183	0.217123	1.00446	0.165788
AT1G43190.1	1.03205	0.0170229	0.95762	0.157444	1.01909	0.0286478	1.0635	0.144978	1.18994	0.3378	1.01792	0.170082	0.994548	0.126884
AT4G34700.1	1.03199	0.0648852	0.97709	0.184958	1.12196	0.210571	0.86411	0.18435	1.21555	0.109064	1.08795	0.442004	1.21905	0.407314
AT5G08640.1	1.03189	0.102099	1.24245	0.206424	1.19872	0.308632	1.29227	0.430266	1.24942	0.528752	1.34267	0.418027	1.29357	0.351407
AT5G36890.1	1.03188	0.118658	1.09709	0.179304	1.12938	0.414243	1.02655	0.219712	1.49811	0.527397	1.17709	0.207203	1.56887	0.738538
AT3G07660.1	1.03187	0.0680396	1.01054	0.0900048	1.02036	0.0305474	0.947051	0.1217	1.18449	0.115231	1.0235	0.26137	1.04995	0.185262
AT3G58830.1	1.03186	0.365067	1.31929	0.594967	0.988509	0.379729	1.6074	0.074383	0.784642	0.218697	3.06786	2.7466	2.04738	0.993652
AT5G47840.1	1.0318	0.14204	1.0264	0.198289	1.05929	0.261647	1.07668	0.420307	1.12277	0.164838	1.08514	0.205597	1.18964	0.240102
AT3G25140.1	1.03171	0.154587	1.45645	0.208294	1.20207	0.078804	1.15485	0.102283	0.922847	0.153526	1.37173	0.84087	1.5688	0.340112
AT3G27160.1	1.03161	0.153256	0.854682	0.2435	0.823944	0.200275	0.99137	0.368553	1.55127	1.14659	6.48476	9.79328	1.88264	1.82646
AT3G05520.2	1.03158	0.0951847	0.986116	0.0750249	1.13781	0.272217	1.00472	0.0313609	1.30437	0.327215	0.952879	0.0234974	0.962506	0.0696064
AT4G36020.1	1.03157	0.0838889	0.892026	0.112444	0.953446	0.0548816	0.881379	0.223674	1.1452	0.272898	0.910331	0.275668	0.861734	0.204843
AT4G37660.1	1.03156	0.0617557	0.961286	0.187185	1.05809	0.11818	0.9511	0.155772	1.19191	0.235061	0.9922	0.116501	0.938902	0.0462229
AT1G78370.1	1.03154	0.137509	1.04721	0.11017	0.910788	0.409161	0.85109	0.198271	0.839529	0.101631	1.08093	0.234661	1.41158	0.900556
AT5G38830.1	1.03152	0.11007	1.05197	0.182318	0.936887	0.0565914	1.09448	0.272007	1.2308	0.181606	1.05075	0.149955	1.30433	0.171113
AT1G70190.1	1.03146	0.209074	1.06879	0.125462	1.03239	0.159701	1.07586	0.064806	1.24515	0.321074	1.07384	0.239683	1.15202	0.0541631
AT2G03440.1	1.0314	0.22428	1.05208	0.285758	0.904049	0.0350387	0.768195	0.330355	1.00643	0.418819	1.1903	0.961583	1.46996	1.09499
AT2G18030.1	1.03131	0.00810997	1.17583	0.105487	1.05966	0.0429968	1.04862	0.0716685	1.23154	0.293961	1.08049	0.196386	1.03842	0.052382
AT3G21100.2	1.0313	0.0823585	0.92212	0.0458722	0.94301	0.0547549	0.891854	0.0528061	1.0568	0.210739	0.981717	0.108586	0.889829	0.0358426
AT5G24890.1	1.03124	0.0609762	1.06414	0.202457	1.13899	0.283267	1.01761	0.21168	1.33546	0.391846	1.02453	0.0513991	1.08209	0.291216
AT1G18970.1	1.03122	0.137893	0.930681	0.120006	1.12208	0.264459	1.00548	0.207872	1.37883	0.367924	0.865307	0.0799521	1.10748	0.189499
AT3G25220.1	1.03122	0.383037	0.878412	0.233101	0.934399	0.101714	0.781229	0.188453	0.799597	0.546401	0.881343	0.29315	0.685374	0.278591
AT3G03980.1	1.03119	0.068225	0.923002	0.116223	1.02029	0.177381	1.08051	0.12194	1.22645	0.342786	0.974766	0.0523458	0.989117	0.199497
AT3G26400.1	1.03118	0.126157	1.10093	0.299639	0.896982	0.0861272	0.930483	0.324291	1.10625	0.427353	2.74023	3.44734	1.41683	0.87488
AT4G16660.1	1.03115	0.189539	1.40385	0.344848	0.978357	0.210002	1.05448	0.144335	1.04452	0.164601	1.2406	0.676113	1.74528	0.732972
AT1G14060.1	1.03114	0.0894783	1.00174	0.360046	1.00425	0.314951	1.08585	0.160954	1.10786	0.130457	1.04529	0.0508329	0.984905	0.165593
AT4G00660.2	1.03112	0.195187	1.31291	0.362844	0.978243	0.122572	0.99431	0.159489	1.05112	0.218505	1.09384	0.189596	1.42485	0.437585
AT2G01530.1	1.03112	0.083303	0.890773	0.0956008	0.882772	0.19353	0.889706	0.193194	0.984731	0.33515	0.984012	0.21499	1.08222	0.281994
AT2G35230.1	1.03111	0.149453	0.878715	0.313074	0.873609	0.0897575	0.985604	0.520028	1.24997	0.379814	0.786579	0.251612	0.684902	0.102734
AT4G16120.1	1.0311	0.0832971	1.01354	0.150554	0.940993	0.0155469	1.43358	0.485894	1.07514	0.105875	1.0484	0.0588321	1.21809	0.152866
AT4G30170.1	1.03109	0.0681367	1.03089	0.145343	1.11287	0.039791	0.88333	0.120144	1.18991	0.190874	0.946592	0.145844	0.91963	0.0442253
AT2G23600.1	1.03105	0.0253093	0.910551	0.0800057	1.00456	0.0687087	1.13169	0.158819	1.03837	0.252941	1.09787	0.0571521	1.08519	0.126507
AT3G47590.1	1.031	0.0485049	1.08352	0.201365	0.995399	0.0704522	0.920617	0.156682	1.04353	0.11828	1.06336	0.068054	1.18075	0.198573
AT2G17190.1	1.03083	0.0374395	1.05721	0.227409	1.08322	0.150357	1.07814	0.125282	1.1448	0.177719	1.00175	0.102677	1.08985	0.0655397
AT2G19680.1	1.03082	0.194219	0.869633	0.0978737	0.95487	0.260223	0.897221	0.184046	1.40671	0.696545	1.59753	1.04523	1.04371	0.138837
AT5G66390.1	1.03052	0.0618258	0.919663	0.157517	1.03844	0.0980933	0.889575	0.0969007	0.996609	0.361809	1.0158	0.230445	1.07419	0.291208
AT5G53850.2	1.03043	0.0707341	0.946342	0.180111	0.97233	0.158635	0.895107	0.186718	1.04856	0.286428	0.998573	0.184952	1.00542	0.038734
AT2G27970.1	1.03042	0.0950642	0.889593	0.388121	1.01595	0.302253	0.810931	0.417514	1.19072	0.193459	1.03987	0.635717	0.905765	0.472321
AT1G48030.1	1.03033	0.0948699	1.21256	0.317389	1.02559	0.166778	1.05594	0.381901	0.947111	0.0470288	1.03311	0.0984271	1.34062	0.372115
AT2G42520.1	1.0303	0.104885	0.97145	0.269786	0.977156	0.0111474	0.883234	0.22133	1.11164	0.266008	0.953269	0.0602666	1.0905	0.0882908
AT1G21500.1	1.03022	0.213669	0.886881	0.334352	0.795652	0.0993907	0.662922	0.320812	0.978811	0.643025	1.24063	1.06847	1.41863	1.20983
AT3G01520.1	1.0302	0.167352	0.867952	0.253264	1.06454	0.29712	1.01781	0.160835	1.05862	0.157377	1.15386	0.106757	1.1175	0.195432
AT4G30270.1	1.03019	0.0455826	0.985837	0.218177	1.21468	0.166711	0.90693	0.171831	1.09729	0.244859	0.961804	0.265767	1.15248	0.0974705
AT1G01440.1	1.03015	0.0175745	1.03759	0.330407	0.822531	0.337487	0.759827	0.156931	0.825922	0.232312	0.901027	0.155003	0.883388	0.0710346
ATCG00740.1	1.03014	0.248754	1.32604	0.211318	0.84398	0.290056	1.16268	0.305294	1.13629	0.189393	1.73025	1.35109	2.71902	2.41899
AT4G32285.1	1.03001	0.189978	0.914698	0.154206	0.949217	0.0877256	0.988055	0.112299	1.22674	0.159402	0.997566	0.315334	1.00927	0.116566
AT1G06560.1	1.03001	0.0458036	1.01753	0.113719	1.06279	0.175837	0.976834	0.11576	1.36997	0.253545	1.06082	0.146559	1.00647	0.0575624
AT5G17670.1	1.03	0.0424264	0.87	0.0282843	0.985	0.148492	1.15	0.0565685	1.175	0.360624	0.935	0.0919239	0.92	0.282843
AT3G43810.1	1.03	0.311127	0.92	0.113137	0.61	0.282843	1.33	0.523259	0.725	0.233345	0.76	0.0565685	0.535	0.148492
AT5G14920.1	1.02997	0.0999502	0.78464	0.185282	1.02462	0.288512	0.819552	0.250672	1.23854	0.0792578	0.804398	0.234357	1.00655	0.335168
AT1G49975.1	1.02991	0.147159	1.28747	0.854172	1.52399	1.08374	1.16595	0.411716	1.09322	0.0895374	1.22327	0.382026	1.17184	0.332874
AT2G15050.1	1.02989	0.124845	1.02588	0.0971647	0.927197	0.090546	0.873008	0.233223	0.957339	0.255104	1.27974	0.803478	1.1551	0.288409
AT1G30600.1	1.02987	0.111534	0.871517	0.200514	0.877294	0.149571	0.931364	0.0956373	0.775939	0.272691	0.966254	0.151089	0.923451	0.152984
AT1G24310.1	1.0298	0.0363959	0.884472	0.19532	0.86587	0.0743751	0.895129	0.0429008	1.00752	0.124463	0.951046	0.094648	0.940682	0.0816118
AT5G04420.1	1.02973	0.0526064	1.03593	0.243919	1.03864	0.259854	0.933112	0.264682	1.19078	0.449728	0.9579	0.0921039	1.10397	0.0719785
AT4G28440.1	1.02968	0.0604797	0.813735	0.179791	0.930377	0.189376	0.870993	0.147637	1.17681	0.188959	0.905462	0.146425	0.938486	0.0980129
AT1G60990.1	1.02965	0.0200093	0.92913	0.198467	1.01593	0.0510441	1.12408	0.203272	1.18939	0.244554	1.01142	0.122141	1.02885	0.197249
AT2G43400.1	1.02962	0.16561	1.18148	0.489902	0.949986	0.163731	0.849145	0.171037	1.11611	0.0120606	1.02036	0.309962	1.69371	1.15809
AT3G18280.1	1.02959	0.0619558	1.09348	0.345059	1.47573	0.559217	0.979465	0.0918313	1.21826	0.35454	1.13911	0.0101172	1.35806	0.244182
AT3G48750.1	1.02956	0.025968	0.971091	0.224378	0.843974	0.0660501	1.00776	0.186644	1.04757	0.23097	1.03884	0.166909	1.01776	0.120751
AT2G36410.1	1.02956	0.097193	0.972085	0.240702	1.03338	0.166512	0.776399	0.0754661	1.25322	0.249152	0.902095	0.265715	1.01401	0.39741
AT5G03455.1	1.0295	0.120003	0.979651	0.351956	1.0545	0.258533	0.885797	0.169169	1.12002	0.0528888	0.991359	0.251243	1.01815	0.293197
AT5G44530.1	1.02949	0.246282	1.02337	0.241114	1.09452	0.0645583	1.18312	0.193781	1.08446	0.29294	1.12775	0.0107356	1.06004	0.14182
AT5G02490.1	1.02946	0.0897875	1.06129	0.372745	0.871559	0.154485	0.864643	0.185578	1.05341	0.170141	0.914071	0.22683	1.12678	0.479866
AT2G43550.1	1.02927	0.493936	1.2731	0.584212	1.45462	0.770206	1.30731	0.0951882	1.28323	0.589399	1.13472	0.232949	2.1839	1.01271
AT3G48930.1	1.02917	0.0857435	1.2846	0.195027	1.0973	0.324571	0.98195	0.114002	0.974343	0.446877	4.8343	6.78595	3.11218	3.57504
AT3G59820.2	1.02913	0.145888	1.06594	0.17661	0.968633	0.157205	1.18403	0.441015	1.23996	0.264504	1.0785	0.120899	1.25043	0.33524
AT4G24660.1	1.02912	0.12244	1.10138	0.202586	1.0154	0.176944	0.868041	0.213358	1.37636	0.565521	1.04152	0.450874	0.976646	0.347068
AT1G03630.1	1.029	0.0969617	0.998283	0.170026	1.02432	0.0865205	0.928373	0.047581	1.06234	0.131019	0.965102	0.0877172	0.991048	0.0857095
AT3G13222.1	1.02899	0.0165177	1.00186	0.131268	0.996914	0.0304726	0.967474	0.142939	1.05741	0.0809536	0.965714	0.257789	1.09707	0.231109
AT3G45740.1	1.02897	0.0706833	0.835909	0.122457	0.940995	0.0518028	1.05722	0.18236	0.964635	0.207421	0.953824	0.016081	0.926052	0.0803894
AT1G31817.1	1.02896	0.148268	1.52871	0.597013	1.08906	0.168308	0.865181	0.183558	1.09969	0.165256	1.51008	1.04148	1.81311	1.27287
AT5G16060.1	1.02886	0.139808	0.970408	0.296407	0.995761	0.147416	0.726445	0.28787	1.39098	0.0551759	0.835335	0.261155	1.41919	1.06181
AT4G29060.1	1.02884	0.122806	1.21589	0.172213	0.985775	0.368696	1.21803	0.465445	0.922723	0.0829795	1.15029	0.350752	1.50158	0.236781
AT2G43460.1	1.02884	0.215265	1.11578	0.209852	0.951359	0.172859	1.02383	0.218804	1.16255	0.694801	2.74005	3.14538	2.86161	2.89597
AT3G59080.1	1.02882	0.0876438	1.32584	0.662206	1.05057	0.416343	0.861738	0.181217	0.99903	0.141283	1.07983	0.223663	1.25408	0.617373
AT2G15860.2	1.0288	0.132807	0.95565	0.126662	0.891654	0.132903	1.01003	0.0793336	1.12281	0.326969	0.869317	0.165803	0.930895	0.104086
AT2G15220.1	1.02871	0.14837	0.937105	0.229614	0.907658	0.184179	0.935892	0.175191	1.06281	0.068687	0.834241	0.163402	0.977875	0.198283
AT4G36960.1	1.0287	0.125541	1.13711	0.219973	1.00781	0.145342	0.933735	0.273806	0.898608	0.224591	0.975817	0.329794	1.10101	0.285135
AT5G57870.1	1.02869	0.0775871	1.06058	0.14495	0.960899	0.130837	1.29872	0.448558	1.1429	0.258125	1.06554	0.141726	1.28831	0.31286
AT3G13800.1	1.02867	0.0422583	1.04106	0.133498	1.11328	0.144252	1.22938	0.345474	1.1684	0.226194	1.15097	0.209534	1.20144	0.366771
AT3G17210.1	1.02864	0.230012	0.987243	0.465923	1.11933	0.326587	1.08852	0.192178	1.06283	0.147085	1.10802	0.221002	1.1381	0.320664
AT2G33040.1	1.02862	0.110311	1.06573	0.298847	0.987365	0.506053	0.878708	0.35031	0.955485	0.376694	1.21497	0.528179	1.08262	0.129092
AT1G50170.1	1.02856	0.0281591	0.99083	0.176708	1.17273	0.144873	1.11933	0.0688473	1.18224	0.218585	1.05461	0.031044	1.05211	0.124638
AT2G14110.1	1.02852	0.167617	0.920042	0.183789	0.988007	0.0961758	1.06221	0.257685	0.966846	0.117597	1.06428	0.189902	1.10854	0.0120813
AT2G37400.1	1.0285	0.224102	1.1761	0.381246	1.20461	0.817965	1.33764	0.929572	0.908041	0.202327	1.23936	0.496559	1.40866	0.778709
AT2G02850.1	1.02848	0.0793045	0.861925	0.198955	0.927631	0.196927	0.781281	0.214203	1.15485	0.230311	0.887622	0.350671	0.860751	0.288025
AT1G36310.1	1.0284	0.0425613	1.00505	0.16182	1.03065	0.09489	0.964265	0.10374	1.08833	0.244768	1.02317	0.0206172	1.07558	0.219122
AT5G18100.1	1.02838	0.0556793	0.915852	0.184796	0.997501	0.154494	0.971243	0.254996	1.13338	0.242094	0.829473	0.210392	0.859498	0.106401
AT1G80380.2	1.02837	0.0908364	1.01524	0.0523371	0.936198	0.0507254	1.02431	0.23693	0.914589	0.168591	1.07356	0.214324	1.2745	0.477384
AT5G48545.1	1.02835	0.0542379	1.23031	0.268266	1.24476	0.0922689	1.02272	0.116978	1.74139	0.535439	1.08243	0.0531265	1.14132	0.210264
AT1G63470.1	1.02834	0.129622	1.17834	0.200337	1.1728	0.137467	0.843042	0.0750126	1.10592	0.163937	0.995625	0.190034	1.04757	0.399417
AT4G30530.1	1.0283	0.139713	1.10479	0.220085	0.843941	0.267194	0.977689	0.27663	0.817382	0.140583	1.03886	0.150603	1.28094	0.518922
AT3G29320.1	1.02827	0.132991	1.00253	0.166927	0.834206	0.139722	0.981129	0.120016	1.02056	0.151779	1.03593	0.0989218	1.17467	0.108735
AT2G48130.1	1.02826	0.110677	0.939156	0.114331	0.964946	0.105989	0.814133	0.29114	1.15994	0.240325	0.752652	0.236666	0.709951	0.0424952
AT1G78870.1	1.02826	0.112385	1.01266	0.329174	1.08286	0.154219	1.12961	0.0714541	1.46056	0.383668	1.04984	0.234182	1.094	0.291257
AT3G17465.1	1.02807	0.150406	1.26791	0.233148	1.01982	0.0851563	0.991676	0.150691	1.1523	0.209912	1.82655	1.7183	2.67072	2.53899
AT5G63120.2	1.02799	0.0688068	1.12658	0.230781	0.952338	0.177221	1.031	0.243502	0.905002	0.0852917	1.16947	0.187986	1.27085	0.389312
AT2G18230.1	1.02796	0.032681	1.08169	0.193452	1.237	0.243919	1.01401	0.087126	1.14001	0.255146	1.04826	0.116266	1.00453	0.07716
AT1G19880.1	1.02793	0.0782739	1.13523	0.322895	1.05966	0.134953	0.907734	0.192083	1.24855	0.650036	1.6152	1.08079	1.75791	1.13001
AT4G26010.1	1.02793	0.118573	1.08472	0.160913	1.07647	0.0506064	0.812785	0.242733	1.0642	0.206706	0.936702	0.270936	0.984294	0.210558
AT5G46430.1	1.02785	0.132292	1.12728	0.409582	0.956304	0.0989168	0.842775	0.220926	1.19512	0.169134	1.80853	1.88711	1.54223	1.10405
AT4G38225.3	1.02777	0.134707	1.02884	0.374451	1.00005	0.246448	1.20304	0.270574	1.51148	0.638304	1.00632	0.371644	1.15828	0.518182
AT1G32470.1	1.02777	0.102227	0.931591	0.278242	1.01213	0.0685745	0.903013	0.283434	1.02255	0.207096	0.899822	0.347295	0.985821	0.340831
AT1G10200.1	1.02776	0.335142	1.23495	0.371463	0.852765	0.0469667	0.801214	0.322988	0.892627	0.414987	3.98896	5.71074	4.56398	5.95801
AT4G27090.1	1.0277	0.156171	1.06095	0.217685	0.9297	0.213271	1.063	0.191252	1.12656	0.323561	2.25437	2.30932	1.99992	1.45295
AT2G24580.1	1.02763	0.0204179	0.996874	0.126386	0.97867	0.0715858	1.00662	0.10697	1.22282	0.196254	0.996437	0.064435	1.01545	0.171236
AT3G22160.1	1.02752	0.243923	0.872033	0.576953	0.644938	0.191006	0.451371	0.0263447	0.778988	0.0975642	0.582062	0.180932	0.880328	0.607648
AT1G04680.1	1.02749	0.24606	1.06641	0.467377	0.882572	0.205593	0.784179	0.272798	1.0205	0.428452	1.17688	0.91652	1.49894	1.04942
AT5G13450.1	1.02748	0.0910295	0.933656	0.186613	1.0665	0.184735	1.20481	0.304261	1.14597	0.188531	1.03973	0.228235	1.01512	0.266988
AT4G32915.1	1.02736	0.316458	0.872387	0.293395	1.26828	0.331014	1.14898	0.243371	1.39966	0.0362006	0.957625	0.0536021	0.944505	0.0583226
AT3G57990.1	1.0273	0.0934505	0.919142	0.263802	0.956907	0.100035	0.798755	0.207006	1.05176	0.255059	0.94582	0.262228	0.907242	0.256364
AT5G10160.1	1.02723	0.123132	0.884313	0.196505	1.00209	0.157418	1.04826	0.232163	1.07655	0.234648	1.06083	0.349679	1.00968	0.294569
AT3G57560.1	1.0272	0.00628702	0.951282	0.143705	1.02345	0.023288	1.15552	0.2305	1.10719	0.145629	1.0686	0.123302	1.10343	0.187879
AT4G26780.1	1.02718	0.10645	1.0671	0.12784	1.05611	0.0938706	1.05836	0.16968	1.23717	0.319523	1.1045	0.388505	1.17548	0.226757
AT4G30810.1	1.02716	0.0610564	1.1081	0.357062	1.08015	0.243569	0.992035	0.0518681	1.03865	0.158231	1.01018	0.216817	1.16588	0.131809
AT5G15350.1	1.02716	0.0484812	0.893644	0.146328	0.979255	0.0880067	0.962503	0.110987	1.0456	0.312486	0.878889	0.182949	1.03478	0.247999
AT1G26640.1	1.02712	0.254378	0.871314	0.115726	0.921358	0.188871	0.998499	0.117866	1.22369	0.307225	0.91221	0.246693	0.851547	0.0420466
AT3G11800.1	1.02704	0.0656037	0.944123	0.28317	1.12102	0.364629	1.11061	0.239956	1.05106	0.249758	1.08018	0.0967436	1.09462	0.306562
AT1G11930.1	1.02703	0.0157508	0.881939	0.148074	0.972075	0.232231	1.05591	0.0849882	1.07144	0.271301	0.894163	0.0418519	0.891249	0.198505
AT1G74260.1	1.02698	0.111046	1.07315	0.0870577	1.06032	0.252158	1.04976	0.122476	1.21368	0.273369	1.04262	0.261626	1.18605	0.104991
AT3G07990.1	1.0269	0.0865916	1.06051	0.233647	1.01912	0.175022	1.02585	0.190092	1.48042	0.43932	0.938615	0.176739	0.970794	0.290068
AT2G03640.3	1.02684	0.0806815	1.05035	0.161002	0.865617	0.16988	0.957165	0.317085	0.925372	0.195826	1.04083	0.121456	1.07513	0.0375464
AT2G42130.4	1.02673	0.237029	0.950975	0.246645	0.971242	0.218288	1.18709	0.33304	1.65606	1.01434	1.07264	0.482821	1.06914	0.435666
AT3G13990.1	1.02661	0.176214	1.15866	0.319762	1.01943	0.128412	0.860307	0.261877	1.11459	0.295648	1.27862	0.942769	1.41571	0.74063
AT3G06720.1	1.02654	0.0613132	0.971016	0.111757	0.905019	0.104967	1.06389	0.205217	1.08706	0.107437	0.908592	0.144159	1.05031	0.258901
AT1G07090.1	1.0265	0.0927968	1.23924	0.31513	1.01571	0.235056	0.902905	0.0853038	1.1083	0.150911	1.17981	0.555819	1.67927	1.15942
AT4G01610.1	1.02646	0.0210723	0.990894	0.0527524	1.00872	0.110487	1.07619	0.0756033	1.23178	0.284235	1.0809	0.139611	1.05992	0.179875
AT5G04280.1	1.02638	0.185002	1.03561	0.219972	0.916615	0.11722	0.848906	0.261894	1.07695	0.249152	2.64816	3.44289	1.74233	1.51051
AT1G61980.1	1.02624	0.0512576	1.01849	0.0544363	1.13125	0.284603	1.79804	0.930607	0.879059	0.241748	1.20552	0.304798	1.40902	0.28146
AT1G16340.4	1.02618	0.0887861	0.886598	0.0152532	0.888934	0.0982605	0.967678	0.0958428	1.19865	0.328409	0.887006	0.0923317	0.83044	0.0438974
AT3G18740.1	1.02612	0.127993	1.25638	0.324995	1.09447	0.175205	0.894476	0.235002	1.18867	0.287901	1.23016	0.427355	1.9308	1.40912
AT2G38580.1	1.02607	0.0426289	1.26186	0.132394	0.979575	0.150638	1.06675	0.0927715	1.37671	0.0231303	1.0481	0.348699	1.26391	0.300356
AT5G19990.1	1.02605	0.0661307	1.04257	0.440671	0.80018	0.115021	0.865467	0.178644	0.920301	0.273532	1.2075	0.857041	1.56526	1.15693
AT1G44790.1	1.02604	0.0668279	0.813806	0.14393	0.994674	0.131464	0.953744	0.0730154	1.1199	0.245827	0.904902	0.0885916	0.937504	0.0762748
AT3G28480.2	1.02595	0.142126	1.03401	0.221777	1.11323	0.0985842	0.947006	0.159139	1.07976	0.13483	1.00564	0.267371	1.30062	0.460337
AT5G08530.1	1.02594	0.191726	1.22833	0.255068	0.972355	0.0254164	0.942244	0.23289	0.982797	0.071666	1.34518	0.697109	1.96878	1.40422
AT4G00420.2	1.02583	0.276939	1.13559	0.24832	1.44132	0.341285	1.11433	0.444525	1.12187	0.144068	1.14807	0.308395	1.17568	0.319165
AT3G58990.1	1.02582	0.0364144	0.954811	0.142287	1.04343	0.118625	1.08443	0.0826013	1.17049	0.235984	0.943108	0.107712	0.968484	0.223437
AT3G59280.1	1.02581	0.185714	0.910657	0.305273	1.17106	0.275837	1.37265	0.414067	1.35496	0.172969	1.12724	0.333014	1.14166	0.384445
AT2G33340.1	1.02577	0.03368	0.99482	0.134634	1.04137	0.0714977	1.05176	0.173526	1.28037	0.380147	1.0699	0.121062	1.08602	0.11478
AT5G07370.2	1.02576	0.181681	1.01483	0.172254	0.854707	0.446307	0.887357	0.232067	1.02198	0.411673	1.26244	0.777431	1.42278	0.806222
AT1G61900.1	1.02576	0.0599244	0.955734	0.216801	0.977412	0.155847	0.880518	0.0953167	1.0053	0.10448	0.854702	0.180467	0.91404	0.130188
AT3G45030.1	1.02575	0.0864536	1.28591	0.456155	0.967977	0.09775	0.902594	0.376736	1.29672	0.557655	1.31221	0.920022	2.05863	2.09363
AT5G25980.2	1.02562	0.0916946	1.0094	0.354655	0.87239	0.189996	0.750108	0.290361	0.747249	0.300077	0.836941	0.342234	0.98673	0.595082
AT4G16190.1	1.02562	0.0389923	0.928844	0.0658688	0.942987	0.166949	1.03154	0.0538473	1.15193	0.414911	0.884227	0.300902	0.933531	0.0210559
AT2G42310.1	1.02552	0.177995	0.950214	0.301517	1.11185	0.356182	0.975532	0.120373	1.25802	0.118567	1.05202	0.0330316	1.30921	0.491128
AT5G03040.1	1.02548	0.0818728	1.24379	0.206702	1.08472	0.172048	0.921446	0.162999	1.32811	0.411803	1.48121	1.13493	1.96924	1.81675
AT1G74070.1	1.02548	0.0394278	1.05459	0.207431	1.05543	0.186945	0.963877	0.172308	1.09032	0.077855	0.983697	0.0508568	1.07615	0.162854
AT4G10450.1	1.02546	0.107899	1.22334	0.375259	0.960672	0.112073	1.02013	0.18	1.01324	0.176317	2.30835	2.46131	2.57921	2.46311
AT3G57790.1	1.02542	0.107706	0.870971	0.185132	0.928739	0.0718992	1.01922	0.070013	1.19568	0.343655	0.886378	0.0932733	1.08072	0.157457
AT5G16940.1	1.02537	0.0828224	1.01585	0.256583	1.1459	0.284071	0.943812	0.260773	1.06162	0.098862	1.12573	0.0736933	1.23804	0.171533
AT5G60540.1	1.02536	0.0805371	0.968805	0.150014	0.996578	0.0776348	1.14553	0.192381	1.28973	0.223055	0.98526	0.0324309	1.09485	0.112761
AT1G77490.1	1.02535	0.092845	1.02318	0.298904	0.91567	0.125162	0.843681	0.0372633	0.959526	0.279564	1.08964	0.551036	1.15541	0.487523
AT1G47600.1	1.02525	0.102926	1.18518	0.254694	1.14221	0.341621	0.83669	0.18174	0.907529	0.469312	0.977029	0.187223	1.09054	0.307184
AT1G29850.3	1.02525	0.0680198	0.890886	0.191122	1.04828	0.15437	0.978528	0.0617916	1.15559	0.123	0.958161	0.0255926	0.945433	0.0716203
AT3G19010.1	1.0252	0.14644	1.18353	0.211929	0.863159	0.277079	1.08015	0.353588	0.868269	0.0825401	1.18615	0.245892	1.94405	0.992599
AT1G26630.1	1.02519	0.0606703	1.16461	0.265867	1.09038	0.361626	1.00697	0.0316247	1.03059	0.126911	1.15028	0.183211	1.32828	0.408588
AT4G11860.1	1.02507	0.107696	1.08026	0.383449	1.0947	0.431312	1.38088	0.722427	1.37769	0.413704	1.11892	0.387866	1.22826	0.537287
AT3G02880.1	1.02503	0.0975479	1.0647	0.199594	1.01904	0.158722	1.0179	0.173196	1.28996	0.255193	0.829007	0.214449	1.23468	0.213018
AT3G52155.1	1.02503	0.0626117	0.913875	0.242214	1.21617	0.165707	1.16435	0.194623	1.14788	0.51447	0.912771	0.0651146	1.07347	0.0229773
AT1G52320.2	1.02501	0.184311	1.11093	0.231341	0.906008	0.139084	0.920079	0.055806	1.06972	0.0868419	1.05025	0.333659	1.14022	0.294956
AT5G06950.1	1.025	0.289914	1.165	0.388909	0.74	0.19799	0.935	0.233345	1.01	0.311127	1.09	0.226274	1.825	1.33643
AT5G42310.1	1.025	0.106066	0.825	0.219203	0.91	0.19799	0.835	0.0636396	1.02	0.0424264	1.015	0.275772	1.665	0.601041
AT5G53350.1	1.025	0.120208	1.3	0.46669	0.73	0.127279	0.745	0.487904	0.815	0.247487	1.3	0.353553	1.28	0.0848528
AT2G37540.1	1.025	0.162635	1.155	0.26163	1.01	0.0424264	0.955	0.445477	1.155	0.374767	0.87	0.0282843	1.265	0.120208
AT5G24760.1	1.025	0.0919239	1.155	0.615183	1.54	0.523259	1	0.0848528	2.89	2.63044	1.17	0.141421	1.205	0.0212132
AT4G15390.1	1.025	0.13435	1.055	0.0777817	1.06	0.19799	0.975	0.148492	1.135	0.304056	0.945	0.247487	1.12	0.141421
AT5G53060.1	1.025	0.120208	1.26	0.806102	1.165	0.0919239	0.97	0.0282843	1.15	0.226274	1.24	0.155563	1.115	0.233345
AT1G19860.1	1.025	0.0494975	1.305	0.318198	1.06	0.0848528	1.22	0.268701	1.095	0.0777817	1.26	0.537401	1.025	0.13435
AT1G01750.1	1.025	0.176777	0.885	0.417193	1.055	0.318198	0.835	0.473762	1.285	0.572756	0.745	0.318198	0.89	0.0707107
AT5G40170.1	1.025	0.0212132	0.87	0.155563	1.035	0.219203	1.085	0.0353553	1.31	0.509117	0.975	0.00707107	0.885	0.00707107
AT4G31810.1	1.02496	0.173793	1.04312	0.462699	1.2177	0.577313	1.58868	0.994659	1.0821	0.235321	1.46831	0.967229	1.22749	0.736548
AT1G22520.2	1.02496	0.0996611	0.874852	0.0936042	1.07128	0.140813	1.15024	0.35171	1.03263	0.242905	1.04815	0.0205185	1.03285	0.109125
AT1G22530.1	1.02492	0.0841564	1.04539	0.136536	0.883478	0.205757	0.95637	0.0247559	1.00414	0.231263	0.945599	0.0214035	1.32133	0.533616
AT4G29210.1	1.02479	0.0306259	1.01447	0.220692	1.04554	0.268599	1.10599	0.174025	1.11508	0.17188	1.05502	0.0736353	1.1611	0.196549
AT1G23130.1	1.02476	0.110436	0.96324	0.16055	0.888937	0.0938951	0.854687	0.165898	0.83236	0.104246	0.950613	0.18431	1.19415	0.551158
AT4G36750.1	1.0247	0.0963102	1.00976	0.174107	1.01858	0.0411476	1.05574	0.114421	1.15107	0.216843	0.929847	0.0458765	1.11423	0.0681365
AT4G35050.1	1.02469	0.0301151	0.961345	0.220415	0.966778	0.068126	0.979446	0.11612	0.987432	0.28386	0.869946	0.255239	0.993294	0.280468
AT1G07920.1	1.02464	0.170031	1.20101	0.292694	0.864816	0.0705752	0.975606	0.255616	0.912086	0.233719	1.4268	0.958323	2.12092	1.75653
AT1G13960.1	1.0246	0.170066	1.07747	0.433759	1.03293	0.511878	0.812539	0.256934	1.3958	0.79522	1.52219	1.17672	0.932451	0.494184
AT3G10060.1	1.02459	0.0916525	0.923492	0.08978	1.00872	0.163469	0.901828	0.142435	1.06044	0.207736	0.873289	0.179612	0.855256	0.109238
AT1G21660.1	1.02452	0.063339	1.10303	0.241436	0.886703	0.129032	0.952021	0.175422	0.939686	0.150471	1.01376	0.178435	1.1889	0.192525
AT2G04550.1	1.02449	0.132304	0.932155	0.103425	0.990132	0.0101988	0.87007	0.117809	0.953354	0.251032	1.00375	0.214405	0.928372	0.0727916
AT4G30000.2	1.0244	0.0581952	1.08428	0.201845	1.01304	0.126151	0.978006	0.275711	1.08272	0.144103	1.02774	0.0764457	1.25606	0.120647
AT4G29160.1	1.02423	0.0535292	1.04528	0.248891	1.13743	0.0162929	0.944109	0.0992159	1.24824	0.256647	1.05496	0.0577322	1.05085	0.0685613
AT5G16120.2	1.02413	0.0341288	0.96175	0.0873281	1.04811	0.379166	1.04992	0.0849682	0.95639	0.1041	1.21189	0.0450976	1.2056	0.105224
AT5G03740.1	1.02403	0.0408042	1.07039	0.276035	1.01269	0.143266	0.889776	0.134811	1.0744	0.351094	1.10119	0.350041	1.2906	0.576139
AT2G14900.1	1.02403	0.161435	1.05381	0.0667652	1.14943	0.224287	0.992837	0.137015	1.14711	0.273889	1.07526	0.345801	1.0538	0.106123
AT1G07370.1	1.02394	0.114735	0.90261	0.189231	1.32822	0.48485	1.1631	0.232478	1.31388	0.318448	1.0557	0.122552	1.01882	0.190855
AT4G12130.1	1.02391	0.0642295	1.01214	0.21105	1.01903	0.0855125	1.00513	0.0747434	1.20819	0.27505	1.11098	0.111922	1.06509	0.119323
AT3G59370.1	1.02388	0.0575341	1.30218	0.584026	1.27455	0.40202	1.10736	0.293923	1.22703	0.4026	1.19472	0.27618	1.12927	0.363701
AT5G01600.1	1.02385	0.093559	0.991907	0.100055	0.985065	0.100443	0.858429	0.0380631	0.983428	0.0492622	1.02084	0.145848	1.08928	0.335117
AT1G74910.1	1.02385	0.116305	0.947022	0.11067	0.949065	0.149598	0.890769	0.195492	1.10024	0.216726	0.971543	0.238222	1.08335	0.34002
AT5G62340.1	1.02384	0.0915499	1.02004	0.115391	1.09678	0.143835	0.897358	0.245357	0.979094	0.239246	1.05491	0.351263	0.974707	0.0904657
AT4G16143.1	1.02383	0.114306	1.00571	0.151179	0.847998	0.22098	0.893323	0.206012	1.04512	0.217805	0.94052	0.0258767	1.12159	0.302704
AT4G09620.1	1.02379	0.00656517	0.900796	0.0756689	1.12018	0.147165	1.03758	0.127842	1.13698	0.179181	1.02059	0.103388	1.00769	0.13621
AT3G28270.2	1.02378	0.123246	1.13604	0.115996	1.08731	0.167189	1.03038	0.104809	1.18823	0.218388	0.898905	0.270904	0.923401	0.0872843
AT1G48900.1	1.02377	0.139589	1.1813	0.388665	0.879501	0.186135	0.942328	0.256544	0.869758	0.0795105	1.06677	0.150021	1.42792	0.518908
AT4G04350.1	1.02364	0.229846	1.28935	0.287525	1.00298	0.0612196	1.03255	0.256681	0.854977	0.169375	0.968923	0.141161	1.43775	0.388431
AT5G43100.1	1.02357	0.0413535	1.08615	0.245226	1.11401	0.12956	1.06227	0.123949	1.21284	0.231614	0.952669	0.139787	1.10301	0.321341
AT4G34730.1	1.02357	0.182676	1.00558	0.238681	1.06402	0.278505	1.09661	0.336409	1.1339	0.0522494	1.24703	0.180412	1.30675	0.200341
AT1G49740.1	1.02353	0.141947	1.04639	0.0569865	0.952236	0.23531	0.895062	0.229513	1.25733	0.202589	0.949958	0.455137	1.07035	0.281004
AT5G45670.1	1.02349	0.130294	0.984653	0.235023	0.967767	0.0946087	1.06773	0.0291785	0.955696	0.185721	0.96789	0.135878	0.871416	0.0532301
AT1G44820.1	1.02346	0.0512689	0.970534	0.183011	1.08015	0.131394	1.05294	0.152404	1.05739	0.152681	1.01669	0.065102	1.07327	0.2054
AT1G54000.1	1.02341	0.0402853	0.980001	0.104404	1.0494	0.0370573	1.09191	0.0826305	1.27877	0.380552	1.01352	0.0491954	1.0845	0.153739
AT1G74470.1	1.02339	0.152734	1.32119	0.299627	0.992153	0.147808	1.18857	0.308415	1.10765	0.305265	1.97358	1.80715	2.21553	1.43633
AT1G76680.2	1.02335	0.0152546	1.07134	0.0881229	1.10139	0.0631615	0.985399	0.040786	1.09048	0.242839	0.971452	0.0892794	1.10062	0.0590664
AT5G43970.1	1.02334	0.185848	0.900881	0.283104	1.19932	0.262443	1.14143	0.202995	1.49665	0.19397	1.10613	0.153193	1.23442	0.238488
AT1G74970.1	1.02333	0.183397	1.15256	0.31018	0.906011	0.140404	0.878847	0.244059	1.17339	0.466973	1.70425	1.61267	2.54863	2.65817
AT5G13120.1	1.02332	0.0251686	0.94637	0.155719	1.029	0.0693728	0.991328	0.0201319	1.07697	0.168306	0.983322	0.0808482	1.01794	0.0747219
AT4G30290.1	1.02331	0.205525	0.969599	0.512255	1.0833	0.343034	0.688543	0.346425	1.18438	0.140007	1.08	0.628651	0.939077	0.518012
AT5G06140.1	1.02328	0.123445	1.14634	0.225187	1.0186	0.167331	1.00559	0.178596	1.47798	0.735503	1.27701	0.680356	1.45681	0.410438
AT1G64640.1	1.02324	0.140257	0.761088	0.383812	1.0564	0.305855	0.940868	0.475252	1.07032	0.379472	0.788775	0.266945	0.818247	0.317709
AT5G03350.1	1.02323	0.0707717	0.990264	0.185182	0.982853	0.0994722	0.864546	0.149265	1.08734	0.218088	0.925834	0.14134	0.951715	0.0600735
AT4G13720.1	1.02319	0.0871391	1.08267	0.423278	1.23638	0.357484	1.2278	0.387477	1.24909	0.186264	1.07776	0.225469	1.16373	0.42216
AT1G59520.3	1.0231	0.176497	0.895786	0.0250371	1.08695	0.087484	1.0907	0.211049	2.13117	1.82462	1.0536	0.12448	1.45763	0.596309
AT3G53900.2	1.02298	0.0498462	0.895836	0.170156	1.01856	0.103322	1.11233	0.262429	1.07031	0.228344	0.990914	0.168512	1.0037	0.248889
AT1G09740.1	1.02296	0.0234272	0.891465	0.137517	0.982353	0.102033	1.18804	0.232163	1.2665	0.220473	1.06968	0.234001	1.13012	0.235365
AT1G01580.1	1.02289	0.0606496	0.808905	0.154015	1.21969	0.126847	1.3597	0.424685	1.07301	0.306866	1.05546	0.248144	1.37395	0.418672
AT4G12800.1	1.02284	0.170854	1.10043	0.396375	0.909124	0.102914	0.979762	0.0890035	0.958628	0.161079	1.17221	0.391324	1.37527	0.489816
AT5G15802.1	1.02277	0.217965	0.952621	0.0317192	1.00899	0.20954	1.12091	0.378635	1.40254	0.770109	0.919197	0.358743	0.930367	0.245361
AT4G02930.1	1.02277	0.118916	1.23611	0.301327	0.942086	0.111642	1.03846	0.294893	0.909763	0.123286	1.15257	0.348372	1.72003	0.790466
AT1G62850.2	1.02277	0.131868	1.14842	0.203234	1.08205	0.0678646	0.873399	0.20998	1.23381	0.184316	1.58124	1.49585	1.80359	1.37371
AT2G29450.1	1.02269	0.0881777	1.19872	0.22279	1.03668	0.38478	1.25715	0.349247	0.951808	0.0963119	1.59414	0.561972	1.46448	0.332712
AT1G70180.2	1.02268	0.264913	0.93062	0.0981176	0.912867	0.074765	0.903749	0.192688	0.752356	0.18718	1.04869	0.482684	0.892039	0.279959
AT3G18050.1	1.02265	0.150539	0.994867	0.143824	1.28481	0.179442	1.0707	0.225525	1.18507	0.350754	1.19323	0.601983	1.14591	0.487129
AT1G01080.2	1.02262	0.0253372	1.03233	0.214322	1.10017	0.205444	0.999546	0.105059	1.10639	0.1591	0.971378	0.0685487	1.01927	0.052515
AT5G24165.1	1.02257	0.143561	0.895869	0.304823	1.03385	0.30946	0.893843	0.420113	1.1352	0.268154	0.95619	0.48208	0.86931	0.417007
AT1G31220.1	1.0225	0.160058	1.04793	0.152871	1.11359	0.122285	1.08537	0.188109	1.18208	0.0944027	1.15155	0.257551	1.14162	0.0597337
AT2G45140.1	1.02249	0.0962908	1.07	0.174357	0.950768	0.07339	0.860604	0.129094	1.08479	0.093744	0.996302	0.316214	1.11033	0.305583
AT3G16310.1	1.02244	0.104107	0.995083	0.0822352	1.1074	0.0826031	0.921743	0.222501	1.35983	0.449876	0.927913	0.303733	0.979844	0.196937
AT5G55125.1	1.02243	0.137987	0.94852	0.200082	1.03709	0.159681	0.801382	0.365741	1.06159	0.238161	0.8172	0.371656	0.871388	0.351591
AT4G39970.1	1.02235	0.0733585	0.926446	0.149774	0.976336	0.245362	1.04127	0.0536757	1.16594	0.449183	1.04288	0.159717	1.0086	0.109099
AT3G21360.1	1.0223	0.0601327	1.07145	0.0837308	0.976805	0.100402	0.975632	0.0967684	1.10532	0.217809	0.951876	0.0255787	0.97763	0.0535943
AT5G51020.1	1.02226	0.0566394	1.10502	0.178378	1.02335	0.166518	0.917709	0.13066	1.09715	0.114319	1.03165	0.315545	1.02507	0.280017
AT1G47960.1	1.02216	0.0452102	1.03881	0.329925	1.08293	0.352053	1.04582	0.294301	0.849607	0.0649452	0.93664	0.117144	1.00877	0.161678
AT1G11790.1	1.02213	0.150618	0.676489	0.417698	3.29831	3.77523	0.960627	0.220389	3.61641	3.72136	2.89025	3.29944	1.10443	0.0222036
AT2G01540.1	1.02209	0.0829352	1.09361	0.42898	1.03393	0.197333	1.12741	0.405055	1.12047	0.251622	1.11126	0.350396	1.27226	0.540934
AT2G42790.1	1.02207	0.102432	1.24706	0.317601	1.12025	0.216229	1.07501	0.0736401	0.959054	0.0867734	1.27296	0.399691	2.30534	1.95956
AT2G38700.1	1.02185	0.0690308	1.09197	0.19507	1.03296	0.0758877	1.02658	0.209743	1.11208	0.105945	1.03449	0.0435772	1.23394	0.252914
AT4G02080.1	1.02175	0.140274	1.07942	0.29768	1.48628	0.828819	1.24908	0.254152	1.015	0.0636396	1.34294	0.18862	1.13504	0.394645
AT2G27840.1	1.02173	0.256641	0.968253	0.0714447	0.88803	0.265779	0.976983	0.290334	0.909639	0.156785	1.33871	0.730359	1.17245	0.30377
AT5G67400.1	1.02169	0.267582	1.06098	0.169325	0.95899	0.285105	0.802563	0.358058	1.05631	0.48122	0.813965	0.322406	0.884675	0.390866
AT4G14430.1	1.02159	0.0597025	1.00161	0.408396	1.02608	0.120303	0.943203	0.266461	0.994354	0.386403	1.1055	0.216708	0.909736	0.137909
AT5G18800.1	1.02158	0.14271	0.960686	0.313117	1.12664	0.322491	1.19245	0.132507	1.26408	0.134767	0.971674	0.139682	0.948936	0.201566
AT1G17890.1	1.02158	0.0555989	0.915353	0.188457	0.96105	0.109485	1.08411	0.33085	1.03967	0.297369	1.09055	0.141948	1.02384	0.208794
AT4G39675.1	1.02157	0.157781	1.65797	1.43123	1.2387	0.0442621	0.687376	0.116848	1.16221	0.322147	0.843843	0.48954	1.69456	1.2522
AT4G35460.1	1.02146	0.0635932	0.894009	0.110488	0.983505	0.0547791	1.15779	0.145563	1.14996	0.22	1.0164	0.07546	1.03565	0.0839276
AT5G66590.1	1.02138	0.0698258	0.810838	0.16055	0.928439	0.0844319	0.809825	0.246063	1.02217	0.177421	0.776725	0.26755	0.820448	0.241917
AT4G24470.3	1.02131	0.0122877	1.13979	0.0710016	1.26778	0.257695	0.883705	0.291745	1.1613	0.0442618	0.782423	0.180421	0.954599	0.318765
AT4G17085.1	1.02125	0.0454651	0.848438	0.124177	0.992661	0.1618	0.937991	0.0827923	1.19741	0.279438	1.30013	0.493755	1.22234	0.0682319
AT2G21370.1	1.02122	0.109382	0.879991	0.177774	0.954734	0.159408	1.06955	0.160228	1.17642	0.345009	1.02296	0.253454	1.09646	0.191649
[truncated: 3,578 more rows]

## Sheet: Sheet3 repeat 1
Material :	Col-0 and SnRK1K48M
Treatment:	Submergence(30min,1h,3h)
AGI number	GO	114	115	116	117	118	119	121
AT1G52220.1	FUNCTIONS IN: molecular_function unknown; INVOLVED IN: biological_process unknown; LOCATED IN: chloroplast thylakoid membrane, chloroplast; EXPRESSED IN: 23 plant structures; EXPRESSED DURING: 13 growth stages; BEST Arabidopsis thaliana protein match is: photosystem I P subunit (TAIR:AT2G46820.2); Has 291 Blast hits to 291 proteins in 50 species: Archae - 0; Bacteria - 90; Metazoa - 0; Fungi - 0;…	1.59	1.25	7.91	1.23	9.1	2.61	1.06
AT1G70850.1	MLP34 MLP-like protein 34 chr1:26715429-26716744 REVERSE LENGTH=316	1.5	0.89	6.29	1.18	3.27	3.54	1.41
AT1G66410.2	CAM4 calmodulin 4 chr1:24774431-24775785 REVERSE LENGTH=159	0.4	0.66	1.73	0.72	0.76	0.64	0.52
AT1G22140.1	unknown protein; Has 40 Blast hits to 40 proteins in 14 species: Archae - 0; Bacteria - 0; Metazoa - 9; Fungi - 0; Plants - 28; Viruses - 0; Other Eukaryotes - 3 (source: NCBI BLink). chr1:7815158-7815577 REVERSE LENGTH=72	1.43	0.84	2.18	0.56	1.19	1.59	0.7
AT5G38160.1	Bifunctional inhibitor/lipid-transfer protein/seed storage 2S albumin superfamily protein chr5:15225836-15226147 FORWARD LENGTH=103	1.93	1.3	4.36	1.24	5.91	1.19	1.43
AT2G43410.2	FPA RNA binding chr2:18026397-18030989 REVERSE LENGTH=901	0.54	0.58	2.2	0.5	0.92	0.85	0.76
AT4G20430.1	Subtilase family protein chr4:11017656-11021105 REVERSE LENGTH=856	1.58	1.08	2.7	1.33	1.94	1.28	1.06
AT2G37190.1	Ribosomal protein L11 family protein chr2:15619559-15620059 REVERSE LENGTH=166	1.08	0.91	2.29	1.2	3.13	1.91	0.93
AT5G41140.1	Myosin heavy chain-related protein chr5:16468726-16472546 FORWARD LENGTH=983	1.66	0.89	1.33	0.77	0.8	0.84	0.55
AT5G53300.1	UBC10 ubiquitin-conjugating enzyme 10 chr5:21632802-21633989 REVERSE LENGTH=148	1.24	0.54	0.89	0.81	0.55	0.77	0.38
AT5G59080.1	unknown protein; FUNCTIONS IN: molecular_function unknown; INVOLVED IN: response to oxidative stress; LOCATED IN: chloroplast; EXPRESSED IN: 18 plant structures; EXPRESSED DURING: 9 growth stages; BEST Arabidopsis thaliana protein match is: unknown protein (TAIR:AT3G46880.1); Has 1807 Blast hits to 1807 proteins in 277 species: Archae - 0; Bacteria - 0; Metazoa - 736; Fungi - 347; Plants - 385; V…	1.1	0.9	1.65	1.04	1.45	1.08	0.72
AT4G18760.1	AtRLP51, RLP51 receptor like protein 51 chr4:10308163-10309458 REVERSE LENGTH=431	1.15	0.63	1.2	0.66	0.78	0.97	0.52
AT3G06680.1	Ribosomal L29e protein family chr3:2114402-2114877 REVERSE LENGTH=83	0.7	0.85	1.2	0.74	0.7	3.61	0.53
AT1G12090.1	ELP extensin-like protein chr1:4090176-4090589 REVERSE LENGTH=137	1.27	1.03	1.94	1.1	1.31	1.58	0.91
AT5G55510.1	Mitochondrial import inner membrane translocase subunit Tim17/Tim22/Tim23 family protein chr5:22486525-22487916 REVERSE LENGTH=214	1.18	0.99	1.27	1.02	1.87	0.82	0.61
AT5G19900.1	PRLI-interacting factor, putative chr5:6728561-6730045 REVERSE LENGTH=494	0.99	1.5	2.06	1.04	2.45	1.59	1
AT5G47570.1	unknown protein; Has 30201 Blast hits to 17322 proteins in 780 species: Archae - 12; Bacteria - 1396; Metazoa - 17338; Fungi - 3422; Plants - 5037; Viruses - 0; Other Eukaryotes - 2996 (source: NCBI BLink). chr5:19292869-19294666 REVERSE LENGTH=125	0.8	0.6	2.1	0.85	1.83	1.25	1.03
AT3G57280.1	Transmembrane proteins 14C chr3:21193960-21195547 FORWARD LENGTH=226	1.83	1.94	1.9	1.36	1.74	1.44	0.94
AT1G12360.1	KEU Sec1/munc18-like (SM) proteins superfamily chr1:4201172-4206144 FORWARD LENGTH=666	1.83	1.61	1.86	1.04	1.25	1.4	0.92
AT3G53390.1	Transducin/WD40 repeat-like superfamily protein chr3:19792781-19796428 FORWARD LENGTH=558	1.12	1.1	1.78	0.97	1.61	1.11	0.89
AT2G39020.1	Acyl-CoA N-acyltransferases (NAT) superfamily protein chr2:16295392-16296102 FORWARD LENGTH=236	1.41	0.86	2.56	0.81	2.46	1.56	1.31
AT1G29910.1	CAB3, AB180, LHCB1.2 chlorophyll A/B binding protein 3 chr1:10472443-10473246 REVERSE LENGTH=267	0.86	0.74	1.92	1.03	2.7	0.81	1
AT3G06040.1	Ribosomal protein L12/ ATP-dependent Clp protease adaptor protein ClpS family protein chr3:1824516-1825076 REVERSE LENGTH=186	1.89	0.98	2.16	1.02	1.8	1.08	1.13
AT4G33060.1	Cyclophilin-like peptidyl-prolyl cis-trans isomerase family protein chr4:15948535-15951954 FORWARD LENGTH=504	1.51	1.62	1.35	0.82	0.96	0.9	0.71
AT2G16630.1	Pollen Ole e 1 allergen and extensin family protein chr2:7209286-7210872 FORWARD LENGTH=359	1.07	0.83	1.39	0.71	1.42	1.3	0.74
AT5G13970.1	unknown protein; FUNCTIONS IN: molecular_function unknown; INVOLVED IN: biological_process unknown; LOCATED IN: endomembrane system; EXPRESSED IN: 23 plant structures; EXPRESSED DURING: 13 growth stages; BEST Arabidopsis thaliana protein match is: unknown protein (TAIR:AT5G13310.1); Has 1807 Blast hits to 1807 proteins in 277 species: Archae - 0; Bacteria - 0; Metazoa - 736; Fungi - 347; Plants -…	1.07	0.37	0.71	0.61	0.31	0.56	0.38
AT4G36880.1	CP1 cysteine proteinase1 chr4:17374692-17376180 REVERSE LENGTH=376	1.48	0.89	2.37	0.98	3.21	1.34	1.27
AT1G53940.1	GLIP2 GDSL-motif lipase 2 chr1:20143279-20145780 FORWARD LENGTH=436	1.01	0.63	1.17	0.75	1.62	0.78	0.63
AT5G01300.1	PEBP (phosphatidylethanolamine-binding protein) family protein chr5:121643-122448 REVERSE LENGTH=162	1.28	1.25	1.76	0.97	1.66	0.96	0.96
AT3G25120.1	Mitochondrial import inner membrane translocase subunit Tim17/Tim22/Tim23 family protein chr3:9149785-9151068 REVERSE LENGTH=189	1.4	1.29	1.54	1.02	0.85	1.25	0.84
AT5G02380.1	MT2B metallothionein 2B chr5:506755-507164 REVERSE LENGTH=77	0.97	0.58	1.26	0.81	0.77	1.05	0.7
AT3G53430.1	Ribosomal protein L11 family protein chr3:19809895-19810395 REVERSE LENGTH=166	1.06	0.71	1.78	1.02	1.58	1.14	0.99
AT1G53520.1	Chalcone-flavanone isomerase family protein chr1:19976485-19977915 REVERSE LENGTH=287	0.94	0.67	1.24	0.86	1.45	0.75	0.7
AT4G11410.1	NAD(P)-binding Rossmann-fold superfamily protein chr4:6945127-6947186 REVERSE LENGTH=317	0.7	0.68	1.25	0.72	1.01	1.06	0.71
AT3G25220.1	FKBP15-1 FK506-binding protein 15 kD-1 chr3:9182691-9184463 FORWARD LENGTH=153	1.47	0.61	0.83	0.73	0.39	1.18	0.47
AT3G47833.1	unknown protein; BEST Arabidopsis thaliana protein match is: unknown protein (TAIR:AT5G62575.2); Has 42 Blast hits to 42 proteins in 12 species: Archae - 0; Bacteria - 0; Metazoa - 0; Fungi - 0; Plants - 42; Viruses - 0; Other Eukaryotes - 0 (source: NCBI BLink). chr3:17648721-17649829 FORWARD LENGTH=93	1.16	0.83	1.65	1.28	1.53	13.46	0.96
AT2G25830.1	YebC-related chr2:11019091-11021665 REVERSE LENGTH=331	1.73	1.15	1.74	1.25	2.1	1.74	1.02
AT3G46510.1	PUB13, ATPUB13 plant U-box 13 chr3:17124106-17126539 REVERSE LENGTH=660	1.25	0.71	1.37	0.76	1.33	0.94	0.8
AT3G47090.1	Leucine-rich repeat protein kinase family protein chr3:17341512-17344645 REVERSE LENGTH=1009	0.86	0.57	1.07	1.12	1.05	0.65	0.63
AT5G54390.1	AHL, ATAHL, HL HAL2-like chr5:22086133-22087586 FORWARD LENGTH=373	1.57	1.25	1.83	1.02	1.69	1.22	1.08
AT1G24450.1	NFD2 Ribonuclease III family protein chr1:8664201-8665077 FORWARD LENGTH=191	0.97	0.76	1.28	0.87	1.31	0.61	0.76
AT3G17130.1	Plant invertase/pectin methylesterase inhibitor superfamily protein chr3:5844495-5845046 REVERSE LENGTH=183	1.61	1.38	1.48	1.05	2.01	2.29	0.88
AT2G33180.1	unknown protein; FUNCTIONS IN: molecular_function unknown; INVOLVED IN: biological_process unknown; LOCATED IN: chloroplast stroma; EXPRESSED IN: 22 plant structures; EXPRESSED DURING: 13 growth stages; Has 57 Blast hits to 57 proteins in 22 species: Archae - 0; Bacteria - 8; Metazoa - 0; Fungi - 0; Plants - 35; Viruses - 0; Other Eukaryotes - 14 (source: NCBI BLink). chr2:14066479-14067314 FORWA…	0.81	0.74	1.49	0.94	2.41	1.16	0.89
AT1G17350.2	NADH:ubiquinone oxidoreductase intermediate-associated protein 30 chr1:5942391-5944330 FORWARD LENGTH=236	2.22	1.45	3.17	1.74	3.56	1.71	1.9
AT3G25580.1	Thioredoxin superfamily protein chr3:9292557-9294148 FORWARD LENGTH=210	1.46	1.27	2.03	2.33	1.4	4.1	1.22
AT3G59810.1	Small nuclear ribonucleoprotein family protein chr3:22096841-22097666 FORWARD LENGTH=91	1.04	0.72	0.95	1.06	0.95	0.82	0.57
AT2G05520.1	GRP-3, ATGRP-3, GRP3, ATGRP3 glycine-rich protein 3 chr2:2026217-2026882 FORWARD LENGTH=145	1	0.58	0.9	0.69	1.03	0.73	0.55
AT1G55040.1	zinc finger (Ran-binding) family protein chr1:20534895-20538901 FORWARD LENGTH=849	0.55	0.37	0.44	0.52	0.39	0.45	0.27
AT3G02200.2	Proteasome component (PCI) domain protein chr3:406692-408919 FORWARD LENGTH=417	1.55	1.29	2.5	1.86	4.98	1.36	1.52
AT5G10810.1	ATER, ER enhancer of rudimentary protein, putative chr5:3418897-3420556 REVERSE LENGTH=109	2.33	1.46	1.82	1.19	1.98	1.59	1.12
AT1G52060.1	Mannose-binding lectin superfamily protein chr1:19359039-19360651 REVERSE LENGTH=314	1.18	1.02	1.78	0.76	1.69	1.24	1.09
AT4G22570.1	APT3 adenine phosphoribosyl transferase 3 chr4:11882310-11885250 REVERSE LENGTH=183	0.51	#NUM!	1.35	1.29	1.6	1.54	0.83
AT5G62390.1	ATBAG7, BAG7 BCL-2-associated athanogene 7 chr5:25052377-25054170 REVERSE LENGTH=446	1.04	0.58	1.7	0.69	1.41	1.59	1.06
AT5G24760.1	GroES-like zinc-binding dehydrogenase family protein chr5:8495035-8497245 REVERSE LENGTH=381	0.96	0.72	1.91	1.06	4.75	1.27	1.19
AT5G18420.2	unknown protein; FUNCTIONS IN: molecular_function unknown; INVOLVED IN: biological_process unknown; LOCATED IN: cellular_component unknown; EXPRESSED IN: 25 plant structures; EXPRESSED DURING: 15 growth stages; CONTAINS InterPro DOMAIN/s: Protein of unknown function DUF2363 (InterPro:IPR019312); Has 233 Blast hits to 233 proteins in 86 species: Archae - 0; Bacteria - 0; Metazoa - 106; Fungi - 2; …	1.05	1.16	1.39	1.09	1.7	1.06	0.87
AT3G03520.1	NPC3 non-specific phospholipase C3 chr3:837972-840511 REVERSE LENGTH=523	1.12	1.01	1.39	1.03	1.93	1.29	0.87
AT5G25080.1	Sas10/Utp3/C1D family chr5:8643782-8646306 FORWARD LENGTH=217	1.36	1.24	1.83	1.16	1.37	1.49	1.15
AT1G03130.1	PSAD-2 photosystem I subunit D-2 chr1:753528-754142 REVERSE LENGTH=204	0.87	0.59	0.77	0.69	0.75	0.44	0.48
AT2G41475.1	Embryo-specific protein 3, (ATS3) chr2:17295259-17296329 REVERSE LENGTH=179	0.91	0.55	1.24	0.76	3.06	1.1	0.79
AT2G38025.1	Cysteine proteinases superfamily protein chr2:15915239-15916692 REVERSE LENGTH=234	1.95	0.97	1.18	0.82	0.62	2.33	0.75
AT3G01060.1	unknown protein; Has 640 Blast hits to 638 proteins in 201 species: Archae - 0; Bacteria - 293; Metazoa - 0; Fungi - 71; Plants - 72; Viruses - 0; Other Eukaryotes - 204 (source: NCBI BLink). chr3:16831-18782 REVERSE LENGTH=455	0.9	0.89	1.39	0.94	0.98	1.02	0.89
AT3G26740.1	CCL CCR-like chr3:9827868-9828461 FORWARD LENGTH=141	1.43	1.19	1.35	1.1	0.94	0.64	0.86
AT4G04885.1	PCFS4 PCF11P-similar protein 4 chr4:2472083-2475417 FORWARD LENGTH=808	0.87	0.78	1.98	1.1	1.35	1.53	1.27
AT3G05730.1	Encodes a defensin-like (DEFL) family protein. chr3:1696070-1696490 FORWARD LENGTH=86	1.22	0.9	1.44	0.89	1	0.95	0.93
AT1G64230.4	UBC28 ubiquitin-conjugating enzyme 28 chr1:23833792-23835220 FORWARD LENGTH=190	1.31	0.55	0.97	0.8	0.69	1.11	0.63
AT5G25090.1	ENODL13, AtENODL13 early nodulin-like protein 13 chr5:8647117-8647755 REVERSE LENGTH=186	0.99	0.77	1.7	0.75	2.07	1.46	1.1
AT1G72630.1	ELF4-L2 ELF4-like 2 chr1:27344988-27345347 FORWARD LENGTH=119	1.39	1.14	1.22	0.98	1.61	0.79	0.79
AT1G01210.1	DNA-directed RNA polymerase, subunit M, archaeal chr1:88977-89529 FORWARD LENGTH=106	1.34	1.31	1.72	1.01	2.52	1.23	1.12
AT4G37540.1	LBD39 LOB domain-containing protein 39 chr4:17639649-17640509 REVERSE LENGTH=240	0.6	0.3	0.69	0.63	0.83	0.78	0.45
AT5G63030.1	Thioredoxin superfamily protein chr5:25286352-25287517 FORWARD LENGTH=125	1.16	1.09	1.21	1.2	1.7	0.72	0.79
AT3G45600.1	TET3 tetraspanin3 chr3:16733973-16735854 REVERSE LENGTH=285	1.23	0.68	1.06	1	1	1.8	0.69
AT2G43590.1	Chitinase family protein chr2:18081592-18082749 REVERSE LENGTH=264	1	0.73	1.01	0.88	1.13	0.78	0.66
AT3G05520.2	Subunits of heterodimeric actin filament capping protein Capz superfamily chr3:1598611-1601437 FORWARD LENGTH=382	1.13	0.91	1.45	0.98	1.4	0.98	0.95
AT3G07470.1	Protein of unknown function, DUF538 chr3:2387291-2388343 REVERSE LENGTH=169	1.35	0.89	1.26	1.22	1.1	0.71	0.83
AT5G10830.1	S-adenosyl-L-methionine-dependent methyltransferases superfamily protein chr5:3423731-3424649 FORWARD LENGTH=261	1.23	1	1.57	1.22	1.55	0.64	1.04
AT5G18660.1	PCB2 NAD(P)-binding Rossmann-fold superfamily protein chr5:6220872-6222125 REVERSE LENGTH=417	1.09	0.87	1.85	0.95	2.21	1.37	1.23
AT5G10940.1	transducin family protein / WD-40 repeat family protein chr5:3448890-3454127 REVERSE LENGTH=757	1.61	5.61	1.42	4.19	1.69	1.43	0.95
AT4G25680.1	PPPDE putative thiol peptidase family protein chr4:13088425-13089952 FORWARD LENGTH=252	1.12	0.98	1.33	1.03	1.76	1.21	0.89
AT1G32780.1	GroES-like zinc-binding dehydrogenase family protein chr1:11869977-11872595 REVERSE LENGTH=394	1.1	1.23	1.25	1.18	1.21	1.09	0.84
AT1G66970.2	SVL2 SHV3-like 2 chr1:24992746-24996005 REVERSE LENGTH=785	1.03	0.72	1.27	0.8	1.36	0.59	0.85
AT5G65910.1	BSD domain-containing protein chr5:26361592-26363341 REVERSE LENGTH=432	0.45	0.58	0.73	0.62	1.03	0.68	0.49
AT4G00230.1	XSP1 xylem serine peptidase 1 chr4:93935-97289 FORWARD LENGTH=749	0.73	0.67	0.97	0.69	1.03	0.61	0.66
AT2G43530.1	Scorpion toxin-like knottin superfamily protein chr2:18070104-18070523 FORWARD LENGTH=85	1.01	0.8	1.3	0.87	2.03	1.16	0.88
AT4G11660.1	AT-HSFB2B, HSFB2B winged-helix DNA-binding transcription factor family protein chr4:7043006-7044227 FORWARD LENGTH=377	1.39	1.43	1.77	1.34	2.58	1.37	1.2
AT1G28110.1	SCPL45 serine carboxypeptidase-like 45 chr1:9804153-9806832 REVERSE LENGTH=461	1.1	1.17	1.32	1.05	1.62	1.12	0.9
AT5G48485.1	DIR1 Bifunctional inhibitor/lipid-transfer protein/seed storage 2S albumin superfamily protein chr5:19646317-19646625 REVERSE LENGTH=102	0.7	0.41	0.54	0.85	0.75	0.4	0.36
AT1G18320.1	Mitochondrial import inner membrane translocase subunit Tim17/Tim22/Tim23 family protein chr1:6304472-6305531 FORWARD LENGTH=142	0.7	0.61	1.32	0.9	2.84	0.78	0.9
AT1G26300.1	BSD domain-containing protein chr1:9096023-9099746 REVERSE LENGTH=316	1.31	1.37	1.49	1.18	1.16	1.08	1.02
AT1G65000.1	unknown protein; BEST Arabidopsis thaliana protein match is: unknown protein (TAIR:AT5G38060.1); Has 49 Blast hits to 49 proteins in 14 species: Archae - 0; Bacteria - 0; Metazoa - 0; Fungi - 0; Plants - 49; Viruses - 0; Other Eukaryotes - 0 (source: NCBI BLink). chr1:24147156-24148373 FORWARD LENGTH=83	0.97	0.88	1.41	0.95	1.66	1.13	0.96
AT3G20810.2	JMJD5 2-oxoglutarate (2OG) and Fe(II)-dependent oxygenase superfamily protein chr3:7275814-7278144 FORWARD LENGTH=429	1.19	1.36	1.42	1.26	1.08	1.39	0.97
AT4G22485.1	Bifunctional inhibitor/lipid-transfer protein/seed storage 2S albumin superfamily protein chr4:11844506-11846476 REVERSE LENGTH=656	1.04	0.86	0.96	1.37	0.79	0.35	0.66
AT5G56590.1	O-Glycosyl hydrolases family 17 protein chr5:22907521-22909436 FORWARD LENGTH=506	0.9	0.84	1.2	1	1.36	0.78	0.82
AT2G04630.1	NRPB6B, NRPE6B RNA polymerase Rpb6 chr2:1619168-1620246 REVERSE LENGTH=144	0.64	0.54	1.01	0.73	1.16	0.8	0.69
AT1G16520.1	unknown protein; FUNCTIONS IN: molecular_function unknown; INVOLVED IN: biological_process unknown; LOCATED IN: plasma membrane; EXPRESSED IN: 22 plant structures; EXPRESSED DURING: 13 growth stages; BEST Arabidopsis thaliana protein match is: unknown protein (TAIR:AT1G56080.1); Has 243 Blast hits to 234 proteins in 69 species: Archae - 2; Bacteria - 2; Metazoa - 61; Fungi - 9; Plants - 125; Viru…	1.01	0.67	1.22	0.87	1.62	0.79	0.84
AT5G64090.1	FUNCTIONS IN: molecular_function unknown; INVOLVED IN: biological_process unknown; LOCATED IN: plasma membrane; EXPRESSED IN: 23 plant structures; EXPRESSED DURING: 13 growth stages; CONTAINS InterPro DOMAIN/s: Hyccin (InterPro:IPR018619); BEST Arabidopsis thaliana protein match is: unknown protein (TAIR:AT5G21050.1); Has 1807 Blast hits to 1807 proteins in 277 species: Archae - 0; Bacteria - 0; …	0.9	0.63	1.29	1.1	2.13	1.08	0.89
AT5G49680.2	Golgi-body localisation protein domain ;RNA pol II promoter Fmp27 protein domain chr5:20176385-20188307 FORWARD LENGTH=2587	1.03	1.17	1.26	1.04	1.49	0.64	0.88
AT1G14870.1	PCR2 PLANT CADMIUM RESISTANCE 2 chr1:5128591-5129458 REVERSE LENGTH=152	1.19	0.89	1.37	0.85	1.9	1.06	0.95
AT5G55450.1	Bifunctional inhibitor/lipid-transfer protein/seed storage 2S albumin superfamily protein chr5:22467560-22467874 FORWARD LENGTH=104	1.03	0.79	0.95	1.02	0.77	0.99	0.66
AT5G54370.1	Late embryogenesis abundant (LEA) protein-related chr5:22075334-22076567 FORWARD LENGTH=337	1.64	1.26	1.69	1.56	0.88	0.5	1.18
AT1G62780.1	unknown protein; FUNCTIONS IN: molecular_function unknown; INVOLVED IN: biological_process unknown; LOCATED IN: chloroplast, chloroplast stroma; EXPRESSED IN: 22 plant structures; EXPRESSED DURING: 14 growth stages; Has 94 Blast hits to 94 proteins in 35 species: Archae - 6; Bacteria - 10; Metazoa - 21; Fungi - 2; Plants - 48; Viruses - 0; Other Eukaryotes - 7 (source: NCBI BLink). chr1:23249349-…	1.03	1.14	1.2	1.03	1.12	2.75	0.84
AT2G05380.1	GRP3S glycine-rich protein 3 short isoform chr2:1966851-1967820 FORWARD LENGTH=116	1.17	0.68	1.14	0.68	1.04	1.15	0.8
AT3G49940.1	LBD38 LOB domain-containing protein 38 chr3:18514465-18515302 FORWARD LENGTH=247	1.08	0.73	1.35	1.19	1.53	1.3	0.95
AT3G07670.1	Rubisco methyltransferase family protein chr3:2451651-2454617 FORWARD LENGTH=504	1.19	0.94	1.45	1.05	1.43	0.87	1.02
AT3G27430.2	PBB1 N-terminal nucleophile aminohydrolases (Ntn hydrolases) superfamily protein chr3:10152910-10155052 FORWARD LENGTH=273	1.09	0.8	1.4	1.08	1.73	0.96	0.99
AT5G16050.1	GRF5, GF14 UPSILON general regulatory factor 5 chr5:5244008-5245402 REVERSE LENGTH=268	1.05	0.85	1.25	1.1	1.51	0.83	0.89
AT3G22230.1	Ribosomal L27e protein family chr3:7844136-7844543 REVERSE LENGTH=135	1.4	1.11	1.21	1.08	1.55	9.76	0.86
AT3G46550.1	SOS5 Fasciclin-like arabinogalactan family protein chr3:17136612-17137874 REVERSE LENGTH=420	1.23	1.56	1.69	0.96	1.02	1.4	1.2
ATCG00420.1	NDHJ NADH dehydrogenase subunit J chrC:48677-49153 REVERSE LENGTH=158	0.62	0.84	1.2	1.05	0.77	0.83	0.85
AT5G58990.1	unknown protein; BEST Arabidopsis thaliana protein match is: unknown protein (TAIR:AT5G52370.1); Has 1807 Blast hits to 1807 proteins in 277 species: Archae - 0; Bacteria - 0; Metazoa - 736; Fungi - 347; Plants - 385; Viruses - 0; Other Eukaryotes - 339 (source: NCBI BLink). chr5:23815028-23815819 FORWARD LENGTH=148	1.13	1.15	1.22	1.09	1.84	3.08	0.87
AT2G18140.1	Peroxidase superfamily protein chr2:7887584-7888878 REVERSE LENGTH=337	1.02	0.85	1.3	#NUM!	1.57	1.34	0.92
AT2G37470.1	Histone superfamily protein chr2:15736832-15737248 FORWARD LENGTH=138	1.07	1.2	1.24	0.95	1.06	6.81	0.88
AT5G10700.1	Peptidyl-tRNA hydrolase II (PTH2) family protein chr5:3378053-3378867 REVERSE LENGTH=200	0.92	0.45	0.79	0.75	0.72	1.2	0.56
AT5G54110.1	ATMAMI, MAMI membrane-associated mannitol-induced chr5:21958356-21960367 FORWARD LENGTH=266	1.22	1.03	1.64	0.88	1.71	1.36	1.17
AT4G12480.1	pEARLI 1 Bifunctional inhibitor/lipid-transfer protein/seed storage 2S albumin superfamily protein chr4:7406371-7406877 REVERSE LENGTH=168	1.66	1.37	1.65	1.7	1.8	1.27	1.18
AT1G30480.1	DRT111 D111/G-patch domain-containing protein chr1:10790315-10792423 FORWARD LENGTH=387	1.17	1.14	1.22	1.03	1.5	1.7	0.87
AT1G12970.1	PIRL3 plant intracellular ras group-related LRR 3 chr1:4423727-4425632 FORWARD LENGTH=464	1.06	0.93	1.19	0.82	1.44	0.81	0.85
AT2G35230.1	IKU1 VQ motif-containing protein chr2:14842871-14844079 FORWARD LENGTH=402	1.01	0.95	0.96	0.85	0.91	0.97	0.68
AT1G76990.1	ACR3 ACT domain repeat 3 chr1:28933387-28935179 FORWARD LENGTH=453	2.26	2.27	1.97	1.8	1.23	1.39	1.41
AT5G47180.1	Plant VAMP (vesicle-associated membrane protein) family protein chr5:19161384-19163265 REVERSE LENGTH=220	1.02	0.96	1.44	0.93	0.98	1.23	1.03
AT3G03220.1	ATEXPA13, EXP13, ATEXP13, ATHEXP ALPHA 1.22, EXPA13 expansin A13 chr3:742655-743975 REVERSE LENGTH=266	1.17	0.96	1.08	0.84	1.31	1.03	0.77
AT5G02270.2	NAP9 non-intrinsic ABC protein 9 chr5:467269-469041 REVERSE LENGTH=354	1.24	1.25	1.45	1.13	1.52	1.17	1.04
AT5G40580.1	PBB2 20S proteasome beta subunit PBB2 chr5:16248511-16250451 REVERSE LENGTH=274	1.1	0.91	1.61	1.14	2.01	1.14	1.16
AT5G40870.1	ATUK/UPRT1, UKL1, UK/UPRT1 uridine kinase/uracil phosphoribosyltransferase 1 chr5:16375021-16378384 FORWARD LENGTH=486	1.36	0.92	1.54	0.98	1.11	1.2	1.11
AT5G57700.3	BNR/Asp-box repeat family protein chr5:23375257-23376943 FORWARD LENGTH=358	1.06	0.9	1.3	0.89	1.33	0.8	0.94
AT4G14130.1	XTR7, XTH15 xyloglucan endotransglucosylase/hydrolase 15 chr4:8137161-8138196 REVERSE LENGTH=289	0.91	0.84	1.29	1.05	1.9	1.08	0.93
AT3G02760.1	Class II aaRS and biotin synthetases superfamily protein chr3:597588-600650 REVERSE LENGTH=883	1.12	0.81	1.49	1.2	1.29	1.27	1.08
AT5G18200.1	UTP:galactose-1-phosphate uridylyltransferases;ribose-5-phosphate adenylyltransferases chr5:6015270-6016555 FORWARD LENGTH=351	0.77	0.88	1.38	0.71	1.79	0.99	1
AT4G18593.1	dual specificity protein phosphatase-related chr4:10238154-10238698 FORWARD LENGTH=142	1.06	0.94	1.08	1.12	2.46	2.75	0.78
AT4G22490.1	Bifunctional inhibitor/lipid-transfer protein/seed storage 2S albumin superfamily protein chr4:11849933-11850295 REVERSE LENGTH=120	1.36	1.61	1.5	1.56	2.18	0.93	1.09
AT5G38170.1	Bifunctional inhibitor/lipid-transfer protein/seed storage 2S albumin superfamily protein chr5:15227717-15228028 FORWARD LENGTH=103	1.42	1.05	1.55	1.58	1.82	0.84	1.12
AT3G21865.1	PEX22 peroxin 22 chr3:7701308-7703218 REVERSE LENGTH=283	1	0.81	1.35	0.99	1.54	0.98	0.98
AT1G16030.1	Hsp70b heat shock protein 70B chr1:5502386-5504326 REVERSE LENGTH=646	0.94	0.98	1.32	0.91	1.19	1.42	0.96
AT2G29320.1	NAD(P)-binding Rossmann-fold superfamily protein chr2:12592180-12593377 FORWARD LENGTH=269	1.23	1.06	1.2	1.09	1.36	0.81	0.87
AT4G19810.1	Glycosyl hydrolase family protein with chitinase insertion domain chr4:10764151-10765753 REVERSE LENGTH=379	1.14	0.94	1.53	1.19	1.81	1.13	1.12
AT3G55260.1	HEXO1, ATHEX2 beta-hexosaminidase 1 chr3:20489317-20492858 FORWARD LENGTH=541	1.1	0.8	1.19	0.91	1.3	0.95	0.87
AT3G09940.1	MDHAR, ATMDAR3, MDAR3, MDAR2 monodehydroascorbate reductase chr3:3056501-3059103 REVERSE LENGTH=441	1.17	0.91	1.31	1.11	1.73	0.72	0.96
AT1G50250.1	FTSH1 FTSH protease 1 chr1:18614398-18616930 REVERSE LENGTH=716	1.78	2.72	1.82	1.06	1.66	1.54	1.34
AT3G20570.1	ENODL9, AtENODL9 early nodulin-like protein 9 chr3:7186754-7187453 REVERSE LENGTH=203	1.13	0.89	1.32	1.16	2.25	0.89	0.97
AT4G26230.1	Ribosomal protein L31e family protein chr4:13286026-13286553 FORWARD LENGTH=119	1.04	0.8	1.42	0.88	1.72	9.89	1.05
AT1G75830.1	LCR67, PDF1.1 low-molecular-weight cysteine-rich 67 chr1:28472405-28472754 FORWARD LENGTH=80	1.39	0.96	1.17	1.32	1.87	1.37	0.86
AT5G25270.1	Ubiquitin-like superfamily protein chr5:8757577-8762002 REVERSE LENGTH=658	1.3	0.9	1.66	1.17	2.2	1.23	1.23
AT3G18820.1	ATRABG3F, ATRAB7B, RAB71, RABG3F, RAB7B RAB GTPase homolog G3F chr3:6484266-6486005 FORWARD LENGTH=206	1.05	1.17	1.38	1.11	1.67	1.15	1.02
AT1G14170.3	RNA-binding KH domain-containing protein chr1:4843463-4845253 REVERSE LENGTH=479	1.08	0.89	1.51	0.98	2.06	1.03	1.12
AT5G45650.1	subtilase family protein chr5:18513520-18518790 REVERSE LENGTH=791	0.82	0.84	1.05	1.04	1.86	0.85	0.78
AT2G34510.1	Protein of unknown function, DUF642 chr2:14544114-14546732 REVERSE LENGTH=401	1.03	0.82	1.25	1.08	1.83	0.92	0.93
AT5G23820.1	MD-2-related lipid recognition domain-containing protein chr5:8031386-8032809 FORWARD LENGTH=164	1.03	0.73	1.08	1.17	1.08	0.58	0.81
AT4G35770.1	SEN1, ATSEN1, DIN1 Rhodanese/Cell cycle control phosphatase superfamily protein chr4:16945073-16945983 FORWARD LENGTH=182	1.73	0.84	1.91	0.99	2.33	1.42	1.42
AT3G13450.1	DIN4 Transketolase family protein chr3:4382340-4384295 REVERSE LENGTH=358	1.04	0.63	1.22	0.96	1.21	0.81	0.91
AT2G44525.1	Protein of unknown function (DUF498/DUF598) chr2:18382130-18383320 FORWARD LENGTH=170	1.03	0.82	1.28	1.04	1.4	0.78	0.95
AT5G40170.1	AtRLP54, RLP54 receptor like protein 54 chr5:16065179-16067557 REVERSE LENGTH=792	1.04	0.76	1.19	1.11	1.67	0.98	0.89
AT2G19900.1	ATNADP-ME1, NADP-ME1 NADP-malic enzyme 1 chr2:8592106-8595403 REVERSE LENGTH=581	0.99	0.84	1.17	1.04	1.01	1.15	0.88
AT2G44860.1	Ribosomal protein L24e family protein chr2:18501034-18502128 REVERSE LENGTH=159	1.04	0.88	1.07	0.8	1.09	2.4	0.8
AT4G27560.1	UDP-Glycosyltransferase superfamily protein chr4:13760114-13761481 REVERSE LENGTH=455	1	4.94	1.66	2.08	1.45	1.28	1.24
AT2G41600.5	Mitochondrial glycoprotein family protein chr2:17344747-17346701 REVERSE LENGTH=220	1.18	0.87	0.9	1.01	0.62	0.56	0.67
AT4G03150.1	unknown protein; FUNCTIONS IN: molecular_function unknown; INVOLVED IN: biological_process unknown; LOCATED IN: chloroplast; EXPRESSED IN: 20 plant structures; EXPRESSED DURING: 13 growth stages; Has 30201 Blast hits to 17322 proteins in 780 species: Archae - 12; Bacteria - 1396; Metazoa - 17338; Fungi - 3422; Plants - 5037; Viruses - 0; Other Eukaryotes - 2996 (source: NCBI BLink). chr4:1393731-…	0.98	0.81	1.09	1.11	1.55	0.84	0.82
AT1G35140.1	PHI-1, EXL7 Phosphate-responsive 1 family protein chr1:12852089-12853018 FORWARD LENGTH=309	1.1	0.87	1.34	1.07	1.45	1.14	1.01
AT3G07460.2	Protein of unknown function, DUF538 chr3:2384544-2385617 REVERSE LENGTH=271	1.03	0.61	0.98	0.85	1.32	0.65	0.74
AT5G62560.1	RING/U-box superfamily protein with ARM repeat domain chr5:25110073-25111752 FORWARD LENGTH=559	1.33	0.91	1.51	0.74	1	0.63	1.14
AT4G21770.1	Pseudouridine synthase family protein chr4:11564028-11566345 REVERSE LENGTH=472	1.18	0.9	1.07	0.82	1.36	0.92	0.81
AT5G35735.1	Auxin-responsive family protein chr5:13900913-13902934 REVERSE LENGTH=404	0.83	1.03	1.17	0.81	1.2	1.43	0.88
AT3G14990.1	Class I glutamine amidotransferase-like superfamily protein chr3:5047510-5049621 FORWARD LENGTH=392	1.08	0.85	1.33	1	1.47	0.92	1.01
AT2G27100.1	SE C2H2 zinc-finger protein SERRATE (SE) chr2:11572587-11576357 FORWARD LENGTH=720	1.28	1.21	1.61	1.17	1.07	6.29	1.22
AT5G15610.1	Proteasome component (PCI) domain protein chr5:5079579-5081929 FORWARD LENGTH=442	0.99	0.65	1.18	1.13	1.29	0.89	0.89
AT4G39210.1	APL3 Glucose-1-phosphate adenylyltransferase family protein chr4:18260332-18263181 FORWARD LENGTH=521	1.32	0.93	1.46	1.2	2.18	1.1	1.11
AT5G43430.1	ETFBETA electron transfer flavoprotein beta chr5:17453656-17455111 FORWARD LENGTH=251	0.99	0.77	1.3	1.01	1.55	0.82	0.98
AT3G59370.1	Vacuolar calcium-binding protein-related chr3:21942060-21942532 REVERSE LENGTH=95	0.96	0.96	1.26	1.06	1.68	1.14	0.95
AT3G56910.1	PSRP5 plastid-specific 50S ribosomal protein 5 chr3:21069558-21070257 REVERSE LENGTH=148	1.41	1.06	1.59	1.08	1.29	3.76	1.2
AT3G06930.2	ATPRMT4B, PRMT4B protein arginine methyltransferase 4B chr3:2185469-2189296 REVERSE LENGTH=535	1.08	0.81	1.29	0.92	1.58	0.97	0.98
AT4G39400.1	BRI1, CBB2, DWF2, BIN1, ATBRI1 Leucine-rich receptor-like protein kinase family protein chr4:18324826-18328416 FORWARD LENGTH=1196	1.02	0.69	1.02	0.87	1.05	0.7	0.77
AT2G26800.2	Aldolase superfamily protein chr2:11429192-11432290 REVERSE LENGTH=468	1.02	0.76	1.07	0.99	1.08	0.94	0.81
AT4G17530.1	RAB1C, ATRAB1C, ATRABD2C RAB GTPase homolog 1C chr4:9773721-9775424 REVERSE LENGTH=202	1.03	1	1.2	1.15	1.3	1.52	0.91
AT5G20935.1	unknown protein; CONTAINS InterPro DOMAIN/s: Protein of unknown function DUF3148 (InterPro:IPR021495); Has 30201 Blast hits to 17322 proteins in 780 species: Archae - 12; Bacteria - 1396; Metazoa - 17338; Fungi - 3422; Plants - 5037; Viruses - 0; Other Eukaryotes - 2996 (source: NCBI BLink). chr5:7103487-7103945 FORWARD LENGTH=108	0.93	0.78	1.13	0.99	1.68	0.98	0.86
AT1G61520.1	LHCA3 photosystem I light harvesting complex gene 3 chr1:22700152-22701149 FORWARD LENGTH=273	0.82	0.63	0.91	0.89	1.21	0.74	0.69
AT4G33420.1	Peroxidase superfamily protein chr4:16084856-16086105 FORWARD LENGTH=325	0.88	0.9	1.23	1.19	1.44	0.85	0.94
AT5G61020.1	ECT3 evolutionarily conserved C-terminal region 3 chr5:24557485-24559780 REVERSE LENGTH=495	1	1.38	1.15	1.25	1.52	1.15	0.87
AT1G07370.1	PCNA1, ATPCNA1 proliferating cellular nuclear antigen 1 chr1:2263204-2264382 FORWARD LENGTH=263	0.93	0.72	1.23	1	1.45	0.99	0.94
AT2G29290.2	NAD(P)-binding Rossmann-fold superfamily protein chr2:12586498-12587684 FORWARD LENGTH=262	0.94	0.65	1.02	0.98	1.35	0.51	0.78
AT3G14750.1	unknown protein; BEST Arabidopsis thaliana protein match is: unknown protein (TAIR:AT1G67170.1); Has 4036 Blast hits to 3091 proteins in 519 species: Archae - 61; Bacteria - 669; Metazoa - 1503; Fungi - 255; Plants - 421; Viruses - 4; Other Eukaryotes - 1123 (source: NCBI BLink). chr3:4953765-4955373 REVERSE LENGTH=331	1.19	0.97	1.69	1.09	2.01	1.21	1.29
AT1G37130.1	NIA2, B29, NIA2-1, CHL3, NR, NR2, ATNR2 nitrate reductase 2 chr1:14158617-14161652 FORWARD LENGTH=917	1.45	0.92	1.26	0.92	1.99	1.26	0.96
AT2G30620.1	winged-helix DNA-binding transcription factor family protein chr2:13045360-13046267 FORWARD LENGTH=273	0.87	0.71	1.07	0.91	1.48	2.55	0.81
AT2G05070.1	LHCB2.2, LHCB2 photosystem II light harvesting complex gene 2.2 chr2:1799436-1800329 REVERSE LENGTH=265	0.85	0.92	0.98	0.83	0.97	0.97	0.75
AT1G31340.1	RUB1, NEDD8, ATRUB1 related to ubiquitin 1 chr1:11218076-11219417 REVERSE LENGTH=156	0.87	0.77	1.29	1.03	1.38	0.93	0.99
AT5G44150.1	unknown protein; FUNCTIONS IN: molecular_function unknown; INVOLVED IN: biological_process unknown; LOCATED IN: chloroplast; EXPRESSED IN: 18 plant structures; EXPRESSED DURING: 13 growth stages; Has 35333 Blast hits to 34131 proteins in 2444 species: Archae - 798; Bacteria - 22429; Metazoa - 974; Fungi - 991; Plants - 531; Viruses - 0; Other Eukaryotes - 9610 (source: NCBI BLink). chr5:17763797-…	1.14	1.34	1.21	0.99	1.45	1	0.93
AT5G53060.1	RNA-binding KH domain-containing protein chr5:21515355-21518197 FORWARD LENGTH=652	0.94	0.69	1.23	0.95	1.31	1.35	0.95
AT1G18210.1	Calcium-binding EF-hand family protein chr1:6268273-6268785 REVERSE LENGTH=170	1.06	0.86	1.11	1.09	1.01	0.69	0.85
AT1G61570.1	TIM13 translocase of the inner mitochondrial membrane 13 chr1:22718897-22719473 REVERSE LENGTH=87	0.91	0.7	1.2	1.09	1.72	0.94	0.92
AT3G08770.2	LTP6 lipid transfer protein 6 chr3:2664330-2664784 REVERSE LENGTH=117	1.85	1.9	1.23	2.17	0.81	1.48	0.94
AT5G54440.1	CLUB, AtTRS130 CLUB chr5:22100056-22107695 FORWARD LENGTH=1259	0.96	1.34	1.89	1.19	1.86	1.08	1.46
AT1G06850.1	AtbZIP52, bZIP52 basic leucine-zipper 52 chr1:2105233-2106518 FORWARD LENGTH=337	1.2	1.01	1.18	0.85	1.66	1.14	0.91
AT4G34610.1	BLH6 BEL1-like homeodomain 6 chr4:16530546-16532498 REVERSE LENGTH=532	1.29	1.03	1.25	1.08	1.04	1.29	0.96
AT3G52750.1	FTSZ2-2 Tubulin/FtsZ family protein chr3:19549841-19552435 REVERSE LENGTH=473	1.1	0.88	1.49	1.14	1.92	1.05	1.15
AT2G17640.1	ATSERAT3;1, SAT-106 Trimeric LpxA-like enzymes superfamily protein chr2:7668238-7670226 REVERSE LENGTH=323	0.97	0.7	0.98	0.75	1	1.08	0.76
AT1G50370.1	Calcineurin-like metallo-phosphoesterase superfamily protein chr1:18658894-18661672 FORWARD LENGTH=303	1.1	0.97	1.3	1.14	1.42	1.22	1.01
AT4G22505.1	Bifunctional inhibitor/lipid-transfer protein/seed storage 2S albumin superfamily protein chr4:11851363-11852955 REVERSE LENGTH=530	1	0.93	0.94	1.38	0.94	0.58	0.72
AT2G45770.2	CPFTSY signal recognition particle receptor protein, chloroplast (FTSY) chr2:18851248-18853402 FORWARD LENGTH=373	2.04	1.81	1.47	1.39	1.09	2.74	1.13
AT5G47760.1	PGLP2, ATPGLP2, ATPK5 2-phosphoglycolate phosphatase 2 chr5:19343121-19344979 REVERSE LENGTH=301	1.01	0.84	1.29	0.99	1.76	0.86	1
AT1G31940.1	unknown protein; LOCATED IN: plasma membrane; EXPRESSED IN: 22 plant structures; EXPRESSED DURING: 13 growth stages; BEST Arabidopsis thaliana protein match is: unknown protein (TAIR:AT2G35585.1); Has 67 Blast hits to 67 proteins in 17 species: Archae - 0; Bacteria - 0; Metazoa - 0; Fungi - 0; Plants - 67; Viruses - 0; Other Eukaryotes - 0 (source: NCBI BLink). chr1:11470293-11471154 REVERSE LENG…	1	0.77	0.91	0.86	0.96	0.87	0.71
AT3G10405.1	unknown protein; FUNCTIONS IN: molecular_function unknown; INVOLVED IN: pollen development; LOCATED IN: chloroplast; Has 44 Blast hits to 44 proteins in 20 species: Archae - 0; Bacteria - 4; Metazoa - 0; Fungi - 0; Plants - 39; Viruses - 0; Other Eukaryotes - 1 (source: NCBI BLink). chr3:3233978-3235118 REVERSE LENGTH=212	0.81	1.1	1.08	1.56	1.28	1.1	0.83
AT3G05500.1	Rubber elongation factor protein (REF) chr3:1593540-1594802 FORWARD LENGTH=246	1.26	0.82	1.48	0.92	1.68	1.02	1.15
AT2G05540.1	Glycine-rich protein family chr2:2033265-2033978 FORWARD LENGTH=135	1.17	0.68	0.89	0.77	0.82	0.72	0.69
AT5G40510.1	Sucrase/ferredoxin-like family protein chr5:16229277-16230798 FORWARD LENGTH=333	1.28	1.17	1.67	1.08	1.39	1.46	1.29
AT1G80940.1	unknown protein; Has 30201 Blast hits to 17322 proteins in 780 species: Archae - 12; Bacteria - 1396; Metazoa - 17338; Fungi - 3422; Plants - 5037; Viruses - 0; Other Eukaryotes - 2996 (source: NCBI BLink). chr1:30410959-30411943 FORWARD LENGTH=213	0.99	1.02	1.3	0.84	1.26	1.29	1.01
AT4G15210.1	ATBETA-AMY, AT-BETA-AMY, RAM1, BMY1, BAM5 beta-amylase 5 chr4:8666734-8669357 REVERSE LENGTH=498	1.1	0.68	1.26	0.98	1.41	1.04	0.98
AT3G43720.1	Bifunctional inhibitor/lipid-transfer protein/seed storage 2S albumin superfamily protein chr3:15615549-15617099 REVERSE LENGTH=193	0.44	0.51	0.71	0.65	1.49	0.63	0.55
AT1G09900.1	Pentatricopeptide repeat (PPR-like) superfamily protein chr1:3218133-3219929 FORWARD LENGTH=598	0.91	0.93	1.37	1.06	1.27	0.84	1.06
AT3G62790.1	NADH-ubiquinone oxidoreductase-related chr3:23223321-23224221 REVERSE LENGTH=83	2.05	1.48	1.39	1.13	0.49	3.97	1.08
AT2G41090.1	Calcium-binding EF-hand family protein chr2:17135823-17136618 FORWARD LENGTH=191	0.77	0.56	0.97	0.82	0.94	0.9	0.75
AT2G45190.1	AFO, FIL, YAB1 Plant-specific transcription factor YABBY family protein chr2:18628450-18630552 REVERSE LENGTH=229	1.24	0.94	1.16	0.98	1.51	0.93	0.9
AT2G47590.1	PHR2 photolyase/blue-light receptor 2 chr2:19521888-19523732 FORWARD LENGTH=447	1.5	0.7	1.07	0.94	1.62	0.87	0.84
AT2G33430.1	DAL1, DAL differentiation and greening-like 1 chr2:14162732-14164729 FORWARD LENGTH=219	1.06	0.85	1.08	0.95	1.23	0.85	0.85
AT1G01290.1	CNX3 cofactor of nitrate reductase and xanthine dehydrogenase 3 chr1:114299-115296 FORWARD LENGTH=270	1.14	1.24	1.34	1.09	0.66	0.58	1.04
AT2G47690.1	NADH-ubiquinone oxidoreductase-related chr2:19551263-19552052 FORWARD LENGTH=118	1.23	1.33	1.16	1.07	0.77	1.88	0.91
AT1G73875.1	DNAse I-like superfamily protein chr1:27781112-27784571 FORWARD LENGTH=454	1.17	3.7	1.51	1.49	0.86	1.84	1.18
AT5G23590.1	DNAJ heat shock N-terminal domain-containing protein chr5:7953870-7954936 REVERSE LENGTH=296	0.79	0.57	0.89	0.84	0.97	1.15	0.69
AT1G53840.1	ATPME1, PME1 pectin methylesterase 1 chr1:20101533-20103458 FORWARD LENGTH=586	1.05	0.78	1.07	0.86	1.37	0.88	0.84
AT2G02500.1	ISPD, ATMEPCT, MCT Nucleotide-diphospho-sugar transferases superfamily protein chr2:671054-673124 REVERSE LENGTH=302	1	0.72	1.13	0.98	1.46	0.82	0.88
AT5G19250.1	Glycoprotein membrane precursor GPI-anchored chr5:6471983-6472808 FORWARD LENGTH=196	1.06	0.78	1.05	0.94	1.39	0.83	0.83
AT4G30720.1	FAD/NAD(P)-binding oxidoreductase family protein chr4:14972212-14975461 REVERSE LENGTH=707	1.02	0.98	1.35	1.09	1.29	1.53	1.06
AT1G10500.1	ATCPISCA, CPISCA chloroplast-localized ISCA-like protein chr1:3460160-3461340 REVERSE LENGTH=180	0.88	0.81	1.07	0.98	1.25	0.99	0.84
AT1G13750.1	Purple acid phosphatases superfamily protein chr1:4715490-4718091 REVERSE LENGTH=613	0.93	0.9	1.02	0.76	1	0.78	0.8
AT3G15970.1	NUP50 (Nucleoporin 50 kDa) protein chr3:5408982-5410379 REVERSE LENGTH=465	0.98	0.65	0.76	0.84	0.91	0.99	0.6
AT1G21880.2	LYM1 lysm domain GPI-anchored protein 1 precursor chr1:7680689-7682526 FORWARD LENGTH=416	1.01	0.84	1.1	0.89	1.45	0.81	0.87
AT5G09260.1	VPS20.2 vacuolar protein sorting-associated protein 20.2 chr5:2876797-2878355 FORWARD LENGTH=216	0.96	0.63	0.79	0.62	0.98	1.25	0.62
AT3G52155.1	Phosphoglycerate mutase family protein chr3:19343740-19344722 FORWARD LENGTH=218	1.09	0.71	1.39	0.95	1.64	0.85	1.1
AT3G04640.1	glycine-rich protein chr3:1261062-1261541 REVERSE LENGTH=159	0.88	0.53	0.83	0.67	1.02	0.73	0.65
AT1G62480.1	Vacuolar calcium-binding protein-related chr1:23128799-23129548 FORWARD LENGTH=152	0.85	0.6	0.97	0.99	0.99	1.82	0.76
AT1G31070.2	GlcNAc1pUT1 N-acetylglucosamine-1-phosphate uridylyltransferase 1 chr1:11084951-11088361 FORWARD LENGTH=505	1.04	0.76	1.26	0.99	1.55	0.62	0.99
AT5G01160.1	RING/U-box superfamily protein chr5:54280-55727 FORWARD LENGTH=360	1.1	0.98	1.2	1.2	1.41	1.16	0.95
AT5G44390.1	FAD-binding Berberine family protein chr5:17882329-17884906 REVERSE LENGTH=542	2.43	1.88	0.78	0.62	0.81	0.75	0.61
AT5G17050.1	UGT78D2 UDP-glucosyl transferase 78D2 chr5:5607828-5609392 REVERSE LENGTH=460	0.65	0.6	2.82	0.23	21.45	5.47	2.22
AT5G04600.1	RNA-binding (RRM/RBD/RNP motifs) family protein chr5:1323700-1325486 FORWARD LENGTH=222	1.14	1.29	1.3	0.97	1.35	3.88	1.03
AT2G21385.4	unknown protein. chr2:9149726-9151752 FORWARD LENGTH=373	1.05	0.79	1.1	1.12	1.05	0.82	0.87
AT1G08380.1	PSAO photosystem I subunit O chr1:2641004-2641739 REVERSE LENGTH=140	1.13	0.84	1	0.93	1.47	1.07	0.79
AT2G19640.2	ASHR2 ASH1-related protein 2 chr2:8491401-8492597 FORWARD LENGTH=398	0.31	0.25	0.27	0.21	0.39	0.37	0.22
AT5G38480.1	GRF3, RCI1 general regulatory factor 3 chr5:15410277-15411285 FORWARD LENGTH=255	0.79	0.6	0.92	1.06	1.22	0.81	0.73
AT3G48870.1	ATCLPC, ATHSP93-III, HSP93-III Clp ATPase chr3:18122363-18126008 REVERSE LENGTH=952	1.26	1	1.23	0.93	1.22	1.25	0.98
AT2G18245.1	alpha/beta-Hydrolases superfamily protein chr2:7937353-7939382 FORWARD LENGTH=398	0.71	0.76	0.85	0.69	1.07	0.51	0.68
AT5G49940.1	NFU2, ATCNFU2 NIFU-like protein 2 chr5:20315464-20317228 FORWARD LENGTH=235	0.96	0.73	1.15	0.95	1.84	0.91	0.91
AT3G43810.1	CAM7 calmodulin 7 chr3:15664619-15666355 REVERSE LENGTH=149	1.25	1	0.81	1.7	0.89	0.72	0.64
AT1G29400.1	AML5, ML5 MEI2-like protein 5 chr1:10290393-10293696 REVERSE LENGTH=800	1.24	1	1.28	0.98	1.22	1.57	1.02
AT1G67840.1	CSK chloroplast sensor kinase chr1:25434156-25436839 FORWARD LENGTH=611	1.37	1.01	1.7	0.91	2.25	0.73	1.35
AT3G25780.1	AOC3 allene oxide cyclase 3 chr3:9409362-9410409 FORWARD LENGTH=258	1.04	0.74	1.15	0.92	1.48	1.01	0.91
AT5G04730.1	Ankyrin-repeat containing protein chr5:1364101-1367303 REVERSE LENGTH=603	1.21	0.74	1.16	0.83	2.12	0.48	0.93
AT2G44300.1	Bifunctional inhibitor/lipid-transfer protein/seed storage 2S albumin superfamily protein chr2:18307468-18308286 REVERSE LENGTH=204	1.28	1.32	1.32	1.19	1.25	0.68	1.05
AT4G29130.1	ATHXK1, GIN2, HXK1 hexokinase 1 chr4:14352338-14354865 REVERSE LENGTH=496	0.96	0.8	1.28	1.1	1.51	0.78	1.02
AT1G21130.1	O-methyltransferase family protein chr1:7399170-7400470 REVERSE LENGTH=373	1.03	0.77	1.09	0.96	1.13	0.85	0.87
AT4G08240.2	unknown protein; Has 33 Blast hits to 33 proteins in 12 species: Archae - 0; Bacteria - 0; Metazoa - 0; Fungi - 0; Plants - 33; Viruses - 0; Other Eukaryotes - 0 (source: NCBI BLink). chr4:5194713-5195756 FORWARD LENGTH=136	0.78	0.62	0.76	0.87	0.92	0.85	0.61
AT1G68310.1	AE7 Protein of unknown function (DUF59) chr1:25599812-25601239 FORWARD LENGTH=159	1.11	1.37	1.36	1.2	2.34	1.61	1.09
AT5G22580.1	Stress responsive A/B Barrel Domain chr5:7502709-7503137 FORWARD LENGTH=111	0.82	0.57	0.76	0.93	0.99	0.79	0.61
AT1G06820.1	CRTISO, CCR2 carotenoid isomerase chr1:2093145-2096220 REVERSE LENGTH=595	1.11	0.72	1.24	1.24	0.94	1.24	0.99
AT2G42910.1	Phosphoribosyltransferase family protein chr2:17856396-17858394 FORWARD LENGTH=337	0.58	0.67	1.86	1.15	3.17	1.37	1.49
AT5G16140.1	Peptidyl-tRNA hydrolase family protein chr5:5270308-5271517 REVERSE LENGTH=240	1.07	0.66	0.96	0.87	1	0.93	0.77
AT2G31200.1	ADF6, ATADF6 actin depolymerizing factor 6 chr2:13294171-13294948 FORWARD LENGTH=146	0.98	1.04	1.6	1.34	1.49	1.11	1.28
AT2G07340.1	PFD1 PREFOLDIN 1 chr2:3045644-3046606 FORWARD LENGTH=128	1	0.93	1.17	1.12	1.3	0.82	0.94
AT5G40660.1	ATP12 protein-related chr5:16283650-16285161 REVERSE LENGTH=325	0.96	0.82	1.07	0.99	1.48	1.29	0.86
AT3G01435.1	Expressed protein chr3:166853-167984 REVERSE LENGTH=115	0.93	0.68	0.91	0.88	1.15	0.72	0.73
AT4G02770.1	PSAD-1 photosystem I subunit D-1 chr4:1229247-1229873 REVERSE LENGTH=208	0.95	0.78	0.95	0.86	1.11	0.79	0.76
AT3G25800.1	PDF1, PR 65, PP2AA2 protein phosphatase 2A subunit A2 chr3:9422822-9425783 REVERSE LENGTH=587	0.89	0.77	1.16	1.09	1.46	0.81	0.93
AT3G28300.1	AT14A Protein of unknown function (DUF677) chr3:10566106-10567263 FORWARD LENGTH=385	1.03	0.74	0.88	0.8	0.9	1	0.7
AT4G19003.2	VPS25 E2F/DP family winged-helix DNA-binding domain chr4:10407571-10408582 REVERSE LENGTH=179	0.76	0.55	0.92	1.08	1.49	0.82	0.74
AT2G34260.1	transducin family protein / WD-40 repeat family protein chr2:14465899-14468416 FORWARD LENGTH=353	1.28	0.89	1.34	1.36	1.54	1.21	1.08
AT2G37020.2	Translin family protein chr2:15546511-15548792 FORWARD LENGTH=310	0.87	0.67	0.94	0.86	1.13	0.78	0.75
AT4G20780.1	CML42 calmodulin like 42 chr4:11133309-11133884 REVERSE LENGTH=191	0.86	0.61	1.03	1.02	1.17	0.7	0.83
AT5G65430.3	GRF8 general regulatory factor 8 chr5:26148630-26150255 REVERSE LENGTH=260	0.97	0.86	1.08	1.11	1.26	1.01	0.87
AT3G27690.1	LHCB2.4, LHCB2.3, LHCB2 photosystem II light harvesting complex gene 2.3 chr3:10256002-10256921 FORWARD LENGTH=266	0.56	0.42	0.88	0.91	0.97	0.87	0.71
AT3G02520.1	GRF7, GF14 NU general regulatory factor 7 chr3:526800-527915 REVERSE LENGTH=265	0.88	0.76	1	1.06	1.14	0.75	0.81
AT4G00100.1	ATRPS13A, RPS13, PFL2, RPS13A ribosomal protein S13A chr4:37172-38123 FORWARD LENGTH=151	0.98	0.71	1.09	1.08	1.15	4.61	0.88
AT1G26640.1	Amino acid kinase family protein chr1:9207620-9209766 REVERSE LENGTH=332	1.32	0.9	1.12	1.09	1.55	1.16	0.9
AT1G09590.1	Translation protein SH3-like family protein chr1:3106549-3107606 FORWARD LENGTH=164	1.04	0.73	0.96	0.95	1.1	3.44	0.78
AT5G63550.2	DEK domain-containing chromatin associated protein chr5:25444805-25447934 FORWARD LENGTH=531	0.87	0.57	0.64	0.81	0.81	1.18	0.52
AT5G66420.2	LOCATED IN: cellular_component unknown; EXPRESSED IN: 23 plant structures; EXPRESSED DURING: 13 growth stages; CONTAINS InterPro DOMAIN/s: Uncharacterised conserved protein UCP033271 (InterPro:IPR008322), TIM-barrel signal transduction protein, predicted (InterPro:IPR009215); Has 1232 Blast hits to 1230 proteins in 311 species: Archae - 18; Bacteria - 959; Metazoa - 1; Fungi - 84; Plants - 42; Vi…	0.94	0.78	1.17	0.98	1.41	0.69	0.94
AT1G03280.1	Transcription factor TFIIE, alpha subunit chr1:803635-806758 FORWARD LENGTH=479	0.85	0.88	0.63	0.84	1.15	1.35	0.5
AT3G28270.2	Protein of unknown function (DUF677) chr3:10538725-10539849 FORWARD LENGTH=374	1.16	1.25	1.27	1.14	1.44	1.12	1.02
AT1G71100.1	RSW10 Ribose 5-phosphate isomerase, type A protein chr1:26814726-26815529 FORWARD LENGTH=267	1.17	0.75	1.42	1	2.01	0.94	1.14
AT3G56900.1	Transducin/WD40 repeat-like superfamily protein chr3:21066330-21069343 FORWARD LENGTH=447	0.93	0.63	1.17	0.95	1.35	0.53	0.95
AT1G25230.1	Calcineurin-like metallo-phosphoesterase superfamily protein chr1:8840474-8842298 REVERSE LENGTH=339	1.11	0.84	0.82	0.71	1.55	0.8	0.66
AT5G46580.1	pentatricopeptide (PPR) repeat-containing protein chr5:18897510-18899645 REVERSE LENGTH=711	0.87	0.9	0.88	0.61	0.84	1.23	0.71
AT1G51360.1	ATDABB1, DABB1 dimeric A/B barrel domainS-protein 1 chr1:19044208-19044840 FORWARD LENGTH=210	0.82	0.7	0.99	1.08	1.62	0.84	0.8
AT3G54620.1	ATBZIP25, BZO2H4, BZIP25 basic leucine zipper 25 chr3:20218085-20220341 REVERSE LENGTH=403	1.28	1.37	1.48	1.23	1.49	2.01	1.19
AT5G55850.2	NOI RPM1-interacting protein 4 (RIN4) family protein chr5:22603617-22604951 FORWARD LENGTH=130	1.08	0.8	1.12	0.88	1.25	1.14	0.91
AT1G30000.1	MNS3 alpha-mannosidase 3 chr1:10509532-10512320 REVERSE LENGTH=624	1.21	1.57	1.68	1.3	1.15	1.48	1.36
AT1G79260.1	CONTAINS InterPro DOMAIN/s: Domain of unknown function DUF1794 (InterPro:IPR014878); Has 30201 Blast hits to 17322 proteins in 780 species: Archae - 12; Bacteria - 1396; Metazoa - 17338; Fungi - 3422; Plants - 5037; Viruses - 0; Other Eukaryotes - 2996 (source: NCBI BLink). chr1:29813282-29814066 FORWARD LENGTH=166	1.28	3.19	1.7	1.65	2.19	1.39	1.38
AT4G35910.1	Adenine nucleotide alpha hydrolases-like superfamily protein chr4:17008817-17011014 REVERSE LENGTH=458	1.17	0.78	1.05	0.95	1.44	1.11	0.85
AT4G30910.1	Cytosol aminopeptidase family protein chr4:15042621-15045248 REVERSE LENGTH=581	1.07	0.61	1.17	1.03	1.68	0.66	0.95
AT2G38680.1	5'-nucleotidases;magnesium ion binding chr2:16174011-16175873 REVERSE LENGTH=315	0.9	0.9	1.06	1.4	1.3	0.87	0.86
ATCG00120.1	ATPA ATP synthase subunit alpha chrC:9938-11461 REVERSE LENGTH=507	0.94	0.75	1.14	1.04	1.29	0.79	0.92
AT4G26300.1	emb1027 Arginyl-tRNA synthetase, class Ic chr4:13308400-13313109 REVERSE LENGTH=642	1.15	0.88	1.1	0.99	1.41	1.55	0.89
AT2G47550.1	Plant invertase/pectin methylesterase inhibitor superfamily chr2:19509024-19511604 FORWARD LENGTH=560	1.09	0.82	1.31	0.98	0.86	0.7	1.06
AT4G32250.1	Protein kinase superfamily protein chr4:15570285-15572528 REVERSE LENGTH=611	0.84	0.81	1.14	0.63	0.98	2.82	0.93
AT5G48490.1	Bifunctional inhibitor/lipid-transfer protein/seed storage 2S albumin superfamily protein chr5:19647932-19648237 REVERSE LENGTH=101	0.93	0.78	0.9	0.96	0.96	0.86	0.73
AT5G35200.1	ENTH/ANTH/VHS superfamily protein chr5:13462463-13465581 REVERSE LENGTH=544	1.04	0.77	1.15	0.88	1.49	0.84	0.94
AT5G40610.1	NAD-dependent glycerol-3-phosphate dehydrogenase family protein chr5:16265071-16267258 REVERSE LENGTH=400	0.97	0.66	0.98	0.8	1.03	0.64	0.8
AT3G61470.1	LHCA2 photosystem I light harvesting complex gene 2 chr3:22745736-22747032 FORWARD LENGTH=257	0.75	0.56	0.96	0.92	1.19	1.06	0.78
AT2G44450.1	BGLU15 beta glucosidase 15 chr2:18340966-18343744 FORWARD LENGTH=506	0.85	0.52	0.93	0.85	0.86	0.41	0.76
AT1G79470.1	Aldolase-type TIM barrel family protein chr1:29894772-29896661 REVERSE LENGTH=503	0.99	0.74	1.14	1.05	1.31	1.08	0.93
AT1G77370.1	Glutaredoxin family protein chr1:29073916-29074642 FORWARD LENGTH=130	0.94	0.48	1.14	0.98	1.41	1.29	0.93
AT1G30380.1	PSAK photosystem I subunit K chr1:10722325-10723013 FORWARD LENGTH=130	0.88	0.65	0.87	0.86	1.08	0.75	0.71
AT2G42530.1	COR15B cold regulated 15b chr2:17709191-17709873 REVERSE LENGTH=141	1.05	0.85	0.97	0.87	1.14	0.99	0.79
AT1G78860.1	D-mannose binding lectin protein with Apple-like carbohydrate-binding domain chr1:29646168-29647499 REVERSE LENGTH=443	0.81	0.5	0.85	0.96	1.6	0.52	0.69
AT4G39540.3	SK2 shikimate kinase 2 chr4:18378561-18380253 FORWARD LENGTH=308	0.73	0.59	0.96	1.01	1.32	0.7	0.78
AT5G37360.1	unknown protein; FUNCTIONS IN: molecular_function unknown; INVOLVED IN: biological_process unknown; LOCATED IN: chloroplast thylakoid membrane, chloroplast; EXPRESSED IN: 23 plant structures; EXPRESSED DURING: 13 growth stages; Has 1807 Blast hits to 1807 proteins in 277 species: Archae - 0; Bacteria - 0; Metazoa - 736; Fungi - 347; Plants - 385; Viruses - 0; Other Eukaryotes - 339 (source: NCBI …	0.89	0.67	0.95	0.79	1.05	0.73	0.78
AT4G24750.1	Rhodanese/Cell cycle control phosphatase superfamily protein chr4:12758422-12760749 REVERSE LENGTH=292	0.93	0.7	0.96	0.97	1.17	0.76	0.78
AT4G20840.1	FAD-binding Berberine family protein chr4:11157916-11159535 FORWARD LENGTH=539	1	0.71	1.29	1.04	1.66	0.96	1.06
AT4G04320.1	malonyl-CoA decarboxylase family protein chr4:2113565-2116525 FORWARD LENGTH=518	1.05	1.33	1.27	1.15	1.35	1.16	1.04
AT3G52950.1	CBS / octicosapeptide/Phox/Bemp1 (PB1) domains-containing protein chr3:19634866-19636536 FORWARD LENGTH=556	0.84	0.77	1.03	0.89	1.34	2.35	0.85
AT3G29030.1	ATEXPA5, ATEXP5, ATHEXP ALPHA 1.4, EXP5, EXPA5 expansin A5 chr3:11011538-11013068 REVERSE LENGTH=255	1.24	0.88	1.13	0.98	0.95	1.23	0.92
AT3G54420.1	ATEP3, ATCHITIV, CHIV, EP3 homolog of carrot EP3-3 chitinase chr3:20145935-20147034 FORWARD LENGTH=273	1.22	1.05	1.38	1.26	1.64	1.08	1.13
AT4G27520.1	ENODL2, AtENODL2 early nodulin-like protein 2 chr4:13750668-13751819 REVERSE LENGTH=349	1.12	0.77	1.03	1.03	0.85	0.64	0.85
AT1G12520.1	ATCCS, CCS copper chaperone for SOD1 chr1:4267277-4268900 REVERSE LENGTH=320	1.11	0.73	1.04	0.97	1.61	0.83	0.85
AT1G50900.1	GDC1 Ankyrin repeat family protein chr1:18866272-18867014 FORWARD LENGTH=175	0.7	0.52	0.88	1.03	1.25	0.8	0.72
AT3G23800.1	SBP3 selenium-binding protein 3 chr3:8581701-8583704 FORWARD LENGTH=480	1.19	0.63	1.37	0.96	1.9	1.01	1.13
AT5G23395.1	MIA40 Cox19-like CHCH family protein chr5:7874848-7876091 REVERSE LENGTH=162	0.87	0.8	1.02	0.8	1.21	0.89	0.84
AT3G06980.1	DEA(D/H)-box RNA helicase family protein chr3:2201531-2204662 FORWARD LENGTH=781	1.4	1.26	2.55	1.07	7.76	4.81	2.09
AT1G76510.3	ARID/BRIGHT DNA-binding domain-containing protein chr1:28708681-28712498 REVERSE LENGTH=493	0.89	0.89	1.25	1	0.98	0.73	1.03
AT2G45300.1	RNA 3'-terminal phosphate cyclase/enolpyruvate transferase, alpha/beta chr2:18677518-18679868 FORWARD LENGTH=520	1.08	0.8	1.13	0.96	1.66	0.76	0.93
AT3G13845.1	unknown protein; FUNCTIONS IN: molecular_function unknown; INVOLVED IN: biological_process unknown; LOCATED IN: endomembrane system; EXPRESSED IN: 24 plant structures; EXPRESSED DURING: 15 growth stages; Has 22 Blast hits to 22 proteins in 10 species: Archae - 0; Bacteria - 0; Metazoa - 0; Fungi - 0; Plants - 22; Viruses - 0; Other Eukaryotes - 0 (source: NCBI BLink). chr3:4557526-4557738 REVERSE…	1.39	0.99	1.53	1.2	1.88	1.24	1.26
AT5G13850.1	NACA3 nascent polypeptide-associated complex subunit alpha-like protein 3 chr5:4471361-4472676 FORWARD LENGTH=204	0.99	0.83	1.17	0.98	1.64	1.13	0.97
AT3G07110.2	Ribosomal protein L13 family protein chr3:2252092-2253332 FORWARD LENGTH=207	1.06	0.85	1.15	0.86	1.09	9.43	0.95
AT2G36250.1	FTSZ2-1, ATFTSZ2-1 Tubulin/FtsZ family protein chr2:15197661-15199932 REVERSE LENGTH=478	1.01	0.76	1.1	0.93	1.44	0.81	0.9
AT2G25060.1	ENODL14, AtENODL14 early nodulin-like protein 14 chr2:10662308-10662930 FORWARD LENGTH=182	1.01	0.77	1.05	0.82	1	0.4	0.87
AT1G64640.1	ENODL8, AtENODL8 early nodulin-like protein 8 chr1:24022482-24023151 REVERSE LENGTH=191	1.03	0.45	0.99	0.76	1.17	0.78	0.81
AT5G22320.1	Leucine-rich repeat (LRR) family protein chr5:7388175-7390426 REVERSE LENGTH=452	1.21	2.92	1	2.14	0.78	9.32	0.83
AT4G05070.1	Wound-responsive family protein chr4:2593786-2594049 REVERSE LENGTH=87	1.07	3.96	0.93	3.14	1.74	1.35	0.77
AT5G08190.1	NF-YB12 nuclear factor Y, subunit B12 chr5:2636204-2637125 FORWARD LENGTH=163	1.36	2.58	1.42	1.07	1.81	1.42	1.18
AT2G42395.1	unknown protein; Has 35333 Blast hits to 34131 proteins in 2444 species: Archae - 798; Bacteria - 22429; Metazoa - 974; Fungi - 991; Plants - 531; Viruses - 0; Other Eukaryotes - 9610 (source: NCBI BLink). chr2:17653566-17653980 REVERSE LENGTH=104	1.23	1.48	1.66	1.41	1.74	1.74	1.37
AT3G22600.1	Bifunctional inhibitor/lipid-transfer protein/seed storage 2S albumin superfamily protein chr3:8006711-8007397 REVERSE LENGTH=170	1.18	0.83	1.2	0.89	1.54	0.92	0.99
AT4G05520.1	ATEHD2, EHD2 EPS15 homology domain 2 chr4:2804522-2807833 FORWARD LENGTH=546	1.35	1.34	1.15	1.04	1.33	1.6	0.95
AT1G14570.2	UBX domain-containing protein chr1:4983770-4987192 FORWARD LENGTH=468	0.95	0.76	1.23	1.19	1.95	1.19	1.02
AT1G78300.1	GRF2, 14-3-3OMEGA, GF14 OMEGA general regulatory factor 2 chr1:29461883-29463052 FORWARD LENGTH=259	0.72	0.57	0.83	1.05	1.05	0.98	0.69
AT3G51730.1	saposin B domain-containing protein chr3:19186970-19188436 FORWARD LENGTH=213	1.5	1.18	1.28	2.17	2.14	1.22	1.06
AT2G37400.1	Tetratricopeptide repeat (TPR)-like superfamily protein chr2:15696365-15697366 REVERSE LENGTH=333	1.28	1.13	1.09	0.98	0.92	1.14	0.91
AT4G16144.1	AMSH3 associated molecule with the SH3 domain of STAM 3 chr4:9138053-9141422 REVERSE LENGTH=507	1.15	1.43	1.23	1.11	1.36	1.11	1.02
AT5G19860.1	Protein of unknown function, DUF538 chr5:6714533-6715837 REVERSE LENGTH=181	0.96	0.7	1.16	1.52	1.24	0.98	0.96
AT5G10450.4	GRF6 G-box regulating factor 6 chr5:3284476-3286261 REVERSE LENGTH=273	0.82	0.99	0.89	1.14	1.28	0.99	0.74
AT1G23180.1	ARM repeat superfamily protein chr1:8216125-8219515 FORWARD LENGTH=834	1.15	0.38	1.26	1.15	1.19	0.82	1.04
AT4G22360.1	SWIB complex BAF60b domain-containing protein chr4:11807811-11809660 FORWARD LENGTH=385	1.15	0.83	1.2	1.03	1.78	0.88	0.99
AT2G43120.1	RmlC-like cupins superfamily protein chr2:17927339-17928871 FORWARD LENGTH=321	0.93	0.83	1.21	0.8	1.63	1.1	1
AT1G55120.1	ATFRUCT5, AtcwINV3, FRUCT5 beta-fructofuranosidase 5 chr1:20566617-20569165 FORWARD LENGTH=594	1.21	1.5	1.51	1.45	1.57	1.08	1.26
AT5G02550.1	unknown protein; Has 3 Blast hits to 3 proteins in 1 species: Archae - 0; Bacteria - 0; Metazoa - 0; Fungi - 0; Plants - 3; Viruses - 0; Other Eukaryotes - 0 (source: NCBI BLink). chr5:573247-573477 REVERSE LENGTH=76	1.16	1	0.99	1	1.22	4.04	0.82
AT1G62790.1	Bifunctional inhibitor/lipid-transfer protein/seed storage 2S albumin superfamily protein chr1:23252369-23253481 FORWARD LENGTH=150	1.17	0.96	0.92	1.11	1.04	0.93	0.77
AT5G09760.1	Plant invertase/pectin methylesterase inhibitor superfamily chr5:3032446-3034364 FORWARD LENGTH=551	1.01	0.89	0.99	0.91	1.17	0.87	0.82
AT2G28000.1	CPN60A, CH-CPN60A, SLP chaperonin-60alpha chr2:11926603-11929184 FORWARD LENGTH=586	0.89	0.66	1.04	1.01	1.36	0.77	0.87
AT5G51590.1	AT hook motif DNA-binding family protein chr5:20956863-20958929 REVERSE LENGTH=419	1.05	0.81	1.15	0.98	1.57	0.97	0.96
AT2G26560.1	PLP2, PLA IIA, PLA2A phospholipase A 2A chr2:11293912-11295708 REVERSE LENGTH=407	0.94	0.84	1.83	1.13	1.44	1.39	1.53
AT2G25670.1	BEST Arabidopsis thaliana protein match is: copper ion binding (TAIR:AT4G32610.1); Has 43784 Blast hits to 26928 proteins in 1799 species: Archae - 86; Bacteria - 6347; Metazoa - 15971; Fungi - 5398; Plants - 1931; Viruses - 259; Other Eukaryotes - 13792 (source: NCBI BLink). chr2:10929062-10930619 REVERSE LENGTH=318	1.02	0.75	0.89	0.91	0.95	7.66	0.74
AT2G45850.1	AT hook motif DNA-binding family protein chr2:18871901-18873457 REVERSE LENGTH=348	0.48	1.24	1.69	0.83	2.7	1.49	1.4
AT1G02180.1	ferredoxin-related chr1:413619-414505 REVERSE LENGTH=226	1.02	0.85	0.97	0.94	1.43	0.87	0.81
AT2G17705.1	unknown protein; FUNCTIONS IN: molecular_function unknown; INVOLVED IN: biological_process unknown; LOCATED IN: plasma membrane; EXPRESSED IN: cultured cell; BEST Arabidopsis thaliana protein match is: unknown protein (TAIR:AT4G08330.1); Has 135 Blast hits to 135 proteins in 32 species: Archae - 5; Bacteria - 29; Metazoa - 0; Fungi - 0; Plants - 91; Viruses - 0; Other Eukaryotes - 10 (source: NCB…	0.68	0.63	1.07	0.84	1.19	0.97	0.89
AT1G06560.1	NOL1/NOP2/sun family protein chr1:2007660-2011824 FORWARD LENGTH=599	1.07	1.02	1.24	0.91	1.48	1.23	1.04
AT5G10780.2	FUNCTIONS IN: molecular_function unknown; INVOLVED IN: biological_process unknown; LOCATED IN: cellular_component unknown; EXPRESSED IN: 22 plant structures; EXPRESSED DURING: 14 growth stages; CONTAINS InterPro DOMAIN/s: Uncharacterised conserved protein UCP017207, transmembrane protein 85 (InterPro:IPR016687), Protein of unknown function DUF1077 (InterPro:IPR009445); Has 395 Blast hits to 395 p…	0.72	0.66	0.93	0.66	1.27	1.07	0.78
AT4G12470.1	AZI1 azelaic acid induced 1 chr4:7401371-7401856 REVERSE LENGTH=161	1.46	1.17	1.11	1.5	1.31	1.14	0.93
AT5G16010.1	3-oxo-5-alpha-steroid 4-dehydrogenase family protein chr5:5227982-5229012 FORWARD LENGTH=268	1.08	0.75	1.12	0.98	1.4	1.77	0.94
AT1G54500.1	Rubredoxin-like superfamily protein chr1:20357084-20357671 REVERSE LENGTH=195	0.85	0.6	1.09	0.98	1.62	0.96	0.91
AT4G38580.1	ATFP6, HIPP26, FP6 farnesylated protein 6 chr4:18034596-18035693 FORWARD LENGTH=153	1.07	0.86	0.96	0.89	1.05	1.21	0.8
AT1G06510.1	unknown protein; FUNCTIONS IN: molecular_function unknown; INVOLVED IN: biological_process unknown; LOCATED IN: chloroplast; EXPRESSED IN: 21 plant structures; EXPRESSED DURING: 13 growth stages; Has 376 Blast hits to 369 proteins in 152 species: Archae - 5; Bacteria - 113; Metazoa - 105; Fungi - 46; Plants - 27; Viruses - 2; Other Eukaryotes - 78 (source: NCBI BLink). chr1:1992389-1993583 FORWAR…	1.28	0.73	0.88	1.12	1.09	0.85	0.73
AT1G80240.1	Protein of unknown function, DUF642 chr1:30171520-30172799 REVERSE LENGTH=370	1.21	1	1.24	0.93	1.11	1.14	1.03
AT1G25350.2	OVA9 glutamine-tRNA ligase, putative / glutaminyl-tRNA synthetase, putative / GlnRS, putative chr1:8889280-8894205 REVERSE LENGTH=800	1.14	1.7	1.32	1.09	1.11	2.78	1.1
AT1G55260.1	Bifunctional inhibitor/lipid-transfer protein/seed storage 2S albumin superfamily protein chr1:20614663-20616158 FORWARD LENGTH=227	1.22	0.84	0.98	1.01	1.01	0.58	0.82
AT5G16990.1	Zinc-binding dehydrogenase family protein chr5:5581831-5583849 REVERSE LENGTH=343	1.01	0.75	1.02	1.02	1.27	0.8	0.85
AT1G68760.1	ATNUDT1, ATNUDX1, NUDX1 nudix hydrolase 1 chr1:25829090-25829607 FORWARD LENGTH=147	0.99	0.87	1.13	0.87	1.61	0.81	0.94
AT4G14890.1	FdC2 2Fe-2S ferredoxin-like superfamily protein chr4:8520887-8521351 FORWARD LENGTH=154	1.01	0.77	1.13	0.85	1.4	0.95	0.95
AT5G22880.1	H2B, HTB2 histone B2 chr5:7652130-7652567 REVERSE LENGTH=145	1.18	1.28	1.08	0.91	1.63	7.14	0.91
AT5G14790.1	ARM repeat superfamily protein chr5:4784058-4785508 FORWARD LENGTH=346	1.14	0.82	1.11	0.97	1.54	0.88	0.93
AT2G24765.1	ARF3, ARL1, ATARL1 ADP-ribosylation factor 3 chr2:10562822-10564961 FORWARD LENGTH=182	0.71	0.53	0.99	0.78	1.21	0.78	0.83
AT3G28710.1	ATPase, V0/A0 complex, subunit C/D chr3:10773144-10775594 REVERSE LENGTH=351	0.79	0.69	1.04	0.81	1.37	1.31	0.87
AT2G02560.1	CAND1, ATCAND1, ETA2, TIP120, HVE cullin-associated and neddylation dissociated chr2:690345-697342 FORWARD LENGTH=1219	1.09	0.65	1.23	1.04	1.11	1.03	1.03
AT2G22500.1	UCP5, ATPUMP5, DIC1 uncoupling protein 5 chr2:9563531-9564472 REVERSE LENGTH=313	0.99	0.79	1.1	1.1	1.7	1.07	0.92
AT5G10170.1	ATMIPS3, MIPS3 myo-inositol-1-phosphate synthase 3 chr5:3187538-3190161 REVERSE LENGTH=510	1.19	1.11	0.91	1.06	0.82	0.87	0.76
AT2G44530.1	Phosphoribosyltransferase family protein chr2:18383732-18385974 FORWARD LENGTH=394	0.99	0.73	1.13	1.08	1.46	0.92	0.94
AT5G20190.1	Tetratricopeptide repeat (TPR)-like superfamily protein chr5:6814093-6815171 FORWARD LENGTH=290	1.14	0.78	1.06	0.92	1.39	1.01	0.89
AT1G18970.1	GLP4 germin-like protein 4 chr1:6554702-6555364 REVERSE LENGTH=220	1.15	0.81	1.41	1.2	1.8	0.93	1.18
AT5G18100.1	CSD3 copper/zinc superoxide dismutase 3 chr5:5987221-5988706 FORWARD LENGTH=164	1.07	0.76	0.98	1.17	1.41	0.88	0.82
AT4G02330.1	ATPMEPCRB Plant invertase/pectin methylesterase inhibitor superfamily chr4:1032479-1034928 FORWARD LENGTH=573	1.08	0.87	1.12	1.06	1.65	1	0.94
AT3G49870.1	ATARLA1C, ARLA1C ADP-ribosylation factor-like A1C chr3:18492674-18494021 REVERSE LENGTH=184	0.89	0.66	1.04	0.95	1.27	0.7	0.88
AT3G23172.1	unknown protein; Has 1 Blast hits to 1 proteins in 1 species: Archae - 0; Bacteria - 0; Metazoa - 0; Fungi - 0; Plants - 1; Viruses - 0; Other Eukaryotes - 0 (source: NCBI BLink). chr3:8272138-8272657 REVERSE LENGTH=89	0.92	0.61	0.87	0.77	0.84	0.87	0.74
AT5G57560.1	TCH4, XTH22 Xyloglucan endotransglucosylase/hydrolase family protein chr5:23307296-23308235 REVERSE LENGTH=284	1.33	1.38	1.54	0.89	1.95	1.85	1.3
AT1G58100.1	TCP family transcription factor chr1:21512680-21513885 REVERSE LENGTH=401	0.92	0.61	0.89	0.83	1.11	1.01	0.74
AT3G54090.1	FLN1 fructokinase-like 1 chr3:20028145-20029835 FORWARD LENGTH=471	1.05	0.79	1.14	0.81	1.44	1.7	0.96
AT5G49215.1	Pectin lyase-like superfamily protein chr5:19953670-19955874 FORWARD LENGTH=449	1.09	0.72	0.98	0.84	1.55	0.8	0.83
AT3G01290.1	SPFH/Band 7/PHB domain-containing membrane-associated protein family chr3:88252-89356 REVERSE LENGTH=285	1.08	0.74	1.13	0.89	1.2	1.26	0.95
AT5G64570.1	XYL4, ATBXL4 beta-D-xylosidase 4 chr5:25810227-25813309 REVERSE LENGTH=784	0.87	0.61	0.76	0.88	1.1	0.66	0.64
AT4G30780.1	unknown protein; BEST Arabidopsis thaliana protein match is: unknown protein (TAIR:AT2G24100.1); Has 109 Blast hits to 109 proteins in 18 species: Archae - 0; Bacteria - 0; Metazoa - 1; Fungi - 0; Plants - 95; Viruses - 0; Other Eukaryotes - 13 (source: NCBI BLink). chr4:14990523-14992855 FORWARD LENGTH=589	1.07	0.87	1.03	1.08	1.36	0.91	0.86
AT2G33530.1	scpl46 serine carboxypeptidase-like 46 chr2:14197866-14200536 REVERSE LENGTH=465	1.02	0.8	1.05	1.01	1.36	1.04	0.89
AT3G55560.1	AGF2, AHL15 AT-hook protein of GA feedback 2 chr3:20604904-20605836 REVERSE LENGTH=310	1.41	1.31	1.04	0.94	2.07	1.07	0.88
AT1G55670.1	PSAG photosystem I subunit G chr1:20802874-20803356 REVERSE LENGTH=160	0.78	0.61	0.87	0.79	1.39	1.72	0.74
AT1G02360.1	Chitinase family protein chr1:472138-473116 REVERSE LENGTH=272	1.07	1.06	1.62	0.99	1.59	1.06	1.37
AT4G12050.1	Predicted AT-hook DNA-binding family protein chr4:7220139-7221158 REVERSE LENGTH=339	1.02	0.93	1.17	1.01	1.71	1.18	0.99
AT2G10940.1	Bifunctional inhibitor/lipid-transfer protein/seed storage 2S albumin superfamily protein chr2:4311160-4312035 REVERSE LENGTH=291	1	0.73	0.91	0.97	1.04	0.81	0.77
AT1G62640.1	KAS III 3-ketoacyl-acyl carrier protein synthase III chr1:23192502-23194737 FORWARD LENGTH=404	1.05	0.82	1.11	0.98	1.36	0.93	0.94
AT3G49660.1	Transducin/WD40 repeat-like superfamily protein chr3:18413690-18415223 FORWARD LENGTH=317	0.97	0.75	1.01	0.92	1.3	0.98	0.85
AT2G01290.1	RPI2 ribose-5-phosphate isomerase 2 chr2:149192-149989 REVERSE LENGTH=265	0.75	0.48	0.76	0.83	1.21	0.7	0.64
AT5G63990.1	Inositol monophosphatase family protein chr5:25613387-25615736 FORWARD LENGTH=357	1.08	0.81	1.18	1.07	1.4	1.04	0.99
AT1G27020.1	unknown protein; BEST Arabidopsis thaliana protein match is: unknown protein (TAIR:AT1G27030.1); Has 514 Blast hits to 514 proteins in 175 species: Archae - 0; Bacteria - 311; Metazoa - 0; Fungi - 0; Plants - 65; Viruses - 0; Other Eukaryotes - 138 (source: NCBI BLink). chr1:9378635-9380419 FORWARD LENGTH=308	0.88	0.9	1.21	0.9	1.12	2.23	1.03
AT1G27450.3	APT1 adenine phosphoribosyl transferase 1 chr1:9532042-9533807 FORWARD LENGTH=284	0.91	0.72	1	0.96	1.17	0.92	0.84
AT5G66100.1	winged-helix DNA-binding transcription factor family protein chr5:26427639-26429772 FORWARD LENGTH=453	1.07	0.71	1.18	0.94	1.98	1.24	1
AT3G03960.1	TCP-1/cpn60 chaperonin family protein chr3:1024432-1027604 FORWARD LENGTH=549	0.89	0.69	1.04	1.02	1.26	0.65	0.88
AT2G26570.1	WEB1 Plant protein of unknown function (DUF827) chr2:11299565-11302076 FORWARD LENGTH=807	1.03	0.88	1.17	0.95	1.25	1.19	0.99
AT3G54250.1	GHMP kinase family protein chr3:20082468-20084688 REVERSE LENGTH=419	1.17	1.1	1.36	0.94	1.81	1.02	1.15
AT1G49430.1	LACS2, LRD2 long-chain acyl-CoA synthetase 2 chr1:18291188-18295641 FORWARD LENGTH=665	1.28	0.93	1.24	1.15	1.37	1.31	1.05
AT5G14040.1	PHT3;1 phosphate transporter 3;1 chr5:4531059-4532965 REVERSE LENGTH=375	0.85	0.66	1.01	0.95	1.19	0.82	0.85
AT2G45000.1	EMB2766 structural constituent of nuclear pore chr2:18564156-18567632 FORWARD LENGTH=739	0.96	0.9	1.12	0.9	1.49	0.83	0.95
AT1G12310.1	Calcium-binding EF-hand family protein chr1:4187500-4187946 REVERSE LENGTH=148	0.85	0.68	0.97	0.98	1.33	0.81	0.82
AT2G25950.1	Protein of unknown function (DUF1000) chr2:11068735-11070524 FORWARD LENGTH=204	1.06	0.92	1.05	0.86	1.38	1.34	0.89
AT3G01660.1	S-adenosyl-L-methionine-dependent methyltransferases superfamily protein chr3:245532-246432 FORWARD LENGTH=273	1.41	1.76	1.61	1.39	2.72	1.97	1.37
AT4G23690.1	Disease resistance-responsive (dirigent-like protein) family protein chr4:12339152-12339715 REVERSE LENGTH=187	0.97	0.87	1.1	1.12	1.28	1.7	0.93
AT4G23920.1	UGE2, ATUGE2 UDP-D-glucose/UDP-D-galactose 4-epimerase 2 chr4:12431416-12433666 FORWARD LENGTH=350	1.21	1.08	1.27	1.07	1.57	1.06	1.08
AT2G01630.1	O-Glycosyl hydrolases family 17 protein chr2:279541-281955 REVERSE LENGTH=501	0.96	0.73	1	0.9	1.43	0.47	0.85
AT1G79380.1	Ca(2)-dependent phospholipid-binding protein (Copine) family chr1:29860812-29863023 FORWARD LENGTH=401	1.08	0.77	1.13	1.18	1.01	0.62	0.96
AT4G26760.1	MAP65-2 microtubule-associated protein 65-2 chr4:13478834-13481300 REVERSE LENGTH=578	1.21	0.88	1.12	0.91	1.25	1.05	0.95
AT2G44210.2	Protein of Unknown Function (DUF239) chr2:18280809-18282591 FORWARD LENGTH=445	1.04	0.76	0.84	1.16	1	0.72	0.71
AT4G02080.1	ASAR1, ATSARA1C, ATSAR2, SAR2 secretion-associated RAS super family 2 chr4:921554-922547 FORWARD LENGTH=193	1.11	0.86	1.09	1.31	0.97	1.26	0.93
AT5G06290.1	2-Cys Prx B, 2CPB 2-cysteine peroxiredoxin B chr5:1919380-1921211 FORWARD LENGTH=273	0.81	0.63	0.86	0.9	1.04	0.58	0.73
AT1G75040.1	PR5, PR-5 pathogenesis-related gene 5 chr1:28177754-28178731 FORWARD LENGTH=239	0.92	0.84	0.95	1.14	1.44	0.79	0.81
AT4G03240.1	ATFH, FH frataxin homolog chr4:1423685-1424758 REVERSE LENGTH=187	0.84	0.81	1.19	0.93	1.51	1.35	1.01
AT2G35635.1	UBQ7, RUB2 ubiquitin 7 chr2:14981044-14981943 FORWARD LENGTH=154	1.03	0.78	1.16	1.06	1.38	1.09	0.99
AT1G12440.1	A20/AN1-like zinc finger family protein chr1:4241816-4242322 REVERSE LENGTH=168	1.19	0.93	1.01	0.98	1.51	1.51	0.86
AT4G02620.1	vacuolar ATPase subunit F family protein chr4:1149419-1151132 REVERSE LENGTH=128	0.94	0.65	1.12	0.92	1.42	1.01	0.96
AT3G48720.1	HXXXD-type acyl-transferase family protein chr3:18046527-18049295 FORWARD LENGTH=430	0.85	0.73	0.92	1	1.17	0.75	0.78
AT5G07360.1	Amidase family protein chr5:2326925-2330011 REVERSE LENGTH=659	1.15	0.83	1.28	0.96	1.42	0.94	1.09
AT5G21990.1	TPR7 Tetratricopeptide repeat (TPR)-like superfamily protein chr5:7273395-7276318 FORWARD LENGTH=554	1.07	0.94	1.12	1.04	1.45	0.91	0.96
AT4G26670.1	Mitochondrial import inner membrane translocase subunit Tim17/Tim22/Tim23 family protein chr4:13452257-13453579 FORWARD LENGTH=210	0.83	0.58	0.96	0.91	1.51	0.68	0.82
AT4G23500.1	Pectin lyase-like superfamily protein chr4:12264640-12267074 FORWARD LENGTH=495	1.17	0.89	1.46	1.3	1.78	1.39	1.25
AT5G52310.1	COR78, LTI78, RD29A, LTI140 low-temperature-responsive protein 78 (LTI78) / desiccation-responsive protein 29A (RD29A) chr5:21240929-21243326 FORWARD LENGTH=710	0.87	0.84	0.91	0.97	0.92	1.22	0.78
AT1G56220.3	Dormancy/auxin associated family protein chr1:21043414-21044469 FORWARD LENGTH=140	1.01	0.68	0.95	0.71	1.2	0.83	0.81
AT4G09000.2	GRF1, GF14 CHI general regulatory factor 1 chr4:5775387-5777157 FORWARD LENGTH=318	0.87	0.67	0.95	1.14	1.18	0.84	0.81
AT4G27440.1	PORB protochlorophyllide oxidoreductase B chr4:13725648-13727107 FORWARD LENGTH=401	0.95	0.69	0.87	0.78	1.03	0.82	0.75
AT3G10060.1	FKBP-like peptidyl-prolyl cis-trans isomerase family protein chr3:3102291-3103801 FORWARD LENGTH=230	1.13	0.82	1.1	1.04	1.3	1.01	0.95
AT5G64110.1	Peroxidase superfamily protein chr5:25654575-25655946 REVERSE LENGTH=330	0.88	0.62	0.86	0.8	1.12	0.62	0.74
AT4G27270.1	Quinone reductase family protein chr4:13661458-13663243 REVERSE LENGTH=205	0.98	0.77	1.05	0.87	1.44	0.9	0.9
AT5G04440.1	Protein of unknown function (DUF1997) chr5:1254957-1256624 FORWARD LENGTH=255	0.92	0.62	1.02	0.99	1.37	0.94	0.88
AT3G03060.1	P-loop containing nucleoside triphosphate hydrolases superfamily protein chr3:692188-695424 FORWARD LENGTH=628	1.12	0.75	1.11	1.04	1.28	1.15	0.96
AT5G66550.1	Maf-like protein chr5:26559752-26561162 REVERSE LENGTH=207	0.95	0.67	1.01	0.91	1.34	0.99	0.87
AT2G46820.1	PTAC8, TMP14, PSAP, PSI-P photosystem I P subunit chr2:19243729-19244870 FORWARD LENGTH=174	0.81	0.63	0.83	1.04	1.61	0.91	0.72
AT3G51870.1	Mitochondrial substrate carrier family protein chr3:19243978-19246611 FORWARD LENGTH=381	0.66	0.73	0.9	1.12	1.29	0.83	0.78
AT4G01460.1	basic helix-loop-helix (bHLH) DNA-binding superfamily protein chr4:621334-622697 FORWARD LENGTH=315	0.9	0.52	1	0.87	1.1	0.63	0.86
AT3G52390.2	TatD related DNase chr3:19423105-19425183 REVERSE LENGTH=323	1.12	0.93	1.24	1.08	1.71	0.99	1.07
AT2G40600.1	appr-1-p processing enzyme family protein chr2:16947012-16948537 REVERSE LENGTH=257	1.04	0.8	1.04	0.97	1.46	1	0.9
AT1G35160.2	GF14 PHI GF14 protein phi chain chr1:12867264-12868514 FORWARD LENGTH=295	0.93	0.82	0.94	1.01	1.25	0.91	0.81
AT2G33600.1	NAD(P)-binding Rossmann-fold superfamily protein chr2:14226873-14228498 FORWARD LENGTH=321	1.18	0.91	1.21	1.14	1.06	1.11	1.05
AT2G04780.1	FLA7 FASCICLIN-like arabinoogalactan 7 chr2:1677488-1678252 FORWARD LENGTH=254	1.17	0.87	1.14	0.9	1.45	0.82	0.99
AT5G42180.1	Peroxidase superfamily protein chr5:16852702-16854021 FORWARD LENGTH=317	1.15	1.25	1.48	1.12	1.97	1.53	1.28
ATCG00660.1	RPL20 ribosomal protein L20 chrC:68512-68865 REVERSE LENGTH=117	0.86	1.55	1.26	0.7	0.59	14.95	1.09
AT5G02120.1	OHP one helix protein chr5:419144-419633 FORWARD LENGTH=110	0.51	0.48	1.07	0.85	2.26	1.11	0.93
AT3G42050.1	vacuolar ATP synthase subunit H family protein chr3:14228846-14232228 REVERSE LENGTH=441	0.52	0.56	0.71	0.75	0.85	0.71	0.61
AT1G73840.1	ESP1 hydroxyproline-rich glycoprotein family protein chr1:27763937-27766328 REVERSE LENGTH=388	0.87	0.67	0.96	1.01	1.47	0.84	0.83
AT1G74260.1	PUR4 purine biosynthesis 4 chr1:27923005-27927764 REVERSE LENGTH=1407	1.04	1	1.35	1	1.34	1.34	1.17
AT4G33640.1	unknown protein; Has 30201 Blast hits to 17322 proteins in 780 species: Archae - 12; Bacteria - 1396; Metazoa - 17338; Fungi - 3422; Plants - 5037; Viruses - 0; Other Eukaryotes - 2996 (source: NCBI BLink). chr4:16159727-16160211 REVERSE LENGTH=95	0.75	0.52	1.02	1.27	1.4	0.54	0.88
AT2G35270.1	GIK Predicted AT-hook DNA-binding family protein chr2:14857021-14857878 FORWARD LENGTH=285	0.83	0.77	0.8	0.85	0.91	0.74	0.69
AT1G72750.1	ATTIM23-2, TIM23-2 translocase inner membrane subunit 23-2 chr1:27383577-27384143 FORWARD LENGTH=188	0.9	0.68	1.01	0.96	1.33	0.88	0.88
AT3G11910.1	UBP13 ubiquitin-specific protease 13 chr3:3761758-3770290 REVERSE LENGTH=1115	1.19	0.8	0.91	0.83	1	2.24	0.78
AT1G20190.1	ATEXPA11, EXP11, ATEXP11, ATHEXP ALPHA 1.14, EXPA11 expansin 11 chr1:6998762-6999710 REVERSE LENGTH=252	0.98	0.74	0.9	0.83	1.13	0.86	0.78
AT2G37620.1	ACT1, AAc1 actin 1 chr2:15779761-15781241 FORWARD LENGTH=377	0.94	0.72	1.07	1.03	1.47	0.82	0.93
AT3G48890.1	ATMP2, ATMAPR3, MSBP2, MAPR3 membrane-associated progesterone binding protein 3 chr3:18129669-18131353 FORWARD LENGTH=233	1.04	0.77	1.07	0.85	1.63	0.99	0.93
AT1G09160.2	Protein phosphatase 2C family protein chr1:2953199-2955059 REVERSE LENGTH=428	1.18	0.88	1.18	1.04	1.43	1.03	1.02
AT4G36420.1	Ribosomal protein L12 family protein chr4:17203718-17204257 REVERSE LENGTH=179	1.25	1.03	1.67	1.21	2.28	1.86	1.45
AT3G49140.1	Pentatricopeptide repeat (PPR) superfamily protein chr3:18212187-18215557 REVERSE LENGTH=499	0.87	0.63	0.96	0.95	1.19	0.93	0.83
AT3G04290.1	ATLTL1, LTL1 Li-tolerant lipase 1 chr3:1133620-1136223 REVERSE LENGTH=366	1.08	1.16	1.16	1.18	1.5	1.08	1.01
AT2G43620.1	Chitinase family protein chr2:18093954-18095025 REVERSE LENGTH=283	1.06	0.62	0.84	0.91	1.08	0.74	0.73
AT1G56360.1	PAP6, ATPAP6 purple acid phosphatase 6 chr1:21098603-21100842 REVERSE LENGTH=466	1.28	1.45	1.17	1.3	1.58	1.07	1.02
AT3G28450.1	Leucine-rich repeat protein kinase family protein chr3:10667359-10669176 FORWARD LENGTH=605	1.08	0.8	1.16	1.07	1.11	0.82	1.01
AT3G58010.1	PGL34 plastoglobulin 34kD chr3:21475949-21477463 REVERSE LENGTH=308	0.93	0.67	1.06	1.03	1.48	0.79	0.92
AT4G13170.1	Ribosomal protein L13 family protein chr4:7655133-7656542 REVERSE LENGTH=206	1.19	0.81	1.1	0.98	1.08	5.81	0.96
AT4G24620.1	PGI1, PGI phosphoglucose isomerase 1 chr4:12708972-12712610 REVERSE LENGTH=613	0.93	0.72	1.06	0.97	1.37	0.84	0.92
AT5G45040.1	Cytochrome c chr5:18175566-18176851 REVERSE LENGTH=175	0.92	0.62	0.86	0.79	1.27	0.75	0.75
AT5G04885.1	Glycosyl hydrolase family protein chr5:1423369-1426628 FORWARD LENGTH=665	1	0.82	1.02	0.93	1.44	0.87	0.89
AT3G61820.1	Eukaryotic aspartyl protease family protein chr3:22880074-22881525 REVERSE LENGTH=483	0.95	0.82	0.96	0.92	1.24	0.95	0.83
AT5G14910.1	Heavy metal transport/detoxification superfamily protein chr5:4823815-4825196 FORWARD LENGTH=178	1	0.69	1.04	0.96	1.4	0.72	0.91
AT2G26280.1	CID7 CTC-interacting domain 7 chr2:11188143-11190579 REVERSE LENGTH=567	1.18	1.02	1.19	0.95	1.18	1.14	1.04
AT4G14430.1	IBR10, ATECI2, ECI2, ECHIB, PEC12 indole-3-butyric acid response 10 chr4:8304910-8305632 REVERSE LENGTH=240	0.98	0.72	1.08	1.25	1.43	0.87	0.94
AT3G03630.1	CS26 cysteine synthase 26 chr3:878388-880400 REVERSE LENGTH=404	1	0.73	1.02	0.89	1.36	0.75	0.89
AT4G34480.1	O-Glycosyl hydrolases family 17 protein chr4:16481147-16483988 REVERSE LENGTH=504	1.11	0.63	0.85	0.98	1.26	0.85	0.74
AT3G59890.1	Dihydrodipicolinate reductase, bacterial/plant chr3:22124497-22126491 REVERSE LENGTH=349	1.06	0.86	1.11	1	1.26	0.88	0.97
AT5G04990.1	SUN1, ATSUN1 SAD1/UNC-84 domain protein 1 chr5:1471698-1473770 REVERSE LENGTH=471	1.01	0.84	1.1	0.94	1.39	1.04	0.96
AT5G06130.2	chaperone protein dnaJ-related chr5:1853754-1855763 REVERSE LENGTH=315	1.09	0.88	1.15	1.09	1.08	1.06	1
AT1G45474.1	LHCA5 photosystem I light harvesting complex gene 5 chr1:17179353-17180439 FORWARD LENGTH=256	0.63	0.88	1.35	0.95	1.16	1.07	1.18
AT1G48240.1	ATNPSN12, NPSN12 novel plant snare 12 chr1:17809223-17811656 REVERSE LENGTH=265	1.05	0.84	0.8	1.07	0.76	1.04	0.7
AT4G39820.1	Tetratricopeptide repeat (TPR)-like superfamily protein chr4:18476698-18477924 REVERSE LENGTH=408	1.04	0.86	1.21	1.34	1.59	0.74	1.06
AT1G55265.1	Protein of unknown function, DUF538 chr1:20617326-20617853 FORWARD LENGTH=175	1.07	0.81	1.09	1.32	0.96	0.58	0.96
AT2G35530.1	bZIP16, AtbZIP16 basic region/leucine zipper transcription factor 16 chr2:14923280-14926025 REVERSE LENGTH=409	1.08	0.8	1.17	0.99	1.59	1.22	1.02
AT1G15230.1	unknown protein; FUNCTIONS IN: molecular_function unknown; INVOLVED IN: biological_process unknown; LOCATED IN: cellular_component unknown; EXPRESSED IN: 24 plant structures; EXPRESSED DURING: 15 growth stages; Has 26 Blast hits to 26 proteins in 12 species: Archae - 0; Bacteria - 0; Metazoa - 0; Fungi - 0; Plants - 26; Viruses - 0; Other Eukaryotes - 0 (source: NCBI BLink). chr1:5242729-5243196 …	0.74	0.87	0.94	0.83	1.07	0.96	0.83
AT3G49680.1	ATBCAT-3, BCAT3 branched-chain aminotransferase 3 chr3:18422768-18425473 FORWARD LENGTH=413	0.99	0.69	1.01	0.95	1.22	0.79	0.88
AT2G19870.1	tRNA/rRNA methyltransferase (SpoU) family protein chr2:8576034-8577803 FORWARD LENGTH=589	1.56	1.35	1.26	1.09	1.5	3.79	1.1
AT3G16170.1	AMP-dependent synthetase and ligase family protein chr3:5476490-5480128 FORWARD LENGTH=544	0.99	0.8	1.09	0.93	1.37	0.87	0.96
AT3G06960.1	PDE320, TGD4 pigment defective 320 chr3:2194379-2196504 REVERSE LENGTH=479	1.11	1.01	1.74	0.66	2.49	1.26	1.53
AT1G04530.1	TPR4 Tetratricopeptide repeat (TPR)-like superfamily protein chr1:1234456-1235895 REVERSE LENGTH=310	0.98	0.78	1.07	1.07	1.39	0.91	0.94
AT1G54870.1	NAD(P)-binding Rossmann-fold superfamily protein chr1:20459011-20460417 FORWARD LENGTH=335	1.08	0.92	1.11	0.97	1.25	0.87	0.97
AT3G15480.1	Protein of unknown function (DUF1218) chr3:5226489-5227666 REVERSE LENGTH=175	0.84	0.57	0.69	0.67	0.93	0.7	0.6
AT2G27190.1	PAP1, ATPAP1, PAP12, ATPAP12 purple acid phosphatase 12 chr2:11621400-11623438 REVERSE LENGTH=469	1.11	0.9	1.12	0.93	1.63	1.02	0.99
AT4G32260.1	ATPase, F0 complex, subunit B/B', bacterial/chloroplast chr4:15573859-15574586 REVERSE LENGTH=219	0.86	0.67	0.92	0.98	1.28	0.7	0.81
AT2G23930.1	SNRNP-G probable small nuclear ribonucleoprotein G chr2:10182353-10183026 FORWARD LENGTH=80	0.98	0.81	1.01	0.94	1.57	1.04	0.89
AT2G29560.1	ENOC cytosolic enolase chr2:12646635-12649694 FORWARD LENGTH=475	0.98	0.74	1.01	0.93	1.19	0.84	0.89
AT4G28780.1	GDSL-like Lipase/Acylhydrolase superfamily protein chr4:14215603-14217159 FORWARD LENGTH=367	0.93	0.73	0.92	0.9	1.29	0.77	0.81
AT5G05900.1	UDP-Glycosyltransferase superfamily protein chr5:1774513-1776381 FORWARD LENGTH=450	1	1.04	1.05	0.92	0.94	7.58	0.92
AT5G44530.1	Subtilase family protein chr5:17937931-17941193 FORWARD LENGTH=840	1.26	0.77	1.02	0.96	1.31	1.12	0.9
AT5G15640.1	Mitochondrial substrate carrier family protein chr5:5087590-5089677 FORWARD LENGTH=323	1.03	0.83	1.08	1.06	1.42	1	0.95
AT1G66820.1	glycine-rich protein chr1:24930093-24930422 FORWARD LENGTH=109	1.04	0.69	0.91	0.88	1.23	0.97	0.8
AT4G38770.1	PRP4, ATPRP4 proline-rich protein 4 chr4:18097009-18098448 REVERSE LENGTH=448	1.21	0.71	0.92	0.88	0.96	1.39	0.81
AT2G42130.4	Plastid-lipid associated protein PAP / fibrillin family protein chr2:17566242-17567916 FORWARD LENGTH=299	0.88	0.71	1	1.01	1.35	0.67	0.88
AT3G55120.1	TT5, A11, CFI Chalcone-flavanone isomerase family protein chr3:20430248-20431415 REVERSE LENGTH=246	0.99	0.84	1.27	1.2	1.82	1.17	1.12
AT3G22425.2	IGPD imidazoleglycerol-phosphate dehydratase chr3:7951110-7952853 FORWARD LENGTH=270	1.13	0.95	0.95	0.96	1.07	0.99	0.84
AT1G72170.1	Domain of unknown function (DUF543) chr1:27156403-27157516 FORWARD LENGTH=102	0.88	0.7	1.1	0.93	1.44	0.79	0.97
AT3G18240.1	Ribosomal protein S24/S35, mitochondrial chr3:6255810-6257695 FORWARD LENGTH=419	0.8	0.6	1.08	0.84	1.24	0.93	0.95
AT5G11950.1	Putative lysine decarboxylase family protein chr5:3855072-3856815 FORWARD LENGTH=216	0.98	0.83	1.18	1.08	1.38	0.96	1.04
AT2G20860.1	LIP1 lipoic acid synthase 1 chr2:8979636-8980983 FORWARD LENGTH=374	1.15	1	1.25	1.16	1.21	1.06	1.1
AT3G22620.1	Bifunctional inhibitor/lipid-transfer protein/seed storage 2S albumin superfamily protein chr3:8008615-8009415 FORWARD LENGTH=203	0.94	0.79	1.02	0.86	1.08	0.67	0.9
AT1G34570.1	Essential protein Yae1, N-terminal chr1:12655297-12656444 REVERSE LENGTH=208	1.01	0.79	1.3	1.03	1.77	0.57	1.15
AT2G19780.1	Leucine-rich repeat (LRR) family protein chr2:8522831-8524039 REVERSE LENGTH=402	0.8	0.83	1.1	0.84	1.26	0.83	0.97
AT1G57660.1	Translation protein SH3-like family protein chr1:21355567-21356364 FORWARD LENGTH=164	1.21	0.92	1.11	0.86	0.9	6.1	0.98
AT5G40850.1	UPM1 urophorphyrin methylase 1 chr5:16367205-16368724 FORWARD LENGTH=369	1	0.68	1.02	1.06	1.46	0.79	0.89
AT4G30170.1	Peroxidase family protein chr4:14762922-14764482 FORWARD LENGTH=325	1.06	0.87	1.07	0.89	1.41	1.01	0.94
AT5G41761.1	unknown protein; FUNCTIONS IN: molecular_function unknown; INVOLVED IN: biological_process unknown; LOCATED IN: cellular_component unknown; BEST Arabidopsis thaliana protein match is: unknown protein (TAIR:AT3G55570.1); Has 30201 Blast hits to 17322 proteins in 780 species: Archae - 12; Bacteria - 1396; Metazoa - 17338; Fungi - 3422; Plants - 5037; Viruses - 0; Other Eukaryotes - 2996 (source: NC…	0.7	0.47	0.64	0.61	0.81	0.82	0.57
AT3G05180.1	GDSL-like Lipase/Acylhydrolase superfamily protein chr3:1468599-1470529 REVERSE LENGTH=379	1.06	0.81	1.01	0.91	1.83	0.78	0.89
AT2G30330.1	BLOS1 GCN5L1 family protein chr2:12929045-12929688 REVERSE LENGTH=152	1.01	0.83	0.84	0.96	0.83	0.95	0.74
AT4G05200.1	CRK25 cysteine-rich RLK (RECEPTOR-like protein kinase) 25 chr4:2679793-2682309 REVERSE LENGTH=675	0.83	0.54	0.75	0.86	0.96	0.69	0.66
AT5G07460.1	PMSR2, ATMSRA2 peptidemethionine sulfoxide reductase 2 chr5:2360844-2361885 REVERSE LENGTH=218	1.17	0.91	1.06	1.07	1.07	0.87	0.93
AT2G45470.1	FLA8, AGP8 FASCICLIN-like arabinogalactan protein 8 chr2:18742797-18744059 REVERSE LENGTH=420	0.97	0.69	0.85	0.87	0.97	0.58	0.75
AT1G55080.1	MED9 MED9; BEST Arabidopsis thaliana protein match is: unknown protein (TAIR:AT1G29580.1); Has 67203 Blast hits to 25757 proteins in 1293 species: Archae - 12; Bacteria - 4374; Metazoa - 24340; Fungi - 7940; Plants - 5927; Viruses - 273; Other Eukaryotes - 24337 (source: NCBI BLink). chr1:20553121-20554174 REVERSE LENGTH=244	1.07	0.97	1.26	1.09	1.43	1.25	1.11
AT1G64520.1	RPN12a regulatory particle non-ATPase 12A chr1:23956459-23958120 FORWARD LENGTH=267	0.78	0.66	0.94	1.06	1.36	0.7	0.83
AT4G18440.1	L-Aspartase-like family protein chr4:10186385-10188832 REVERSE LENGTH=536	0.84	0.8	1.08	0.93	1.07	0.95	0.95
AT3G58990.1	IPMI1 isopropylmalate isomerase 1 chr3:21797524-21798285 REVERSE LENGTH=253	1	0.81	0.98	0.99	1.37	0.82	0.86
AT3G18035.1	HON4 winged-helix DNA-binding transcription factor family protein chr3:6169384-6171558 REVERSE LENGTH=480	1.16	0.94	1.27	1.27	1.8	1.29	1.12
AT2G47130.1	NAD(P)-binding Rossmann-fold superfamily protein chr2:19349627-19350481 REVERSE LENGTH=257	0.9	0.73	1.04	0.96	1.46	0.76	0.92
AT1G29660.1	GDSL-like Lipase/Acylhydrolase superfamily protein chr1:10371955-10373624 FORWARD LENGTH=364	0.98	0.72	0.89	0.88	1.22	0.86	0.79
AT5G55480.1	SVL1 SHV3-like 1 chr5:22474277-22477819 FORWARD LENGTH=766	1	0.7	1.03	0.89	1.28	0.57	0.91
AT4G17950.1	AT hook motif DNA-binding family protein chr4:9967295-9969007 REVERSE LENGTH=439	0.78	0.89	1.03	1.01	1.55	1.26	0.91
AT1G12080.2	Vacuolar calcium-binding protein-related chr1:4084289-4084888 FORWARD LENGTH=138	0.79	0.57	0.84	0.78	1.16	0.92	0.74
AT1G55490.1	CPN60B, LEN1 chaperonin 60 beta chr1:20715717-20718673 REVERSE LENGTH=600	0.85	0.66	0.92	0.97	1.2	0.65	0.81
AT1G65960.2	GAD2 glutamate decarboxylase 2 chr1:24552094-24557253 FORWARD LENGTH=494	1.03	0.92	1.18	1.01	1.39	1.1	1.05
AT3G57090.1	BIGYIN, FIS1A Tetratricopeptide repeat (TPR)-like superfamily protein chr3:21128627-21129981 FORWARD LENGTH=170	0.86	0.72	0.99	1.07	1.16	0.71	0.88
AT3G52400.1	SYP122, ATSYP122 syntaxin of plants 122 chr3:19425835-19427032 REVERSE LENGTH=341	1.27	1.45	1.79	1.04	1.39	1.08	1.59
AT4G23730.1	Galactose mutarotase-like superfamily protein chr4:12362955-12364792 FORWARD LENGTH=306	1.13	1.65	1.16	1.06	1.1	2.16	1.03
AT5G04920.1	EAP30/Vps36 family protein chr5:1439172-1441545 REVERSE LENGTH=440	0.99	0.64	1.09	0.9	1.25	1.02	0.96
AT5G47870.1	FUNCTIONS IN: molecular_function unknown; INVOLVED IN: biological_process unknown; LOCATED IN: chloroplast; EXPRESSED IN: 22 plant structures; EXPRESSED DURING: 13 growth stages; BEST Arabidopsis thaliana protein match is: cobalt ion binding (TAIR:AT1G71310.1); Has 1807 Blast hits to 1807 proteins in 277 species: Archae - 0; Bacteria - 0; Metazoa - 736; Fungi - 347; Plants - 385; Viruses - 0; Oth…	1.13	0.85	1.14	1.03	1.82	1	1.01
AT5G54270.1	LHCB3, LHCB3*1 light-harvesting chlorophyll B-binding protein 3 chr5:22038424-22039383 FORWARD LENGTH=265	0.67	0.52	0.85	0.93	1.15	0.87	0.75
AT3G20330.1	PYRB PYRIMIDINE B chr3:7090354-7091904 REVERSE LENGTH=390	0.79	0.7	0.98	1.14	0.98	0.97	0.86
AT4G23040.1	Ubiquitin-like superfamily protein chr4:12075672-12078622 REVERSE LENGTH=525	1.15	0.82	1.18	1.06	1.2	0.73	1.05
AT5G46620.1	unknown protein; BEST Arabidopsis thaliana protein match is: unknown protein (TAIR:AT4G17960.1); Has 1807 Blast hits to 1807 proteins in 277 species: Archae - 0; Bacteria - 0; Metazoa - 736; Fungi - 347; Plants - 385; Viruses - 0; Other Eukaryotes - 339 (source: NCBI BLink). chr5:18917850-18919128 REVERSE LENGTH=149	1.09	0.91	1.22	0.97	1.61	1.12	1.08
AT3G04940.1	ATCYSD1, CYSD1 cysteine synthase D1 chr3:1365681-1367508 FORWARD LENGTH=324	1.08	0.74	1.08	0.93	1.49	0.93	0.96
AT1G31020.1	ATO2, TO2 thioredoxin O2 chr1:11057252-11058703 FORWARD LENGTH=159	0.85	0.58	0.86	0.91	1.22	1.83	0.76
AT1G32220.1	NAD(P)-binding Rossmann-fold superfamily protein chr1:11608038-11609591 FORWARD LENGTH=296	0.98	0.77	1.05	1.06	1.47	0.85	0.93
AT4G02380.1	SAG21, AtLEA5 senescence-associated gene 21 chr4:1046414-1046807 REVERSE LENGTH=97	1.14	0.96	1.21	1.09	2	1.13	1.07
AT1G16850.1	unknown protein; FUNCTIONS IN: molecular_function unknown; INVOLVED IN: response to salt stress; LOCATED IN: endomembrane system; EXPRESSED IN: leaf apex, leaf whorl, male gametophyte, flower, leaf; EXPRESSED DURING: LP.06 six leaves visible, LP.04 four leaves visible, LP.10 ten leaves visible, petal differentiation and expansion stage, LP.08 eight leaves visible; BEST Arabidopsis thaliana protei…	0.56	0.43	0.61	0.88	0.88	0.8	0.54
AT1G11650.2	ATRBP45B, RBP45B RNA-binding (RRM/RBD/RNP motifs) family protein chr1:3914895-3917941 FORWARD LENGTH=405	0.99	0.74	1.05	0.99	1.47	0.85	0.94
AT1G71170.1	6-phosphogluconate dehydrogenase family protein chr1:26830673-26831572 FORWARD LENGTH=299	0.98	0.66	0.94	0.94	1.66	0.71	0.83
ATCG00580.1	PSBE photosystem II reaction center protein E chrC:64071-64322 REVERSE LENGTH=83	0.69	0.6	0.87	0.98	2.11	0.98	0.77
AT1G50940.1	ETFALPHA electron transfer flavoprotein alpha chr1:18878038-18879939 REVERSE LENGTH=363	1.03	0.78	1.09	0.91	1.5	0.93	0.97
AT5G36160.1	Tyrosine transaminase family protein chr5:14233261-14235129 REVERSE LENGTH=420	0.94	1.26	1.14	1.06	1.38	1.33	1.01
AT4G13860.1	RNA-binding (RRM/RBD/RNP motifs) family protein chr4:8022601-8023162 FORWARD LENGTH=87	1.09	0.66	1.18	1.18	1.69	0.97	1.05
AT5G47590.1	Heat shock protein HSP20/alpha crystallin family chr5:19297945-19299099 REVERSE LENGTH=264	1.13	1.16	1.04	1.08	1.14	1.08	0.93
AT5G12250.1	TUB6 beta-6 tubulin chr5:3961317-3962971 REVERSE LENGTH=449	0.97	0.71	0.98	0.88	1.41	0.71	0.87
AT1G27950.1	LTPG1 glycosylphosphatidylinositol-anchored lipid protein transfer 1 chr1:9740740-9741991 FORWARD LENGTH=193	1.02	0.65	0.92	0.9	1.12	0.53	0.82
AT2G34460.1	NAD(P)-binding Rossmann-fold superfamily protein chr2:14529635-14530732 FORWARD LENGTH=280	0.93	0.74	1.01	0.98	1.09	0.82	0.9
AT3G09890.1	Ankyrin repeat family protein chr3:3032678-3034158 FORWARD LENGTH=206	1.05	0.92	1.22	1.13	1.55	1.17	1.08
AT3G26760.1	NAD(P)-binding Rossmann-fold superfamily protein chr3:9843639-9844899 FORWARD LENGTH=300	0.99	0.7	0.98	0.89	1.47	0.79	0.87
AT2G16950.1	TRN1, ATTRN1 transportin 1 chr2:7353939-7360637 FORWARD LENGTH=895	1.14	0.83	1.61	1.22	1.9	1.28	1.44
AT5G19350.1	RNA-binding (RRM/RBD/RNP motifs) family protein chr5:6518978-6521295 FORWARD LENGTH=425	1.04	0.74	1.19	1.08	1.48	0.88	1.06
AT1G13190.1	RNA-binding (RRM/RBD/RNP motifs) family protein chr1:4499633-4501354 FORWARD LENGTH=573	1.3	0.95	1.03	0.89	0.84	1.68	0.92
AT2G20760.1	Clathrin light chain protein chr2:8943279-8945108 REVERSE LENGTH=338	1.19	1.16	0.84	0.87	0.71	19.53	0.75
AT4G18970.2	GDSL-like Lipase/Acylhydrolase superfamily protein chr4:10388875-10390808 REVERSE LENGTH=410	0.92	0.66	0.84	0.81	1.32	0.91	0.75
AT3G21200.1	PGR7 proton gradient regulation 7 chr3:7436091-7437845 FORWARD LENGTH=317	0.96	0.95	1.14	1.05	1.19	1.46	1.01
AT1G09750.1	Eukaryotic aspartyl protease family protein chr1:3157541-3158960 FORWARD LENGTH=449	0.95	0.68	0.8	0.82	1.03	0.78	0.71
AT2G34720.1	NF-YA4 nuclear factor Y, subunit A4 chr2:14650018-14651255 REVERSE LENGTH=198	1.22	1.43	1.08	1.07	1.02	2.22	0.96
AT1G55820.1	Kinase-related protein of unknown function (DUF1296) chr1:20864397-20867418 FORWARD LENGTH=575	0.85	0.95	0.94	0.91	1.3	1.08	0.84
AT1G71500.1	Rieske (2Fe-2S) domain-containing protein chr1:26936084-26937331 FORWARD LENGTH=287	1.08	0.84	1.2	0.92	1.31	0.87	1.07
AT5G50000.1	Protein kinase superfamily protein chr5:20342838-20345033 REVERSE LENGTH=385	1.11	0.74	1.12	0.76	0.99	0.94	1
AT1G08600.3	ATRX P-loop containing nucleoside triphosphate hydrolases superfamily protein chr1:2724562-2733431 FORWARD LENGTH=1479	0.87	0.66	0.81	0.91	1.09	0.84	0.72
AT5G23860.1	TUB8 tubulin beta 8 chr5:8042962-8044528 FORWARD LENGTH=449	1.07	0.7	0.99	0.91	1.36	0.67	0.88
AT5G10560.1	Glycosyl hydrolase family protein chr5:3336335-3339351 REVERSE LENGTH=792	0.97	0.67	0.94	0.85	1.28	0.83	0.84
AT3G16980.1	NRPB9A, NRPD9A, NRPE9A RNA polymerases M/15 Kd subunit chr3:5794526-5795699 FORWARD LENGTH=114	1.06	0.79	0.88	0.94	1.26	1.49	0.79
AT3G45740.1	hydrolase family protein / HAD-superfamily protein chr3:16790830-16793280 FORWARD LENGTH=376	1.11	0.73	1	1.03	0.91	0.95	0.89
AT3G55620.1	emb1624 Translation initiation factor IF6 chr3:20634581-20636312 FORWARD LENGTH=245	0.87	0.71	1.03	1.04	1.59	1.22	0.92
AT4G14870.1	SECE1 secE/sec61-gamma protein transport protein chr4:8517248-8517781 FORWARD LENGTH=177	0.82	0.64	0.93	0.85	1.34	1.19	0.83
AT1G73250.1	ATFX, GER1 GDP-4-keto-6-deoxymannose-3,5-epimerase-4-reductase 1 chr1:27545213-27546360 REVERSE LENGTH=323	1.19	0.92	1.08	1.06	1.49	0.87	0.96
AT4G35360.1	Uncharacterised conserved protein (UCP030210) chr4:16812303-16814656 REVERSE LENGTH=367	1.28	0.69	1.33	0.68	1.45	1.65	1.19
AT4G09520.1	Cofactor-independent phosphoglycerate mutase chr4:6024970-6026751 REVERSE LENGTH=492	1.01	0.78	1.13	0.98	1.26	1	1.01
AT3G59780.1	Rhodanese/Cell cycle control phosphatase superfamily protein chr3:22086906-22090324 FORWARD LENGTH=686	1.46	1.05	1.32	1.07	1.69	1.4	1.18
AT2G19830.1	SNF7.2, VPS32 SNF7 family protein chr2:8558101-8559389 REVERSE LENGTH=213	1.09	0.96	1.09	0.83	1.15	1.13	0.98
AT5G04360.1	ATPU1, ATLDA, PU1, LDA limit dextrinase chr5:1221566-1228399 FORWARD LENGTH=965	1.07	0.73	1.13	0.92	1.21	0.81	1.01
AT1G19835.1	Plant protein of unknown function (DUF869) chr1:6856212-6859513 REVERSE LENGTH=982	1.22	1.12	1.26	0.9	1.22	1.24	1.13
AT4G21160.1	ZAC, AGD12 Calcium-dependent ARF-type GTPase activating protein family chr4:11284694-11286532 FORWARD LENGTH=337	0.89	0.79	1.19	1.01	1.31	1.08	1.07
AT1G53120.1	RNA-binding S4 domain-containing protein chr1:19792798-19794605 FORWARD LENGTH=320	1.09	0.82	1.05	0.98	1.35	0.98	0.94
AT5G30510.1	RPS1, ARRPS1 ribosomal protein S1 chr5:11619262-11621223 REVERSE LENGTH=416	0.86	0.69	0.92	0.98	1.31	0.73	0.82
AT3G63250.1	HMT-2, ATHMT-2, HMT2 homocysteine methyltransferase 2 chr3:23370575-23372587 REVERSE LENGTH=333	0.95	0.74	1	1.01	1.44	0.76	0.9
AT3G18230.1	Octicosapeptide/Phox/Bem1p family protein chr3:6251495-6253971 FORWARD LENGTH=666	0.92	0.71	0.95	1.04	1.44	0.99	0.85
AT3G21110.1	PUR7, PURC, ATPURC purin 7 chr3:7402696-7405273 REVERSE LENGTH=411	1.02	0.79	1.15	1.06	1.61	0.88	1.03
AT3G25940.1	TFIIB zinc-binding protein chr3:9495104-9495942 FORWARD LENGTH=119	1.14	1.02	1.25	1.07	1.22	1.4	1.12
AT2G41250.1	Haloacid dehalogenase-like hydrolase (HAD) superfamily protein chr2:17200862-17202551 REVERSE LENGTH=290	0.82	0.76	0.79	0.96	1.13	0.72	0.71
AT1G17160.1	pfkB-like carbohydrate kinase family protein chr1:5867678-5869215 FORWARD LENGTH=379	0.98	0.75	1.04	0.98	1.63	0.85	0.93
AT5G50960.1	NBP35, ATNBP35 nucleotide binding protein 35 chr5:20734267-20735824 FORWARD LENGTH=350	0.93	0.66	0.97	0.94	1.43	0.69	0.87
AT5G66120.2	3-dehydroquinate synthase, putative chr5:26431516-26433649 REVERSE LENGTH=442	0.92	0.69	1.01	1.04	1.49	0.76	0.9
AT3G49800.1	BSD domain-containing protein chr3:18471957-18473676 REVERSE LENGTH=428	1.34	1.05	1.42	1.41	1.1	0.68	1.27
AT3G01560.1	Protein of unknown function (DUF1421) chr3:219884-221707 FORWARD LENGTH=511	1.02	0.88	1.04	0.96	1.26	1.04	0.93
AT5G61640.1	PMSR1, ATMSRA1 peptidemethionine sulfoxide reductase 1 chr5:24775107-24776147 FORWARD LENGTH=202	1.18	2.66	1.2	1.67	2.06	1.07	1.07
AT1G06070.1	Basic-leucine zipper (bZIP) transcription factor family protein chr1:1835201-1837116 REVERSE LENGTH=423	1.25	1.19	0.92	0.98	1.94	1.01	0.83
AT5G14200.1	ATIMD1, IMD1 isopropylmalate dehydrogenase 1 chr5:4576220-4578111 FORWARD LENGTH=409	1.02	0.84	1.07	1.01	1.35	0.89	0.96
AT2G22230.1	Thioesterase superfamily protein chr2:9450042-9451427 FORWARD LENGTH=220	0.99	0.77	1	0.94	1.51	0.77	0.9
AT1G21630.2	Calcium-binding EF hand family protein chr1:7581457-7587796 FORWARD LENGTH=1247	0.95	0.84	1.02	0.93	1.38	0.94	0.91
AT3G49490.1	unknown protein; Has 722 Blast hits to 186 proteins in 64 species: Archae - 0; Bacteria - 30; Metazoa - 72; Fungi - 48; Plants - 38; Viruses - 0; Other Eukaryotes - 534 (source: NCBI BLink). chr3:18344926-18348648 REVERSE LENGTH=953	1.23	1.13	0.73	0.73	1.58	0.75	0.65
AT4G29020.1	glycine-rich protein chr4:14305032-14305508 FORWARD LENGTH=158	0.8	0.73	0.87	0.93	1.24	0.89	0.78
AT1G10510.1	emb2004 RNI-like superfamily protein chr1:3461771-3465590 FORWARD LENGTH=605	0.99	0.82	1.04	0.98	1.14	0.66	0.94
AT1G28580.1	GDSL-like Lipase/Acylhydrolase superfamily protein chr1:10044603-10046379 REVERSE LENGTH=390	1	0.93	1.28	1.06	1.62	1.55	1.15
AT5G62630.1	HIPL2 hipl2 protein precursor chr5:25143719-25146390 REVERSE LENGTH=696	1.02	0.9	0.99	0.83	1.08	0.73	0.89
AT3G07390.1	AIR12 auxin-responsive family protein chr3:2365452-2366273 FORWARD LENGTH=273	0.91	0.72	0.91	0.79	1.32	0.71	0.82
AT1G29670.1	GDSL-like Lipase/Acylhydrolase superfamily protein chr1:10375843-10377717 FORWARD LENGTH=363	0.95	0.66	0.91	0.83	1.35	0.89	0.82
AT1G09520.1	LOCATED IN: chloroplast; EXPRESSED IN: 21 plant structures; EXPRESSED DURING: 12 growth stages; CONTAINS InterPro DOMAIN/s: Zinc finger, PHD-type, conserved site (InterPro:IPR019786); BEST Arabidopsis thaliana protein match is: PHD finger family protein (TAIR:AT3G17460.1); Has 56 Blast hits to 56 proteins in 17 species: Archae - 0; Bacteria - 2; Metazoa - 0; Fungi - 4; Plants - 46; Viruses - 0; O…	1.04	1	1.09	1.05	1.33	1.16	0.98
AT5G12040.1	Nitrilase/cyanide hydratase and apolipoprotein N-acyltransferase family protein chr5:3885162-3887772 FORWARD LENGTH=369	0.98	0.91	1.1	1.1	1.16	1.03	0.99
AT1G70520.1	CRK2 cysteine-rich RLK (RECEPTOR-like protein kinase) 2 chr1:26584888-26587334 REVERSE LENGTH=649	1.16	1.15	1.11	0.87	1.56	0.94	1
AT5G10160.1	Thioesterase superfamily protein chr5:3185819-3187159 FORWARD LENGTH=219	0.92	0.69	0.96	0.89	1.34	0.78	0.86
AT3G57785.1	unknown protein; BEST Arabidopsis thaliana protein match is: unknown protein (TAIR:AT2G42310.1); Has 121 Blast hits to 121 proteins in 51 species: Archae - 0; Bacteria - 0; Metazoa - 4; Fungi - 48; Plants - 67; Viruses - 0; Other Eukaryotes - 2 (source: NCBI BLink). chr3:21404835-21405179 REVERSE LENGTH=114	0.95	1.07	0.99	1.06	1.3	1.36	0.89
AT5G62690.1	TUB2 tubulin beta chain 2 chr5:25181560-25183501 FORWARD LENGTH=450	0.97	0.75	0.96	0.94	1.41	0.68	0.87
AT3G21215.1	RNA-binding (RRM/RBD/RNP motifs) family protein chr3:7442873-7445231 REVERSE LENGTH=339	0.93	0.76	1.06	0.91	1.22	0.82	0.95
AT2G29550.1	TUB7 tubulin beta-7 chain chr2:12644258-12645932 REVERSE LENGTH=449	1.02	0.7	1.03	0.9	1.59	0.75	0.93
AT4G35250.1	NAD(P)-binding Rossmann-fold superfamily protein chr4:16771401-16773269 REVERSE LENGTH=395	0.9	0.71	0.99	0.99	1.26	0.69	0.89
AT1G54080.2	UBP1A oligouridylate-binding protein 1A chr1:20183923-20186824 REVERSE LENGTH=430	1.07	0.91	1.1	0.93	1.69	1.23	0.99
AT5G07370.2	IPK2a, ATIPK2A inositol polyphosphate kinase 2 alpha chr5:2331251-2332111 FORWARD LENGTH=286	1.22	1.16	1.28	1.15	1.49	2.16	1.15
AT3G54170.1	ATFIP37, FIP37 FKBP12 interacting protein 37 chr3:20056848-20059396 FORWARD LENGTH=330	1.13	1.57	1.24	1.09	1.34	1.39	1.12
AT1G27510.1	Protein of unknown function (DUF3506) chr1:9554945-9558293 REVERSE LENGTH=651	1.08	0.99	1.24	1.19	1.32	1.08	1.12
AT3G54900.1	CXIP1, ATGRXCP CAX interacting protein 1 chr3:20341850-20342371 REVERSE LENGTH=173	0.71	0.49	0.92	0.93	1.59	0.71	0.83
AT2G34430.1	LHB1B1, LHCB1.4 light-harvesting chlorophyll-protein complex II subunit B1 chr2:14524818-14525618 FORWARD LENGTH=266	0.76	0.55	0.71	0.7	0.92	0.86	0.64
AT5G19150.1	pfkB-like carbohydrate kinase family protein chr5:6426280-6428402 REVERSE LENGTH=365	0.99	0.74	0.94	0.84	1.34	0.87	0.84
AT3G57340.1	Heat shock protein DnaJ, N-terminal with domain of unknown function (DUF1977) chr3:21219175-21220278 FORWARD LENGTH=367	1.22	1.32	0.98	0.93	0.77	2.12	0.88
AT3G04010.1	O-Glycosyl hydrolases family 17 protein chr3:1036879-1039263 REVERSE LENGTH=491	1.47	1.34	1.47	1.11	1.68	1.24	1.32
AT1G30530.1	UGT78D1 UDP-glucosyl transferase 78D1 chr1:10814917-10816374 FORWARD LENGTH=453	1.09	0.72	1.05	1.17	1.32	0.99	0.95
AT4G34450.1	coatomer gamma-2 subunit, putative / gamma-2 coat protein, putative / gamma-2 COP, putative chr4:16471956-16476795 FORWARD LENGTH=886	0.85	0.78	1.12	0.95	1.52	0.96	1.01
AT4G24770.1	RBP31, ATRBP31, CP31, ATRBP33 31-kDa RNA binding protein chr4:12766223-12767952 REVERSE LENGTH=329	0.96	0.77	1.01	0.94	1.34	0.96	0.92
AT5G25490.1	Ran BP2/NZF zinc finger-like superfamily protein chr5:8876639-8877339 FORWARD LENGTH=170	1.19	0.93	1.18	0.94	1.48	1.33	1.07
AT1G79720.1	Eukaryotic aspartyl protease family protein chr1:29997259-29998951 REVERSE LENGTH=484	0.92	0.7	0.76	0.95	1.21	0.66	0.69
AT3G59870.1	unknown protein; FUNCTIONS IN: molecular_function unknown; INVOLVED IN: biological_process unknown; LOCATED IN: chloroplast; EXPRESSED IN: 23 plant structures; EXPRESSED DURING: 13 growth stages; BEST Arabidopsis thaliana protein match is: unknown protein (TAIR:AT2G43945.1); Has 292 Blast hits to 292 proteins in 84 species: Archae - 0; Bacteria - 122; Metazoa - 0; Fungi - 0; Plants - 46; Viruses …	1.12	0.75	1.08	0.97	1.47	0.82	0.98
AT3G59480.1	pfkB-like carbohydrate kinase family protein chr3:21983103-21984440 FORWARD LENGTH=326	1.01	0.6	0.98	0.98	1.24	0.62	0.89
AT5G64250.2	Aldolase-type TIM barrel family protein chr5:25697623-25698945 REVERSE LENGTH=333	1.01	0.74	1.04	0.87	1.52	0.86	0.94
AT5G64813.1	LIP1 Ras-related small GTP-binding family protein chr5:25910836-25912625 FORWARD LENGTH=342	1.14	1.17	1.33	1.17	1.68	1.28	1.2
AT1G19000.1	Homeodomain-like superfamily protein chr1:6561335-6562684 REVERSE LENGTH=285	0.89	1.02	0.74	0.95	0.99	0.81	0.66
AT3G25760.1	AOC1, ERD12 allene oxide cyclase 1 chr3:9403972-9405105 FORWARD LENGTH=254	1.43	1.15	1	1.03	1.27	0.85	0.91
ATCG00470.1	ATPE ATP synthase epsilon chain chrC:52265-52663 REVERSE LENGTH=132	0.85	0.62	1	1	1.54	0.88	0.9
AT1G52070.1	Mannose-binding lectin superfamily protein chr1:19365140-19366900 REVERSE LENGTH=315	1.03	0.74	0.99	0.93	1.33	1.1	0.9
AT1G49410.1	TOM6 translocase of the outer mitochondrial membrane 6 chr1:18286738-18286902 REVERSE LENGTH=54	0.97	0.59	0.65	1.03	0.93	1.42	0.59
AT5G08270.1	unknown protein; BEST Arabidopsis thaliana protein match is: unknown protein (TAIR:AT5G23200.1); Has 89 Blast hits to 86 proteins in 45 species: Archae - 0; Bacteria - 0; Metazoa - 27; Fungi - 0; Plants - 48; Viruses - 0; Other Eukaryotes - 14 (source: NCBI BLink). chr5:2661747-2663482 FORWARD LENGTH=386	1.1	0.78	1.15	0.87	1.61	0.69	1.04
AT1G30460.1	CPSF30, ATCPSF30 cleavage and polyadenylation specificity factor 30 chr1:10771469-10775323 REVERSE LENGTH=631	1.24	0.76	1.15	1.17	1.23	1.24	1.04
AT5G57170.2	Tautomerase/MIF superfamily protein chr5:23162426-23163140 REVERSE LENGTH=116	0.74	0.5	0.91	0.99	1.58	0.73	0.83
AT2G28430.1	unknown protein; Has 28 Blast hits to 28 proteins in 12 species: Archae - 0; Bacteria - 0; Metazoa - 0; Fungi - 0; Plants - 28; Viruses - 0; Other Eukaryotes - 0 (source: NCBI BLink). chr2:12159736-12160387 REVERSE LENGTH=85	0.94	0.63	1.22	1.05	1.98	0.93	1.11
AT4G28910.2	NINJA novel interactor of JAZ chr4:14264330-14265680 REVERSE LENGTH=425	1.1	0.84	1.01	0.81	1.42	1.01	0.91
AT3G24200.2	FAD/NAD(P)-binding oxidoreductase family protein chr3:8748095-8751166 REVERSE LENGTH=507	1.14	1.04	1.14	1.01	1.48	1.35	1.03
AT2G28290.1	SYD, CHR3 P-loop containing nucleoside triphosphate hydrolases superfamily protein chr2:12056771-12072950 FORWARD LENGTH=3574	0.7	0.59	0.82	1.02	1.35	0.7	0.75
AT3G19130.1	ATRBP47B, RBP47B RNA-binding protein 47B chr3:6611398-6613823 REVERSE LENGTH=435	1.23	0.68	1.06	0.85	1.64	0.89	0.96
AT4G31750.1	WIN2 HOPW1-1-interacting 2 chr4:15364657-15367207 REVERSE LENGTH=311	1.01	0.84	1.14	1.04	1.67	0.82	1.03
AT1G02140.1	MEE63, MAGO, HAP1 mago nashi family protein chr1:403467-404401 REVERSE LENGTH=150	1.91	1.27	1.61	1.19	0.96	2.95	1.46
AT1G34430.1	EMB3003 2-oxoacid dehydrogenases acyltransferase family protein chr1:12588027-12590084 REVERSE LENGTH=465	0.99	0.72	0.97	0.88	1.37	0.78	0.88
AT1G08970.4	HAP5C, NF-YC9 nuclear factor Y, subunit C9 chr1:2883144-2883839 FORWARD LENGTH=231	1.04	0.78	1.03	0.96	1.29	1.02	0.93
AT4G38400.1	ATEXLA2, EXPL2, ATEXPL2, ATHEXP BETA 2.2, EXLA2 expansin-like A2 chr4:17978675-17979665 REVERSE LENGTH=265	0.97	0.7	0.92	0.86	1.11	0.99	0.83
AT1G21700.1	ATSWI3C, CHB4, SWI3C SWITCH/sucrose nonfermenting 3C chr1:7620156-7623978 REVERSE LENGTH=807	1.04	0.91	1.03	0.88	1.06	1.04	0.93
AT4G39970.1	Haloacid dehalogenase-like hydrolase (HAD) superfamily protein chr4:18536678-18538429 REVERSE LENGTH=316	0.98	0.78	1	0.98	1.32	0.89	0.91
AT2G36580.1	Pyruvate kinase family protein chr2:15339253-15342781 FORWARD LENGTH=527	0.95	0.66	1.12	1.22	1.36	0.71	1.01
AT1G10430.1	PP2A-2 protein phosphatase 2A-2 chr1:3428705-3430437 REVERSE LENGTH=306	1.05	0.72	1.18	1.08	1.73	1.1	1.07
AT2G41020.1	WW domain-containing protein chr2:17117425-17120901 FORWARD LENGTH=463	1.04	1.23	1.88	0.86	5.37	1.33	1.7
AT4G24730.1	Calcineurin-like metallo-phosphoesterase superfamily protein chr4:12749879-12753631 REVERSE LENGTH=443	1.02	0.74	1.05	0.91	1.58	1.02	0.96
AT1G15780.1	unknown protein; BEST Arabidopsis thaliana protein match is: unknown protein (TAIR:AT2G10440.1); Has 103701 Blast hits to 43153 proteins in 1828 species: Archae - 30; Bacteria - 7385; Metazoa - 38639; Fungi - 11531; Plants - 7727; Viruses - 307; Other Eukaryotes - 38082 (source: NCBI BLink). chr1:5430446-5435921 REVERSE LENGTH=1335	1.03	1.06	1.17	1.05	1.27	1.29	1.06
AT4G10110.1	RNA-binding (RRM/RBD/RNP motifs) family protein chr4:6309606-6310809 REVERSE LENGTH=173	1.03	0.76	1.05	0.92	1.32	1.36	0.95
AT3G09390.1	MT2A, ATMT-K, ATMT-1 metallothionein 2A chr3:2889737-2890188 REVERSE LENGTH=81	0.95	0.67	1.4	0.73	1.26	1.14	1.27
AT4G26480.1	RNA-binding KH domain-containing protein chr4:13372885-13375793 REVERSE LENGTH=308	1.08	0.78	0.81	1.1	1.03	1.19	0.73
AT4G35860.1	ATRABB1B, ATGB2, ATRAB2C, GB2 GTP-binding 2 chr4:16987118-16988839 REVERSE LENGTH=211	1.06	0.6	0.88	0.79	0.91	0.7	0.8
AT4G13200.1	unknown protein; FUNCTIONS IN: molecular_function unknown; INVOLVED IN: biological_process unknown; LOCATED IN: thylakoid, chloroplast thylakoid membrane, chloroplast, plastoglobule; EXPRESSED IN: 22 plant structures; EXPRESSED DURING: 13 growth stages; Has 97 Blast hits to 97 proteins in 46 species: Archae - 0; Bacteria - 65; Metazoa - 2; Fungi - 0; Plants - 28; Viruses - 0; Other Eukaryotes - 2…	0.97	0.64	0.95	0.89	1.37	0.95	0.87
AT2G42590.3	GRF9, GF14 MU general regulatory factor 9 chr2:17732164-17733775 REVERSE LENGTH=276	0.95	0.71	0.86	1.05	1.12	1.02	0.78
AT1G04710.1	KAT1, PKT4 peroxisomal 3-ketoacyl-CoA thiolase 4 chr1:1321941-1324556 FORWARD LENGTH=443	1.08	0.82	1.03	1.01	1.29	1.03	0.93
AT1G66130.1	NAD(P)-binding Rossmann-fold superfamily protein chr1:24615040-24616742 FORWARD LENGTH=364	0.92	0.75	1.01	1.04	1.36	0.81	0.92
AT2G05790.1	O-Glycosyl hydrolases family 17 protein chr2:2199450-2201293 FORWARD LENGTH=472	0.97	0.56	0.82	0.87	1.22	0.6	0.74
AT5G11060.1	KNAT4 KNOTTED1-like homeobox gene 4 chr5:3510408-3512967 FORWARD LENGTH=393	1.09	1.02	1.03	1.04	1.11	1.62	0.93
AT3G18490.1	Eukaryotic aspartyl protease family protein chr3:6349090-6350592 REVERSE LENGTH=500	0.88	0.7	0.78	0.9	1.15	0.74	0.71
AT1G18080.1	ATARCA, RACK1A_AT, RACK1A Transducin/WD40 repeat-like superfamily protein chr1:6222325-6223901 FORWARD LENGTH=327	0.97	0.79	1.08	1.09	1.31	0.82	0.98
AT5G62190.1	PRH75 DEAD box RNA helicase (PRH75) chr5:24980542-24983879 REVERSE LENGTH=671	1.06	0.71	1.04	0.99	1.16	4.6	0.95
AT3G15610.1	Transducin/WD40 repeat-like superfamily protein chr3:5291076-5292796 REVERSE LENGTH=341	1.04	0.74	1.1	1.03	1.37	0.98	1
AT3G16530.1	Legume lectin family protein chr3:5624586-5625416 REVERSE LENGTH=276	1.07	0.84	0.97	0.92	1.22	0.97	0.88
AT4G16265.1	NRPB9B, NRPD9B, NRPE9B RNA polymerases M/15 Kd subunit chr4:9202529-9203975 REVERSE LENGTH=114	1.02	0.83	1.09	1.13	1.67	1.16	0.99
AT1G31780.1	CONTAINS InterPro DOMAIN/s: Conserved oligomeric complex COG6 (InterPro:IPR010490); Has 384 Blast hits to 379 proteins in 190 species: Archae - 0; Bacteria - 4; Metazoa - 151; Fungi - 156; Plants - 42; Viruses - 0; Other Eukaryotes - 31 (source: NCBI BLink). chr1:11391341-11394610 FORWARD LENGTH=680	1.08	0.89	1.25	1.02	1.21	0.57	1.14
AT2G38660.1	Amino acid dehydrogenase family protein chr2:16166392-16168194 FORWARD LENGTH=352	1.07	0.99	1.07	1.1	1.32	1.06	0.97
AT1G56500.1	haloacid dehalogenase-like hydrolase family protein chr1:21159775-21167092 FORWARD LENGTH=1055	0.83	0.68	0.94	0.93	1.32	0.79	0.85
AT1G80560.1	ATIMD2, IMD2 isopropylmalate dehydrogenase 2 chr1:30287833-30290126 FORWARD LENGTH=405	0.89	0.71	0.97	0.94	1.39	0.83	0.89
AT3G48680.1	GAMMA CAL2 gamma carbonic anhydrase-like 2 chr3:18035107-18036773 FORWARD LENGTH=256	0.95	0.71	0.95	0.91	1.48	0.86	0.86
AT3G25545.1	unknown protein; FUNCTIONS IN: molecular_function unknown; INVOLVED IN: biological_process unknown; LOCATED IN: cellular_component unknown; EXPRESSED IN: 23 plant structures; EXPRESSED DURING: 13 growth stages; Has 38 Blast hits to 38 proteins in 14 species: Archae - 0; Bacteria - 0; Metazoa - 0; Fungi - 0; Plants - 38; Viruses - 0; Other Eukaryotes - 0 (source: NCBI BLink). chr3:9277637-9278440 …	1.02	0.73	1.09	0.99	1.65	1.13	0.99
AT1G22700.1	Tetratricopeptide repeat (TPR)-like superfamily protein chr1:8028323-8029878 REVERSE LENGTH=301	0.57	0.65	1.09	0.87	1.21	1.37	0.99
AT4G12520.1	Bifunctional inhibitor/lipid-transfer protein/seed storage 2S albumin superfamily protein chr4:7421279-7421668 REVERSE LENGTH=129	1.07	0.86	1.07	0.84	1.23	1.19	0.98
AT4G16160.2	ATOEP16-2, ATOEP16-S Mitochondrial import inner membrane translocase subunit Tim17/Tim22/Tim23 family protein chr4:9157545-9158738 FORWARD LENGTH=178	0.64	0.47	0.7	0.77	0.87	0.76	0.64
AT4G33680.1	AGD2 Pyridoxal phosphate (PLP)-dependent transferases superfamily protein chr4:16171847-16174630 REVERSE LENGTH=461	0.97	0.75	1.02	0.98	1.38	0.79	0.93
AT1G30110.1	ATNUDX25, NUDX25 nudix hydrolase homolog 25 chr1:10582700-10583821 FORWARD LENGTH=175	0.97	0.79	1.03	0.99	1.51	1.04	0.94
AT2G18370.1	Bifunctional inhibitor/lipid-transfer protein/seed storage 2S albumin superfamily protein chr2:7980687-7981475 FORWARD LENGTH=116	1.06	0.73	0.97	0.87	1.17	0.86	0.89
AT1G03870.1	FLA9 FASCICLIN-like arabinoogalactan 9 chr1:982625-983368 REVERSE LENGTH=247	1.2	0.86	1.07	0.89	1.42	0.9	0.97
AT3G25110.1	AtFaTA, FaTA fatA acyl-ACP thioesterase chr3:9146589-9148273 REVERSE LENGTH=362	1	0.91	1.1	1.02	1.44	0.8	1
AT1G32070.2	ATNSI, NSI nuclear shuttle interacting chr1:11534851-11536289 REVERSE LENGTH=258	0.91	0.81	0.95	0.92	1.27	1.06	0.87
AT3G47000.1	Glycosyl hydrolase family protein chr3:17313811-17316539 REVERSE LENGTH=608	1	0.74	1.09	1.07	1.26	0.75	0.99
AT4G21850.1	ATMSRB9, MSRB9 methionine sulfoxide reductase B9 chr4:11591378-11592138 REVERSE LENGTH=143	1.11	1.2	1.02	1.13	1.2	1.82	0.93
AT3G11500.1	Small nuclear ribonucleoprotein family protein chr3:3621626-3622474 REVERSE LENGTH=79	0.91	1.03	1.03	0.87	1.73	1.07	0.94
AT2G37220.1	RNA-binding (RRM/RBD/RNP motifs) family protein chr2:15634980-15636331 REVERSE LENGTH=289	0.97	0.83	1.05	1.02	1.35	1.07	0.96
AT2G18760.1	CHR8 chromatin remodeling 8 chr2:8129154-8133502 FORWARD LENGTH=1187	1.77	1.29	1.51	1.29	1.94	1.1	1.38
AT1G56110.1	NOP56 homolog of nucleolar protein NOP56 chr1:20984544-20986893 REVERSE LENGTH=522	1.41	0.89	1.13	1.17	1.39	1.06	1.03
AT4G20410.1	GSNAP, GAMMA-SNAP gamma-soluble NSF attachment protein chr4:11014099-11016454 REVERSE LENGTH=291	0.92	0.68	0.94	0.86	1.22	0.74	0.86
AT5G03420.1	5'-AMP-activated protein kinase-related chr5:845641-848705 FORWARD LENGTH=598	1.19	0.94	1.11	0.86	1.18	1.71	1.01
AT1G27030.1	unknown protein; BEST Arabidopsis thaliana protein match is: unknown protein (TAIR:AT1G27020.1); Has 504 Blast hits to 502 proteins in 169 species: Archae - 0; Bacteria - 299; Metazoa - 0; Fungi - 0; Plants - 67; Viruses - 0; Other Eukaryotes - 138 (source: NCBI BLink). chr1:9381842-9383712 FORWARD LENGTH=310	1.18	0.84	1.42	1.52	1.99	1.06	1.3
AT3G06730.1	TRX P, TRX z Thioredoxin z chr3:2124276-2125845 FORWARD LENGTH=183	0.87	0.68	0.93	1.02	1.43	1.16	0.85
AT3G54760.1	dentin sialophosphoprotein-related chr3:20269659-20272037 REVERSE LENGTH=792	1	0.75	1.02	0.96	1.27	0.88	0.93
AT5G05010.1	clathrin adaptor complexes medium subunit family protein chr5:1477137-1479872 FORWARD LENGTH=527	1.08	0.84	1.16	0.93	1.35	1.17	1.06
AT4G33220.1	PME44, ATPME44 pectin methylesterase 44 chr4:16022506-16026130 FORWARD LENGTH=525	0.89	0.6	0.89	0.88	1.23	0.84	0.81
AT3G59400.1	GUN4 enzyme binding;tetrapyrrole binding chr3:21948881-21949678 REVERSE LENGTH=265	1.01	0.78	0.99	1.07	0.98	1.16	0.91
AT3G15040.1	Protein of unknown function, DUF584 chr3:5065445-5066176 REVERSE LENGTH=243	1.21	0.92	0.99	1.04	1.58	1.27	0.91
AT1G50670.1	OTU-like cysteine protease family protein chr1:18775086-18776552 REVERSE LENGTH=208	0.88	0.71	0.98	1.02	1.35	0.88	0.89
AT5G55280.1	FTSZ1-1, ATFTSZ1-1, CPFTSZ homolog of bacterial cytokinesis Z-ring protein FTSZ 1-1 chr5:22420740-22422527 REVERSE LENGTH=433	0.98	0.79	1.06	0.96	1.49	0.87	0.97
AT3G02770.1	Ribonuclease E inhibitor RraA/Dimethylmenaquinone methyltransferase chr3:601017-601884 REVERSE LENGTH=166	0.85	0.69	0.93	0.88	1.48	1	0.85
AT2G35660.1	CTF2A FAD/NAD(P)-binding oxidoreductase family protein chr2:14988499-14990320 FORWARD LENGTH=439	1.06	0.65	0.95	1.03	1.35	1.11	0.87
AT1G11545.1	XTH8 xyloglucan endotransglucosylase/hydrolase 8 chr1:3878689-3880286 REVERSE LENGTH=305	0.91	0.68	0.86	0.92	1.18	0.8	0.79
AT5G11420.1	Protein of unknown function, DUF642 chr5:3644655-3646991 FORWARD LENGTH=366	0.96	0.65	0.82	0.84	1.13	0.83	0.75
AT5G16400.1	TRXF2, ATF2 thioredoxin F2 chr5:5363905-5365249 REVERSE LENGTH=185	0.83	0.61	0.87	0.91	1.35	0.85	0.8
AT4G21990.1	APR3, PRH-26, PRH26, ATAPR3 APS reductase 3 chr4:11657284-11658973 REVERSE LENGTH=458	0.89	0.55	0.96	0.93	1.35	0.49	0.88
AT4G39460.1	SAMC1, SAMT1 S-adenosylmethionine carrier 1 chr4:18356093-18358596 REVERSE LENGTH=325	1.02	0.91	1.04	0.97	1.21	1.03	0.96
AT2G26210.1	Ankyrin repeat family protein chr2:11157654-11159016 FORWARD LENGTH=190	1.1	0.9	0.95	0.93	1.24	1.13	0.87
AT5G06210.1	RNA binding (RRM/RBD/RNP motifs) family protein chr5:1878497-1879515 FORWARD LENGTH=146	1.05	0.74	1.03	1.02	1.34	0.98	0.95
AT1G02090.1	FUS5, CSN7, COP15, ATCSN7 Proteasome component (PCI) domain protein chr1:387479-389568 REVERSE LENGTH=260	0.86	0.58	0.96	0.82	1.67	0.99	0.88
AT4G37210.1	Tetratricopeptide repeat (TPR)-like superfamily protein chr4:17512376-17514421 FORWARD LENGTH=492	1.08	0.88	1.17	1.01	1.3	0.94	1.07
AT5G51890.1	Peroxidase superfamily protein chr5:21091163-21092335 REVERSE LENGTH=322	1.07	1.02	1.23	1.02	1.61	1.13	1.13
AT1G10070.1	ATBCAT-2, BCAT-2 branched-chain amino acid transaminase 2 chr1:3288255-3290164 FORWARD LENGTH=388	1.09	0.82	1.64	0.75	1.5	0.93	1.5
AT5G58030.1	Transport protein particle (TRAPP) component chr5:23487021-23488483 REVERSE LENGTH=195	0.94	1.16	1.15	1.12	1.55	0.9	1.06
AT2G16070.2	PDV2 plastid division2 chr2:6984072-6985356 REVERSE LENGTH=307	1.17	0.93	1.12	1.01	1.39	1.01	1.03
AT4G39640.1	GGT1 gamma-glutamyl transpeptidase 1 chr4:18400608-18402861 FORWARD LENGTH=572	0.98	0.69	0.88	0.81	1.04	0.89	0.8
AT4G25080.3	CHLM magnesium-protoporphyrin IX methyltransferase chr4:12877015-12878128 FORWARD LENGTH=312	0.89	0.71	0.91	1.04	1.25	0.76	0.84
AT3G11930.3	Adenine nucleotide alpha hydrolases-like superfamily protein chr3:3776371-3777393 FORWARD LENGTH=226	0.82	0.58	0.82	0.92	1.26	0.68	0.75
AT4G14100.1	transferases, transferring glycosyl groups chr4:8120749-8122288 FORWARD LENGTH=206	0.85	0.63	0.97	0.97	1.03	0.66	0.89
AT5G38890.1	Nucleic acid-binding, OB-fold-like protein chr5:15569507-15570898 FORWARD LENGTH=191	0.89	0.79	1.13	0.98	1.63	1.04	1.03
AT5G45390.1	CLPP4, NCLPP4 CLP protease P4 chr5:18396351-18397586 FORWARD LENGTH=292	0.82	0.61	0.92	0.98	1.19	0.85	0.84
AT5G45930.1	CHLI2, CHL I2, CHLI-2 magnesium chelatase i2 chr5:18628095-18629565 FORWARD LENGTH=418	0.87	0.67	0.9	0.94	1.33	0.72	0.83
AT3G16857.2	ARR1, RR1 response regulator 1 chr3:5756113-5759139 FORWARD LENGTH=690	1.44	1.38	1.01	0.5	1.5	1.14	0.93
AT3G17770.1	Dihydroxyacetone kinase chr3:6081973-6085957 REVERSE LENGTH=595	0.89	0.79	0.91	0.95	1.22	0.88	0.84
AT3G07990.1	SCPL27 serine carboxypeptidase-like 27 chr3:2552544-2554644 FORWARD LENGTH=459	0.95	0.8	1.13	1	1.38	1.02	1.04
AT1G79210.1	N-terminal nucleophile aminohydrolases (Ntn hydrolases) superfamily protein chr1:29796286-29798240 REVERSE LENGTH=235	1.09	0.95	1.03	0.99	1.81	1.05	0.95
AT1G79440.1	ALDH5F1, SSADH1, SSADH aldehyde dehydrogenase 5F1 chr1:29882525-29887275 REVERSE LENGTH=528	0.93	0.67	1	0.94	1.36	0.72	0.92
AT3G47820.1	PUB39 PLANT U-BOX 39 chr3:17644434-17645963 FORWARD LENGTH=509	0.9	0.73	0.99	1.1	0.88	0.77	0.91
AT1G53400.1	Ubiquitin domain-containing protein chr1:19925009-19926400 FORWARD LENGTH=114	1.05	1.01	1.49	1.12	2.19	1.35	1.37
AT1G26090.1	P-loop containing nucleoside triphosphate hydrolases superfamily protein chr1:9020509-9022619 FORWARD LENGTH=455	0.85	0.62	1	0.99	1.36	0.65	0.92
AT1G62045.1	BEST Arabidopsis thaliana protein match is: ankyrin repeat family protein (TAIR:AT1G11740.1); Has 26 Blast hits to 26 proteins in 7 species: Archae - 0; Bacteria - 0; Metazoa - 0; Fungi - 0; Plants - 26; Viruses - 0; Other Eukaryotes - 0 (source: NCBI BLink). chr1:22934905-22935108 REVERSE LENGTH=67	0.76	0.47	0.74	0.77	0.96	0.8	0.68
AT5G06410.1	DNAJ heat shock N-terminal domain-containing protein chr5:1959719-1961132 REVERSE LENGTH=252	1.38	1.58	1.83	1.07	2.49	1.54	1.68
AT5G36790.1	Haloacid dehalogenase-like hydrolase (HAD) superfamily protein chr5:14481229-14483730 REVERSE LENGTH=362	1.01	0.76	0.99	1.06	1.2	0.68	0.91
AT1G70980.1	SYNC3 Class II aminoacyl-tRNA and biotin synthetases superfamily protein chr1:26762339-26764394 FORWARD LENGTH=571	1.08	0.83	1.11	1.14	1.18	0.88	1.02
AT4G09720.3	ATRABG3A, RABG3A RAB GTPase homolog G3A chr4:6133101-6134959 FORWARD LENGTH=217	0.87	0.62	0.86	0.97	1.04	0.84	0.79
AT2G28605.1	Photosystem II reaction center PsbP family protein chr2:12254911-12255689 FORWARD LENGTH=232	0.97	0.74	0.95	0.92	1.3	0.89	0.88
AT5G05590.1	PAI2 phosphoribosylanthranilate isomerase 2 chr5:1666734-1668214 REVERSE LENGTH=275	1.06	0.72	1.17	1.09	1.89	0.96	1.07
AT5G19770.1	TUA3 tubulin alpha-3 chr5:6682761-6684474 REVERSE LENGTH=450	1.05	0.77	1.02	0.93	1.36	0.8	0.94
AT4G02610.1	Aldolase-type TIM barrel family protein chr4:1147662-1149217 FORWARD LENGTH=275	0.92	0.77	0.95	0.92	1.23	0.92	0.88
AT2G39990.1	EIF2, AteIF3f, eIF3F eukaryotic translation initiation factor 2 chr2:16698332-16699929 REVERSE LENGTH=293	0.97	0.79	1.07	0.92	1.66	1.1	0.98
ATCG00130.1	ATPF ATPase, F0 complex, subunit B/B', bacterial/chloroplast chrC:11529-12798 REVERSE LENGTH=184	0.98	0.84	1.05	0.98	1.23	1.19	0.97
AT1G11430.1	plastid developmental protein DAG, putative chr1:3847273-3848938 FORWARD LENGTH=232	1.1	0.86	0.98	1.05	1.07	0.82	0.9
AT5G39320.1	UDP-glucose 6-dehydrogenase family protein chr5:15743254-15744696 FORWARD LENGTH=480	0.84	0.64	1.02	0.9	1.49	0.69	0.94
AT3G15450.1	Aluminium induced protein with YGL and LRDR motifs chr3:5213050-5213998 FORWARD LENGTH=253	1.23	1.02	1.64	0.92	1.68	1.13	1.51
AT1G20010.1	TUB5 tubulin beta-5 chain chr1:6938033-6940481 REVERSE LENGTH=449	0.96	0.63	0.98	0.86	1.46	0.64	0.9
AT1G69740.1	HEMB1 Aldolase superfamily protein chr1:26232197-26234713 FORWARD LENGTH=430	0.99	0.73	0.97	0.9	1.2	0.8	0.89
AT1G28150.1	unknown protein; FUNCTIONS IN: molecular_function unknown; INVOLVED IN: biological_process unknown; LOCATED IN: plastoglobule; EXPRESSED IN: 22 plant structures; EXPRESSED DURING: 13 growth stages; Has 96 Blast hits to 96 proteins in 44 species: Archae - 0; Bacteria - 56; Metazoa - 0; Fungi - 0; Plants - 40; Viruses - 0; Other Eukaryotes - 0 (source: NCBI BLink). chr1:9835122-9835842 REVERSE LENG…	0.92	0.61	0.88	0.88	1.51	0.64	0.81
AT3G14920.1	Peptide-N4-(N-acetyl-beta-glucosaminyl)asparagine amidase A protein chr3:5018275-5020104 FORWARD LENGTH=609	1.01	0.72	1.12	1	1.57	0.87	1.04
AT4G38225.3	unknown protein; FUNCTIONS IN: molecular_function unknown; INVOLVED IN: biological_process unknown; LOCATED IN: chloroplast; EXPRESSED IN: 21 plant structures; EXPRESSED DURING: 13 growth stages; Has 35333 Blast hits to 34131 proteins in 2444 species: Archae - 798; Bacteria - 22429; Metazoa - 974; Fungi - 991; Plants - 531; Viruses - 0; Other Eukaryotes - 9610 (source: NCBI BLink). chr4:17927230-…	0.95	0.76	0.97	0.92	1.41	0.66	0.9
AT5G23120.1	HCF136 photosystem II stability/assembly factor, chloroplast (HCF136) chr5:7778154-7780463 FORWARD LENGTH=403	0.95	0.73	1	0.97	1.56	0.75	0.92
AT1G53280.1	Class I glutamine amidotransferase-like superfamily protein chr1:19864942-19867341 REVERSE LENGTH=438	1.02	0.85	1.09	1.05	1.4	0.88	1
AT2G29490.1	ATGSTU1, GST19, GSTU1 glutathione S-transferase TAU 1 chr2:12631593-12632360 REVERSE LENGTH=224	1.35	0.66	1.54	1.04	2.73	1.25	1.42
AT2G01350.1	QPT quinolinate phoshoribosyltransferase chr2:165332-167209 REVERSE LENGTH=348	0.94	0.88	1.06	1.3	0.99	0.83	0.98
AT5G60170.2	RNA binding (RRM/RBD/RNP motifs) family protein chr5:24228178-24232394 FORWARD LENGTH=987	0.91	1.14	1.08	0.8	0.94	1.1	1
AT5G11670.1	ATNADP-ME2, NADP-ME2 NADP-malic enzyme 2 chr5:3754456-3758040 FORWARD LENGTH=588	1.05	0.81	1.09	0.99	1.32	0.8	1
AT5G56280.1	CSN6A COP9 signalosome subunit 6A chr5:22783617-22785530 REVERSE LENGTH=317	0.99	0.85	1.05	1.03	1.26	0.96	0.97
AT4G00165.1	Bifunctional inhibitor/lipid-transfer protein/seed storage 2S albumin superfamily protein chr4:69433-69819 REVERSE LENGTH=128	1.5	1.3	1.02	1.72	1.05	0.65	0.94
AT5G24020.1	MIND, ARC11, ATMIND1 septum site-determining protein (MIND) chr5:8116731-8117711 FORWARD LENGTH=326	0.83	0.63	0.94	0.94	1.38	0.8	0.87
AT3G58610.1	ketol-acid reductoisomerase chr3:21671561-21674639 FORWARD LENGTH=591	1.02	0.89	1.13	1.1	0.92	1.01	1.05
AT1G30540.1	Actin-like ATPase superfamily protein chr1:10816951-10819172 REVERSE LENGTH=351	0.98	0.91	1.45	1.21	1.93	1.13	1.34
AT5G22800.1	EMB86, EMB1030, EMB263 Alanyl-tRNA synthetase, class IIc chr5:7616221-7619961 REVERSE LENGTH=978	1.14	0.94	1.15	0.99	1.38	1.12	1.06
AT1G11360.1	Adenine nucleotide alpha hydrolases-like superfamily protein chr1:3822171-3822899 REVERSE LENGTH=242	1.07	0.82	0.96	0.94	1.43	0.94	0.88
AT5G11810.1	unknown protein; Has 1807 Blast hits to 1807 proteins in 277 species: Archae - 0; Bacteria - 0; Metazoa - 736; Fungi - 347; Plants - 385; Viruses - 0; Other Eukaryotes - 339 (source: NCBI BLink). chr5:3808739-3810440 FORWARD LENGTH=306	0.84	0.66	1.02	0.98	1.01	0.97	0.94
AT1G24050.1	RNA-processing, Lsm domain chr1:8507057-8508439 FORWARD LENGTH=188	0.93	0.74	1	0.96	1.47	1.08	0.93
AT1G13690.1	ATE1 ATPase E1 chr1:4693380-4694179 FORWARD LENGTH=177	0.91	0.76	0.96	0.98	1.42	0.97	0.89
AT4G28940.1	Phosphorylase superfamily protein chr4:14274414-14276920 FORWARD LENGTH=348	1.4	1.1	1.47	1.1	2.27	1.37	1.36
AT3G19800.1	Protein of unknown function (DUF177) chr3:6876153-6877471 FORWARD LENGTH=229	0.78	0.75	0.87	0.89	1.43	0.85	0.81
AT1G80600.1	WIN1 HOPW1-1-interacting 1 chr1:30298675-30300513 REVERSE LENGTH=457	0.95	0.71	1.01	1.04	1.36	0.73	0.93
AT1G17050.1	SPS2 solanesyl diphosphate synthase 2 chr1:5829289-5831215 FORWARD LENGTH=417	1.26	0.73	1.08	1.06	1.61	1.6	1
AT1G30630.1	Coatomer epsilon subunit chr1:10858546-10860173 REVERSE LENGTH=292	0.88	0.65	0.92	1.09	1.26	0.74	0.85
AT1G14820.3	Sec14p-like phosphatidylinositol transfer family protein chr1:5105237-5106793 REVERSE LENGTH=252	1.01	0.82	1.35	1.12	2.28	1.08	1.25
AT1G31440.1	SH3 domain-containing protein chr1:11256150-11258479 REVERSE LENGTH=439	1.39	1.35	1.41	1.2	2.58	1.4	1.31
AT3G14840.2	Leucine-rich repeat transmembrane protein kinase chr3:4988271-4993891 FORWARD LENGTH=1020	1.13	0.94	1.21	1.01	1.25	1.05	1.12
AT2G35830.2	unknown protein; FUNCTIONS IN: molecular_function unknown; INVOLVED IN: biological_process unknown; LOCATED IN: cellular_component unknown; BEST Arabidopsis thaliana protein match is: unknown protein (TAIR:AT2G35810.1). chr2:15052302-15053160 FORWARD LENGTH=189	1.03	0.91	0.97	0.93	1.44	1.07	0.9
AT4G14800.2	PBD2 20S proteasome beta subunit D2 chr4:8500398-8502058 FORWARD LENGTH=215	0.9	0.72	1.05	1.04	1.5	0.86	0.98
AT4G26160.1	ACHT1 atypical CYS HIS rich thioredoxin 1 chr4:13255296-13256632 FORWARD LENGTH=221	1.16	0.97	1.11	0.98	1.27	1.06	1.02
AT5G28020.1	CYSD2, ATCYSD2 cysteine synthase D2 chr5:10026395-10028166 REVERSE LENGTH=323	1.02	0.91	0.97	0.97	1.43	0.9	0.9
AT4G27430.1	CIP7 COP1-interacting protein 7 chr4:13718817-13722736 FORWARD LENGTH=1058	0.97	0.94	0.96	0.86	1.02	3.65	0.89
AT1G16340.4	ATKDSA2 Aldolase superfamily protein chr1:5588123-5590469 REVERSE LENGTH=293	0.98	0.87	0.93	1.07	1.37	0.95	0.86
AT4G25050.2	ACP4 acyl carrier protein 4 chr4:12870178-12871024 FORWARD LENGTH=149	0.74	0.58	0.97	0.9	1.42	0.86	0.9
AT2G25710.1	HCS1 holocarboxylase synthase 1 chr2:10952719-10955061 FORWARD LENGTH=367	1.12	1.32	1.27	1.21	1.73	1.93	1.17
AT5G12950.1	Putative glycosyl hydrolase of unknown function (DUF1680) chr5:4093117-4096806 FORWARD LENGTH=861	0.97	0.68	0.9	0.81	1.3	0.83	0.83
AT1G18630.1	GR-RBP6 glycine-rich RNA-binding protein 6 chr1:6415226-6416283 FORWARD LENGTH=155	1.06	0.89	1.03	0.96	1.62	1.2	0.95
AT5G46390.2	Peptidase S41 family protein chr5:18816612-18819148 FORWARD LENGTH=489	0.92	0.67	0.97	0.91	1.44	0.85	0.9
AT3G16110.1	ATPDIL1-6, ATPDI4, PDI4, PDIL1-6 PDI-like 1-6 chr3:5460955-5463666 REVERSE LENGTH=534	0.97	0.69	0.94	0.96	1.37	0.72	0.88
AT3G15690.2	Single hybrid motif superfamily protein chr3:5317108-5319435 FORWARD LENGTH=263	1.09	0.64	0.94	0.77	1.15	0.9	0.87
AT5G15520.1	Ribosomal protein S19e family protein chr5:5037242-5038136 REVERSE LENGTH=143	1.48	1.26	1.46	1.37	1.72	2.33	1.35
AT4G22380.1	Ribosomal protein L7Ae/L30e/S12e/Gadd45 family protein chr4:11812041-11812922 REVERSE LENGTH=128	0.92	0.81	0.96	1.19	1.37	1.04	0.89
AT2G20490.1	NOP10, EDA27 nucleolar RNA-binding Nop10p family protein chr2:8831897-8832723 FORWARD LENGTH=64	1.08	0.92	1.18	1.09	1.62	1.11	1.09
AT3G23710.1	Tic22-like family protein chr3:8534061-8536148 FORWARD LENGTH=313	0.97	0.77	0.96	0.97	1.36	1	0.89
AT1G27400.1	Ribosomal protein L22p/L17e family protein chr1:9515230-9516725 FORWARD LENGTH=176	1.01	0.86	0.88	0.79	0.85	7.24	0.82
AT4G11060.1	MTSSB mitochondrially targeted single-stranded DNA binding protein chr4:6754820-6756230 REVERSE LENGTH=201	0.89	0.74	1.05	1.12	1.36	1.11	0.98
AT5G56320.1	ATEXPA14, EXP14, ATEXP14, ATHEXP ALPHA 1.5, EXPA14 expansin A14 chr5:22808854-22809906 FORWARD LENGTH=255	0.97	0.82	0.97	0.84	1.36	1.14	0.9
AT4G30290.1	ATXTH19, XTH19 xyloglucan endotransglucosylase/hydrolase 19 chr4:14828954-14829965 REVERSE LENGTH=277	0.89	0.82	1.24	0.95	1.22	1.64	1.16
AT5G66140.1	PAD2 proteasome alpha subunit D2 chr5:26437445-26438677 REVERSE LENGTH=250	1.05	0.78	1.09	1.08	1.64	0.87	1.01
AT1G53070.1	Legume lectin family protein chr1:19778371-19779189 FORWARD LENGTH=272	1.08	0.86	1.03	1.06	1.3	1.14	0.95
AT1G60000.1	RNA-binding (RRM/RBD/RNP motifs) family protein chr1:22093678-22094540 REVERSE LENGTH=258	0.94	0.68	0.91	0.98	1.25	0.72	0.85
AT5G06320.1	NHL3 NDR1/HIN1-like 3 chr5:1931016-1931711 REVERSE LENGTH=231	1.2	0.97	1.3	0.88	1.45	1.02	1.21
AT4G16500.1	Cystatin/monellin superfamily protein chr4:9301530-9301883 REVERSE LENGTH=117	1.16	0.78	0.91	0.92	0.9	0.77	0.85
AT1G68010.2	HPR hydroxypyruvate reductase chr1:25493418-25495720 FORWARD LENGTH=387	0.88	0.74	0.95	1.11	1.15	0.65	0.88
AT1G56200.1	emb1303 embryo defective 1303 chr1:21030852-21031886 FORWARD LENGTH=154	1	0.78	0.98	1.03	1.27	1.97	0.91
AT1G53830.1	ATPME2, PME2 pectin methylesterase 2 chr1:20098562-20100745 FORWARD LENGTH=587	1.08	1.02	1.18	1	1.42	1.32	1.1
AT5G49020.1	ATPRMT4A, PRMT4A protein arginine methyltransferase 4A chr5:19871341-19874683 FORWARD LENGTH=528	0.99	0.65	1.06	0.74	1.3	0.87	0.99
AT1G31180.1	ATIMD3, IMD3, IPMDH1 isopropylmalate dehydrogenase 3 chr1:11142843-11144617 REVERSE LENGTH=404	1	0.82	1.07	1	1.53	0.91	1
AT1G66670.1	CLPP3, NCLPP3 CLP protease proteolytic subunit 3 chr1:24863995-24865646 REVERSE LENGTH=309	0.94	0.76	1	1.04	1.28	0.94	0.93
AT3G49430.1	SRp34a, SR34a, At-SR34a SER/ARG-rich protein 34A chr3:18332668-18334829 FORWARD LENGTH=300	1.01	0.79	0.97	0.93	1.13	1.08	0.91
AT4G29430.1	rps15ae ribosomal protein S15A E chr4:14472440-14473383 FORWARD LENGTH=129	0.98	0.83	1.21	1.28	1.4	1.06	1.12
AT2G33210.1	HSP60-2 heat shock protein 60-2 chr2:14075093-14078568 REVERSE LENGTH=585	0.99	0.75	1.05	1.03	1.29	0.84	0.98
AT3G04790.1	Ribose 5-phosphate isomerase, type A protein chr3:1313365-1314195 FORWARD LENGTH=276	0.86	0.69	0.91	1.03	1.3	0.81	0.85
AT5G10020.1	Leucine-rich receptor-like protein kinase family protein chr5:3133514-3136949 FORWARD LENGTH=1048	0.96	0.85	1.02	0.81	1.4	1	0.95
AT4G26690.1	SHV3, MRH5, GPDL2 PLC-like phosphodiesterase family protein chr4:13456793-13459890 REVERSE LENGTH=759	0.97	0.69	0.94	0.97	1.26	0.58	0.87
AT1G76160.1	sks5 SKU5 similar 5 chr1:28578211-28581020 REVERSE LENGTH=541	0.94	0.72	0.87	0.88	1.07	1.35	0.81
AT3G53710.1	AGD6 ARF-GAP domain 6 chr3:19903730-19905419 REVERSE LENGTH=459	0.97	0.66	0.9	0.93	1.28	0.92	0.83
AT2G17340.1	Uncharacterised conserved protein (UCP030210) chr2:7541615-7544089 REVERSE LENGTH=367	0.93	0.63	0.92	0.85	0.97	0.84	0.86
AT2G35690.1	ACX5 acyl-CoA oxidase 5 chr2:14999962-15002892 FORWARD LENGTH=664	0.92	2.5	1.38	1.31	1.31	1.55	1.28
AT5G62790.2	DXR 1-deoxy-D-xylulose 5-phosphate reductoisomerase chr5:25214358-25217289 REVERSE LENGTH=497	0.99	0.77	1.01	1.05	1.27	0.91	0.94
AT2G05920.1	Subtilase family protein chr2:2269831-2272207 REVERSE LENGTH=754	1.01	0.78	0.98	0.99	1.34	0.94	0.92
AT4G02150.1	MOS6, ATIMPALPHA3, IMPA-3 ARM repeat superfamily protein chr4:950884-953602 REVERSE LENGTH=531	1.34	1.06	1.31	1.27	1.27	0.62	1.23
AT2G43350.1	ATGPX3, GPX3 glutathione peroxidase 3 chr2:18009195-18010533 REVERSE LENGTH=206	0.61	0.72	0.93	0.92	1.34	0.96	0.87
AT5G13370.1	Auxin-responsive GH3 family protein chr5:4286996-4289424 FORWARD LENGTH=595	0.98	0.81	1.21	1.06	1.58	0.95	1.12
AT5G03540.3	EXO70A1 exocyst subunit exo70 family protein A1 chr5:889606-893916 FORWARD LENGTH=664	1.41	0.96	1.4	1	1.88	1.07	1.3
AT5G22620.1	phosphoglycerate/bisphosphoglycerate mutase family protein chr5:7517731-7520223 REVERSE LENGTH=482	1.05	0.77	0.98	0.99	1.32	0.8	0.91
AT5G39410.1	Saccharopine dehydrogenase chr5:15768415-15770274 REVERSE LENGTH=454	1.11	0.95	1.13	1.07	1.31	1.07	1.05
AT1G34000.1	OHP2 one-helix protein 2 chr1:12358151-12358902 REVERSE LENGTH=172	0.89	0.74	0.93	0.94	1.5	1.02	0.87
AT3G46780.1	PTAC16 plastid transcriptionally active 16 chr3:17228766-17231021 FORWARD LENGTH=510	1.04	0.74	0.94	0.89	1.24	0.72	0.88
AT4G25810.1	XTR6, XTH23 xyloglucan endotransglycosylase 6 chr4:13128694-13129715 FORWARD LENGTH=286	1.25	1.12	1.25	0.86	1.47	1.16	1.17
AT3G60770.1	Ribosomal protein S13/S15 chr3:22460525-22461656 REVERSE LENGTH=151	0.97	0.75	0.98	0.96	1.35	4.06	0.91
AT3G12110.1	ACT11 actin-11 chr3:3858116-3859609 FORWARD LENGTH=377	0.95	0.73	0.99	1.02	1.46	0.69	0.93
AT1G77440.1	PBC2 20S proteasome beta subunit C2 chr1:29096334-29098105 FORWARD LENGTH=204	1.23	1.26	1.26	0.97	1.11	1.53	1.17
AT5G64080.1	Bifunctional inhibitor/lipid-transfer protein/seed storage 2S albumin superfamily protein chr5:25645475-25646638 REVERSE LENGTH=182	1.11	0.76	0.9	0.99	1.06	0.68	0.84
AT1G71840.1	transducin family protein / WD-40 repeat family protein chr1:27022424-27024380 FORWARD LENGTH=407	0.98	0.76	1.05	0.96	1.37	0.83	0.98
AT2G37410.1	ATTIM17-2, TIM17, TIM17-2 translocase inner membrane subunit 17-2 chr2:15698119-15698850 REVERSE LENGTH=243	0.96	0.71	0.95	0.92	1.49	0.89	0.88
AT2G13820.1	Bifunctional inhibitor/lipid-transfer protein/seed storage 2S albumin superfamily protein chr2:5774295-5776279 REVERSE LENGTH=169	1.11	0.85	0.97	0.99	1.44	0.74	0.91
AT5G66720.1	Protein phosphatase 2C family protein chr5:26639015-26640545 REVERSE LENGTH=414	0.96	0.8	1.04	1.04	1.43	1.05	0.97
AT4G24680.1	MOS1 modifier of snc1 chr4:12733425-12739737 FORWARD LENGTH=1427	0.99	1.06	0.76	0.85	0.98	2.81	0.71
AT3G19480.1	D-3-phosphoglycerate dehydrogenase chr3:6752590-6754650 FORWARD LENGTH=588	0.99	0.73	1.08	1.06	1.37	0.76	1.01
AT3G16370.1	GDSL-like Lipase/Acylhydrolase superfamily protein chr3:5556928-5558351 FORWARD LENGTH=353	0.88	0.58	0.81	0.84	1.21	0.86	0.76
AT2G43100.1	IPMI2, ATLEUD1 isopropylmalate isomerase 2 chr2:17920685-17921455 FORWARD LENGTH=256	0.97	0.81	0.94	0.96	1.45	0.83	0.88
AT1G28660.1	GDSL-like Lipase/Acylhydrolase superfamily protein chr1:10071856-10073371 REVERSE LENGTH=383	0.97	0.76	1.08	0.97	1.31	1.04	1.01
AT2G38540.1	LP1, LTP1, ATLTP1 lipid transfer protein 1 chr2:16130418-16130893 FORWARD LENGTH=118	1.02	0.71	0.86	0.94	1.15	0.84	0.81
AT2G35770.1	scpl28 serine carboxypeptidase-like 28 chr2:15034179-15036497 REVERSE LENGTH=462	1.03	2.95	1.09	1.98	1.27	1.3	1.02
AT3G50790.1	esterase/lipase/thioesterase family protein chr3:18880074-18881940 REVERSE LENGTH=408	1.33	1.01	1.16	1.09	1.29	1.05	1.08
AT1G03430.1	AHP5 histidine-containing phosphotransfer factor 5 chr1:848159-849235 FORWARD LENGTH=157	0.88	0.74	0.89	1.01	1.3	0.8	0.83
AT3G11830.1	TCP-1/cpn60 chaperonin family protein chr3:3732734-3736156 FORWARD LENGTH=557	0.97	0.72	1.04	1.03	1.34	0.77	0.97
AT4G37160.1	sks15 SKU5 similar 15 chr4:17494820-17497124 REVERSE LENGTH=541	1.07	0.88	1.05	1.07	1.41	1.14	0.98
AT1G43690.1	ubiquitin interaction motif-containing protein chr1:16478519-16482589 FORWARD LENGTH=599	0.94	1.06	1.23	1.07	1.35	1.27	1.15
AT5G16660.1	unknown protein; FUNCTIONS IN: molecular_function unknown; INVOLVED IN: biological_process unknown; LOCATED IN: chloroplast thylakoid membrane, chloroplast, membrane, chloroplast envelope; EXPRESSED IN: 23 plant structures; EXPRESSED DURING: 14 growth stages; BEST Arabidopsis thaliana protein match is: unknown protein (TAIR:AT3G02900.1); Has 30201 Blast hits to 17322 proteins in 780 species: Arch…	0.99	0.67	0.9	0.8	1.3	0.88	0.85
AT3G01480.1	CYP38, ATCYP38 cyclophilin 38 chr3:188569-190674 FORWARD LENGTH=437	0.94	0.66	0.9	0.91	1.32	0.74	0.84
AT1G53430.1	Leucine-rich repeat transmembrane protein kinase chr1:19935298-19940959 FORWARD LENGTH=1030	0.89	0.63	0.96	0.67	1.26	0.82	0.9
AT1G69340.1	appr-1-p processing enzyme family protein chr1:26066298-26069644 FORWARD LENGTH=562	1.03	1.13	1.03	0.86	1.44	1.34	0.97
AT5G47550.1	Cystatin/monellin superfamily protein chr5:19286596-19286964 REVERSE LENGTH=122	0.67	0.66	0.66	0.79	0.81	0.71	0.62
AT2G31725.1	Eukaryotic protein of unknown function (DUF842) chr2:13486447-13487391 REVERSE LENGTH=149	1.26	0.99	1.12	1.02	1.28	0.85	1.05
AT4G26370.1	antitermination NusB domain-containing protein chr4:13334099-13336153 REVERSE LENGTH=301	0.91	0.79	0.95	0.95	0.94	1.01	0.89
AT1G74640.1	alpha/beta-Hydrolases superfamily protein chr1:28032849-28034659 FORWARD LENGTH=370	0.98	0.85	1.02	1.02	1.33	0.96	0.96
AT3G01440.1	PQL1, PQL2 PsbQ-like 1 chr3:168478-169407 FORWARD LENGTH=220	0.84	0.61	0.86	0.99	1.23	0.74	0.81
AT4G38510.5	ATPase, V1 complex, subunit B protein chr4:18011155-18014897 REVERSE LENGTH=494	0.93	0.69	0.95	0.96	1.33	0.84	0.89
AT4G38280.1	BEST Arabidopsis thaliana protein match is: Integral membrane protein hemolysin-III homolog (TAIR:AT2G45250.1); Has 65 Blast hits to 65 proteins in 13 species: Archae - 0; Bacteria - 0; Metazoa - 0; Fungi - 2; Plants - 63; Viruses - 0; Other Eukaryotes - 0 (source: NCBI BLink). chr4:17942034-17942864 FORWARD LENGTH=170	1.03	0.87	1.06	1.11	1.14	2.15	0.99
AT3G55760.1	unknown protein; LOCATED IN: chloroplast stroma, chloroplast; EXPRESSED IN: 16 plant structures; EXPRESSED DURING: 10 growth stages; BEST Arabidopsis thaliana protein match is: unknown protein (TAIR:AT1G42430.2); Has 176 Blast hits to 125 proteins in 40 species: Archae - 0; Bacteria - 3; Metazoa - 19; Fungi - 9; Plants - 81; Viruses - 0; Other Eukaryotes - 64 (source: NCBI BLink). chr3:20700648-2…	1.4	1.37	1.27	1.21	1.19	2.06	1.19
AT2G31810.1	ACT domain-containing small subunit of acetolactate synthase protein chr2:13524271-13528246 FORWARD LENGTH=491	1.13	0.9	1.09	0.93	1.16	1.02	1.02
AT3G55250.1	unknown protein; FUNCTIONS IN: molecular_function unknown; INVOLVED IN: biological_process unknown; LOCATED IN: mitochondrion, chloroplast, nucleus; EXPRESSED IN: 23 plant structures; EXPRESSED DURING: 13 growth stages; Has 46 Blast hits to 46 proteins in 17 species: Archae - 0; Bacteria - 0; Metazoa - 0; Fungi - 0; Plants - 46; Viruses - 0; Other Eukaryotes - 0 (source: NCBI BLink). chr3:2047930…	0.96	1.02	0.97	0.9	1.47	1.92	0.91
AT1G79690.1	atnudt3, NUDT3 nudix hydrolase homolog 3 chr1:29985360-29990171 FORWARD LENGTH=772	0.55	0.45	0.72	0.67	0.85	0.66	0.67
AT3G09200.1	Ribosomal protein L10 family protein chr3:2823364-2825020 REVERSE LENGTH=320	1.07	0.84	1.15	1.02	1.55	1.12	1.08
AT4G30920.1	Cytosol aminopeptidase family protein chr4:15046589-15049304 REVERSE LENGTH=583	0.99	0.77	1.08	0.95	1.45	0.78	1.01
AT1G60690.1	NAD(P)-linked oxidoreductase superfamily protein chr1:22349892-22351668 REVERSE LENGTH=345	0.83	0.8	0.97	1	1.24	1.11	0.91
AT3G06035.1	Glycoprotein membrane precursor GPI-anchored chr3:1823172-1824110 REVERSE LENGTH=200	0.93	0.88	1.07	0.95	1.31	0.77	1
AT5G44130.1	FLA13 FASCICLIN-like arabinogalactan protein 13 precursor chr5:17761128-17761871 FORWARD LENGTH=247	1.05	0.81	1.06	0.92	1.34	1	0.99
AT3G51780.1	ATBAG4, BAG4 BCL-2-associated athanogene 4 chr3:19207029-19208178 REVERSE LENGTH=269	0.98	0.7	1.04	1	1.38	1.44	0.98
AT3G18190.1	TCP-1/cpn60 chaperonin family protein chr3:6232226-6233836 FORWARD LENGTH=536	0.97	0.75	0.99	1.07	1.19	0.74	0.93
AT1G07645.1	ATDSI-1VOC, DSI-1VOC dessication-induced 1VOC superfamily protein chr1:2367612-2368349 REVERSE LENGTH=137	0.72	0.48	0.85	0.93	1.1	0.93	0.79
AT2G29360.1	NAD(P)-binding Rossmann-fold superfamily protein chr2:12603849-12605121 FORWARD LENGTH=271	1.05	0.68	0.94	0.85	1.4	0.77	0.88
AT3G59840.1	unknown protein; FUNCTIONS IN: molecular_function unknown; INVOLVED IN: biological_process unknown; LOCATED IN: chloroplast, chloroplast envelope; EXPRESSED IN: 23 plant structures; EXPRESSED DURING: 13 growth stages; Has 72 Blast hits to 72 proteins in 12 species: Archae - 0; Bacteria - 0; Metazoa - 0; Fungi - 0; Plants - 72; Viruses - 0; Other Eukaryotes - 0 (source: NCBI BLink). chr3:22105853-…	1.02	0.84	1.02	1.04	1.55	0.96	0.96
AT1G52320.2	unknown protein; FUNCTIONS IN: molecular_function unknown; INVOLVED IN: N-terminal protein myristoylation; LOCATED IN: plasma membrane; EXPRESSED IN: 23 plant structures; EXPRESSED DURING: 14 growth stages; CONTAINS InterPro DOMAIN/s: Protein of unknown function DUF630 (InterPro:IPR006868), Protein of unknown function DUF632 (InterPro:IPR006867); BEST Arabidopsis thaliana protein match is: Protei…	1.16	1.07	1.01	0.91	1.17	1.35	0.95
AT5G42190.1	ASK2, SKP1B E3 ubiquitin ligase SCF complex subunit SKP1/ASK1 family protein chr5:16854495-16855516 REVERSE LENGTH=171	0.83	0.61	0.86	0.89	1.29	0.74	0.8
AT4G04200.1	Microsomal signal peptidase 25 kDa subunit (SPC25) chr4:2027165-2028866 FORWARD LENGTH=190	0.89	0.61	0.87	0.68	1.06	0.8	0.82
AT4G25260.1	Plant invertase/pectin methylesterase inhibitor superfamily protein chr4:12936005-12936610 REVERSE LENGTH=201	1.03	0.95	0.97	0.79	1.12	0.8	0.91
AT5G67360.1	ARA12 Subtilase family protein chr5:26872192-26874465 REVERSE LENGTH=757	0.9	0.65	0.81	0.87	1.15	0.81	0.76
AT3G11950.1	TRAF-like superfamily protein chr3:3783273-3785098 REVERSE LENGTH=572	0.9	0.85	0.88	1.01	1.4	0.83	0.82
AT3G61490.1	Pectin lyase-like superfamily protein chr3:22758439-22760137 FORWARD LENGTH=476	1.09	0.92	0.92	0.95	1.16	1.14	0.87
AT4G23570.3	SGT1A phosphatase-related chr4:12300015-12302493 FORWARD LENGTH=351	1.1	0.81	1.08	1.08	1.3	0.92	1.01
AT1G02560.1	CLPP5, NCLPP5, NCLPP1 nuclear encoded CLP protease 5 chr1:538000-539805 FORWARD LENGTH=298	1.01	0.77	1.01	0.93	1.27	0.9	0.94
AT2G43750.1	OASB, ACS1, CPACS1, ATCS-B O-acetylserine (thiol) lyase B chr2:18129604-18132322 REVERSE LENGTH=392	0.94	0.74	0.96	0.97	1.28	0.8	0.9
AT4G35850.1	Pentatricopeptide repeat (PPR) superfamily protein chr4:16983638-16986681 FORWARD LENGTH=444	0.82	0.69	1	1	1.25	0.9	0.94
AT5G52780.1	Protein of unknown function (DUF3464) chr5:21390943-21391449 REVERSE LENGTH=168	0.89	0.75	0.95	0.91	1.52	1.02	0.89
AT1G24360.1	NAD(P)-binding Rossmann-fold superfamily protein chr1:8640820-8643283 FORWARD LENGTH=319	0.86	0.65	0.89	0.95	1.25	0.7	0.84
AT1G30910.1	Molybdenum cofactor sulfurase family protein chr1:11000912-11002801 FORWARD LENGTH=318	1.03	0.74	1.07	0.96	1.42	0.9	1.01
AT2G44790.1	UCC2 uclacyanin 2 chr2:18462182-18463232 REVERSE LENGTH=202	1.11	0.91	1.04	0.81	1.36	0.84	0.98
ATCG00480.1	ATPB, PB ATP synthase subunit beta chrC:52660-54156 REVERSE LENGTH=498	0.98	0.79	1.03	1.01	1.37	0.81	0.97
AT3G15410.2	Leucine-rich repeat (LRR) family protein chr3:5203380-5207279 FORWARD LENGTH=590	0.91	0.7	0.91	0.94	1.37	0.88	0.86
AT1G33811.1	GDSL-like Lipase/Acylhydrolase superfamily protein chr1:12267918-12269690 FORWARD LENGTH=370	0.99	0.75	0.86	0.84	1.14	0.87	0.81
AT2G30170.1	Protein phosphatase 2C family protein chr2:12879802-12881474 REVERSE LENGTH=298	1	0.67	0.92	0.98	1.17	0.82	0.87
AT4G31530.2	NAD(P)-binding Rossmann-fold superfamily protein chr4:15282281-15284064 FORWARD LENGTH=338	1.04	0.72	0.95	0.9	1.36	0.76	0.89
AT3G02660.1	emb2768 Tyrosyl-tRNA synthetase, class Ib, bacterial/mitochondrial chr3:570221-571756 REVERSE LENGTH=511	0.88	0.67	0.98	1.03	1.37	0.92	0.92
AT3G07090.1	PPPDE putative thiol peptidase family protein chr3:2243153-2244476 REVERSE LENGTH=265	1.08	0.76	1.1	1.11	1.71	0.87	1.03
AT4G05180.1	PSBQ, PSBQ-2, PSII-Q photosystem II subunit Q-2 chr4:2672093-2673170 REVERSE LENGTH=230	1.02	0.75	0.9	0.89	1.26	0.98	0.85
[truncated: 4,118 more rows]

## Sheet: Sheet4 repeat 2
Material :	Col-0 and SnRK1K48M
Treatment:	Submergence(30min,1h,3h)
AGI number	GO	114	115	116	117	118	119	121
[truncated: 5,316 more rows]

## Sheet: Sheet5 repeat 3
Material :	Col-0 and SnRK1K48M
[truncated: 5,069 more rows]
