# Supplementary material for: Quantitative phosphoproteomics of protein kinase SnRK1 regulated protein phosphorylation in Arabidopsis under submergence
Source: J Exp Bot. 2016 Mar 29;67(9):2745–60. doi: 10.1093/jxb/erw107 (PMC4861021; doi:10.1093/jxb/erw107)
Supplement: Supplementary Data [file supp_erw107_supplementary_table_S2.xlsx]

## Sheet: Legend
	List of supplmental Tables provided in this dataset
	Sheet1	Legend
	Sheet2	Total phophosphorylated peptides list in Col-0 and SnRK1K48M, NA: No available. Nosign: No significat difference
	Sheet3	Phosphorylated peptides profile in Col-0 under submergence (Fraction 1)
	Sheet4	Phosphorylated peptides profile in SnRK1K48M (0h, control) (Fraction 3)
	Sheet5	Phosphorylated peptides profile in SnRK1K48M under submergence (Facrtion 2), normalized with the mean of 117/113 in Fraction 3
	Sheet6	GO analysis of different phosphorylated protein in Col-0
	Sheet 7-Sheet9	Biological repeat 1
	Sheet 10-Sheet12	Biological repeat 2
	Sheet 13-Sheet15	Biological repeat 3
	Sheet 16	Signifcantly up regulated Phosphorylated peptides profile in SnRK1K48M
	Sheet 17	Signifcantly down regulated Phosphorylated peptides profile in SnRK1K48M
	Sheet 18	Venn diagram illustrating the overlap of up-regulated (left) and down-regulated (right) phosphorylated proteins identified in Col-0 and SnRK1.1K48M.
	Sheet 19	Phosphorylation site of In vitro kinase assay result

## Sheet: Sheet 2 total list
Total phophosphorylated peptides list in Col-0 and SnRK1K48M
The nubmers indicate the average value of phosphorylation fold change of specifc genes within three biological repeats.
The time point data that is not significantly different (P < 0.05) is marked as “nosig”.
The time point data that is not detected in the three batches or detected once in three batches is marked as NA (not available).
		Col-0			SnRK1K48M
Phospho peptide	AGI number Time (h)	0.5	1	3	0	0.5	1	3	pRS Site Probabilities
VQVATVRGQAK	AT3G46780.1	nosig	nosig	0.6917	1.458	0.6239	nosig	0.3624	T(5): 100.0
QEAAVVSSPK	AT5G46750.1	nosig	nosig	nosig	nosig	nosig	nosig	0.4526	S(7): 50.0; S(8): 50.0
MEVDAPSPIAGSVDLADNIAAK	AT1G58025.2	0.7583	0.6909	0.7958	NA	nosig	0.4069	0.456	S(7): 99.9; S(12): 0.1
LVSSASSSQLNQAFLDLEK	AT1G01060.1	nosig	0.7729	nosig	nosig	nosig	0.6278	0.4697	S(3): 0.0; S(4): 0.2; S(6): 33.3; S(7): 33.3; S(8): 33.3
RAPEEDEEDSGDEDDDRPPKR	AT1G47970.1	NA	NA	NA	1.6668	nosig	nosig	0.4769	S(10): 100.0
TLSSTPLALVGAK	AT5G40890.1	nosig	nosig	0.5928	nosig	nosig	0.6005	0.5224	T(1): 0.1; S(3): 33.3; S(4): 33.3; T(5): 33.3
GGGYGSERGGGYGSQR	AT3G53460.4	nosig	nosig	nosig	NA	nosig	0.6186	0.5291	Y(4): 0.5; S(6): 99.5; Y(12): 0.0; S(14): 0.0
AVDSLPLPRPSSSEVR	AT3G07660.1	nosig	0.6546	0.5726	nosig	0.8478	0.7328	0.5354	S(4): 0.7; S(11): 7.3; S(12): 84.6; S(13): 7.3
DRSPVLDDEGSPK	AT2G37340.1	NA	NA	NA	nosig	nosig	0.5034	0.5503	S(3): 100.0; S(11): 100.0
SGGYGSERGGGYGSER	AT3G53460.4	NA	NA	NA	nosig	nosig	0.5075	0.5513	S(1): 0.0; Y(4): 0.6; S(6): 99.4; Y(12): 0.0; S(14): 0.0
YHGHSMSDPGSTYR	AT1G59900.1	nosig	nosig	nosig	nosig	nosig	0.6462	0.5657	Y(1): 0.0; S(5): 100.0; S(7): 0.0; S(11): 0.0; T(12): 0.0; Y(13): 0.0
TQRPPSPSLTAQR	AT4G23040.1	nosig	nosig	nosig	nosig	nosig	0.524	0.5868	T(1): 100.0; S(6): 0.0; S(8): 0.0; T(10): 0.0
CVSLNNLSDYEK	AT1G19000.1	nosig	0.8542	0.7087	0.8818	0.8656	nosig	0.5906	S(3): 100.0; S(8): 0.0; Y(10): 0.0
QRSSPADFFTYLASDK	AT1G05805.1	0.7749	nosig	nosig	nosig	nosig	nosig	0.6027	S(3): 92.8; S(4): 7.2; T(10): 0.0; Y(11): 0.0; S(14): 0.0
SSPGGRSPGFETGSR	AT4G13350.1	0.6489	0.7409	0.7882	nosig	nosig	0.5763	0.6072	S(1): 0.0; S(2): 0.0; S(7): 100.0; T(12): 0.0; S(14): 0.0
EFSSNANFSPLAR	AT1G53165.3	NA	NA	NA	nosig	0.5905	0.5684	0.6197	S(3): 6.5; S(4): 93.0; S(9): 0.5
LGAGLVQSPLDR	AT5G53420.1	NA	NA	NA	0.893	0.6351	0.5606	0.6329	S(8): 100.0
APEEDEEDSGDEDDDRPPKR	AT1G47970.1	1.2883	nosig	nosig	nosig	nosig	nosig	0.6502	S(9): 100.0
NLPGMPDPDAEVIALSPK	AT5G66730.1	0.8079	0.8847	0.9186	NA	0.6404	nosig	0.6504	S(16): 100.0
EVSTLSDPGSPRR	AT4G05150.1	nosig	1.1193	nosig	0.9274	nosig	nosig	0.6664	S(3): 0.0; T(4): 0.9; S(6): 99.1; S(10): 100.0
VHACVGGTSVREDQR	AT1G54270.1	nosig	nosig	nosig	NA	0.6565	nosig	0.6681	T(8): 1.5; S(9): 98.5
VNNNNDSEVETSKPSSPK	AT5G55640.1	NA	NA	NA	nosig	nosig	nosig	0.6688	S(7): 0.0; T(11): 25.0; S(12): 25.0; S(15): 25.0; S(16): 25.0
SLTELTGSPQLR	AT4G34860.1	nosig	nosig	0.7245	0.8893	nosig	nosig	0.6914	S(1): 0.0; T(3): 0.0; T(6): 50.0; S(8): 50.0
SVAVQQPIDGSPR	AT3G18230.1	nosig	nosig	nosig	nosig	nosig	0.5426	0.6928	S(1): 0.0; S(11): 100.0
DLGSASPPVARPVR	AT4G13350.1	nosig	nosig	nosig	nosig	0.7002	nosig	0.6944	S(4): 0.9; S(6): 99.1; S(20): 0.0
SSPADFFTYLASDK	AT1G05805.1	0.654	0.7112	0.6644	0.8248	nosig	nosig	0.7027	S(1): 0.8; S(2): 99.2; T(8): 0.0; Y(9): 0.0; S(12): 0.0
TSESGSALSPEK	AT3G05900.1	nosig	nosig	1.1561	nosig	0.6678	nosig	0.7037	T(1): 0.0; S(2): 0.0; S(4): 0.0; S(6): 0.0; S(9): 100.0
FNQPGDLEPPSLIADEDSPVQK	AT5G09850.1	nosig	nosig	nosig	nosig	nosig	nosig	0.7048	S(11): 0.0; S(18): 100.0
NQPGNPNPDAEVVALSPK	AT2G02080.1	nosig	1.1299	nosig	nosig	nosig	nosig	0.7106	S(16): 100.0
SFGNLGEIGSVK	AT5G24890.1	nosig	nosig	nosig	1.3422	nosig	nosig	0.7113	S(1): 100.0; S(10): 0.0
LNLDRSSGDESMEDEPETK	AT4G39680.1	nosig	nosig	nosig	nosig	0.7681	0.4619	0.7126	S(6): 100.0; S(7): 100.0; S(11): 100.0; T(18): 0.0
VDSSGDVCGATFK	AT5G43830.1	nosig	nosig	nosig	nosig	nosig	0.7462	0.7129	S(3): 10.6; S(4): 10.6; T(11): 39.4; T(18): 39.4
YPIGVASEGDITELPGFEFFPDTK	AT3G15730.1	nosig	nosig	nosig	nosig	0.5907	0.8665	0.7148	Y(1): 1.5; S(7): 97.0; T(12): 1.5; T(23): 0.0
SLTSSRSSISLSGER	AT5G50640.1	NA	NA	NA	nosig	nosig	0.6503	0.7149	S(1): 0.0; T(3): 0.6; S(4): 0.6; S(5): 98.3; S(7): 0.6; S(8): 0.0; S(10): 0.0; S(12): 0.0
GGSLQNPSPTAPSRK	AT5G53620.1	nosig	nosig	0.8457	nosig	nosig	nosig	0.719	S(3): 0.0; S(8): 100.0; T(10): 0.0; S(13): 0.0
ATGAFILTASHNPGGPTEDFGIK	AT1G23190.1	nosig	0.8175	nosig	nosig	nosig	nosig	0.7207	T(2): 0.0; T(8): 0.5; S(10): 99.5; T(17): 0.0
NSFFSPPTPSR	AT5G03040.1	nosig	nosig	0.6437	nosig	0.5955	nosig	0.7208	S(2): 0.0; S(5): 0.6; T(8): 98.9; S(10): 0.6
EAEAASLAEDAQQK	AT3G46780.1	NA	NA	NA	NA	0.7325	0.8165	0.7228	S(6): 100.0
VHACVGGTSVR	AT1G54270.1	NA	NA	NA	nosig	nosig	nosig	0.7246	T(8): 1.5; S(9): 98.5
DISPTAAGLGLPVTGGK	AT1G67230.1	nosig	nosig	nosig	NA	0.8099	nosig	0.727	S(3): 50.0; T(5): 50.0; T(14): 0.0
SYSTNLAFTPPEYLR	AT1G01740.1,AT5G59010.1	nosig	nosig	nosig	nosig	nosig	0.8247	0.7316	S(1): 0.1; Y(2): 33.3; S(3): 33.3; T(4): 33.3; T(9): 0.0; Y(13): 0.0
IDLDKPEVEDDDDNDEDDSEDDDEAEGHDGEAGGR	AT5G13850.1	nosig	nosig	0.5699	NA	nosig	nosig	0.7353	S(19): 100.0
GLFVDRGVGSPR	AT1G07110.1	NA	NA	NA	NA	nosig	nosig	0.7434	S(10): 100.0
IELGLSSDEDEK	AT1G06210.1	nosig	nosig	nosig	nosig	nosig	nosig	0.7453	S(6): 100.0; S(7): 100.0
SFGDVNEIGAR	AT4G32285.1	nosig	nosig	nosig	nosig	nosig	nosig	0.7467	S(1): 100.0
MTAIDSDDDGVVR	AT1G70770.1	NA	NA	NA	nosig	0.6738	0.5895	0.748	T(2): 0.0; S(6): 100.0
LVKTVTETIDEISDGRK	AT1G68830.1	NA	NA	NA	NA	0.762	nosig	0.7538	T(4): 48.3; T(6): 34.3; T(8): 58.7; S(13): 58.7
LIHPLPPALSSPETSPER	AT1G08420.1	1.1761	nosig	nosig	nosig	0.7404	0.8276	0.7611	S(10): 49.7; S(11): 49.7; T(14): 0.3; S(15): 0.3
NVDVGDALISQSPK	AT5G45190.2	NA	NA	NA	nosig	0.7797	0.7255	0.7628	S(10): 50.0; S(12): 50.0
VYSTATSPSPSEISVK	AT5G41970.1	0.9355	nosig	nosig	NA	0.8231	0.8023	0.7638	Y(2): 13.5; S(3): 13.5; T(4): 13.5; T(6): 13.5; S(7): 13.5; S(9): 13.5; S(11): 13.5; S(14): 5.4
TDSEVTSLAASSPARSPR	AT1G45688.1	nosig	nosig	nosig	nosig	nosig	0.6991	0.764	T(1): 0.0; S(3): 0.0; T(6): 40.0; S(7): 40.0; S(11): 40.0; S(12): 40.0; S(16): 40.0
LSSSPQCTLSGSSPPVGSLPK	AT5G21160.3	nosig	nosig	nosig	nosig	0.7685	nosig	0.7646	S(2): 0.0; S(3): 0.0; S(4): 0.0; T(8): 0.0; S(10): 0.0; S(12): 2.1; S(13): 97.8; S(18): 0.1
TLESLGFDGSPSSVAATQQHSMR	AT4G17950.1	NA	NA	NA	1.1622	0.8012	0.6645	0.7649	T(1): 0.0; S(4): 0.0; S(10): 20.0; S(12): 20.0; S(13): 20.0; T(17): 20.0; S(21): 20.0
NATEVPSPDYSQGK	AT1G20760.1	nosig	nosig	nosig	nosig	nosig	0.659	0.7691	T(3): 0.0; S(7): 100.0; Y(10): 0.0; S(11): 0.0
SGDSGGENLMDSDK	AT1G11360.1	nosig	nosig	nosig	NA	nosig	0.5274	0.771	S(1): 0.6; S(4): 98.9; S(12): 0.6
LVPHTVASQSEVDVASPVSEK	AT2G04880.1	nosig	nosig	0.7675	nosig	0.8334	nosig	0.772	T(5): 0.0; S(8): 0.0; S(10): 0.0; S(16): 98.8; S(19): 1.2
LGTVSSPEPISVVR	AT3G48740.1	nosig	nosig	nosig	nosig	nosig	0.5496	0.7753	T(3): 0.0; S(5): 0.7; S(6): 99.3; S(11): 0.0
VGVGAESPAAATDCSK	AT3G54760.1	0.8735	1.1068	nosig	nosig	nosig	0.637	0.7803	S(7): 99.6; T(12): 0.4; S(15): 0.0
EGTKGSSGNLVDAAR	AT5G64813.1	nosig	nosig	1.1261	1.3045	nosig	0.6469	0.7811	T(3): 99.4; S(6): 0.3; S(7): 0.3
INSAESMELWASQQK	AT5G20280.1	nosig	nosig	nosig	nosig	nosig	nosig	0.7838	S(3): 0.0; S(6): 100.0; S(12): 0.0
SIEEENVPTTVDSGAADTTVK	AT2G30620.1	NA	NA	NA	nosig	nosig	nosig	0.7863	S(1): 0.0; T(9): 20.0; T(10): 20.0; S(13): 20.0; T(18): 20.0; T(19): 20.0
DGELGELSPDIR	AT3G26935.1	NA	NA	NA	NA	nosig	0.7436	0.7872	S(8): 100.0
SNGYGDDGYDFDGSDDEIATLK	AT1G70770.1	NA	NA	NA	NA	0.8109	nosig	0.7885	S(1): 0.0; Y(4): 0.0; Y(9): 0.0; S(14): 99.6; T(20): 0.4
QGSGIIGTFGQSEELR	AT3G01310.1	nosig	nosig	nosig	nosig	0.7472	nosig	0.7895	S(3): 100.0; T(8): 0.0; S(12): 0.0
DGRRSPDYQDYQDVITGSR	AT5G53440.1	NA	NA	NA	NA	0.7952	0.8901	0.7905	S(5): 99.6; Y(8): 0.4; Y(11): 0.0; T(16): 0.0; S(18): 0.0
VQEIVSEIFGKSPCK	AT4G37910.1	0.7085	0.7072	nosig	0.7404	nosig	nosig	0.7914	S(6): 0.2; S(12): 99.8
GQETSLENTLPDSFFASPSK	AT3G21100.2	0.824	nosig	0.8709	nosig	nosig	0.8589	0.7941	T(4): 0.0; S(5): 0.0; T(9): 0.0; S(13): 0.0; S(17): 99.4; S(19): 0.6
HLNQQPSESVSDSQSPR	AT5G65910.1	NA	NA	NA	nosig	nosig	0.6169	0.7981	S(7): 97.9; S(9): 0.5; S(11): 0.5; S(13): 0.5; S(15): 0.5
NSLNISMRDV	AT2G17290.1	NA	NA	NA	NA	0.7481	0.6721	0.8015	S(2): 0.0; S(6): 100.0
FSTPLGSGNVLSEEEQK	AT1G30440.1	nosig	nosig	nosig	nosig	nosig	0.7914	0.8022	S(2): 0.1; T(3): 0.9; S(7): 98.9; S(12): 0.1
MPRVDSSQNWAGHI	AT5G43830.1	NA	NA	NA	1.4185	nosig	nosig	0.8056	S(6): 92.0; S(7): 8.0
HPWLTYPYEPISA	AT3G17750.1	nosig	1.3617	nosig	nosig	0.8026	nosig	0.8064	T(5): 0.0; Y(6): 0.0; Y(8): 0.0; S(12): 100.0
VDSSQNWAGHI	AT5G43830.1	nosig	nosig	nosig	1.1429	nosig	nosig	0.8064	S(3): 99.6; S(4): 0.4
ALGSMNLDELLK	AT3G56850.1	nosig	nosig	nosig	nosig	nosig	nosig	0.8111	S(4): 100.0
EITVIAVDYPK	AT2G27070.1	NA	NA	NA	NA	nosig	0.8073	0.8203	T(3): 100.0; Y(9): 100.0
TPAFLSSSLSK	AT4G21160.1	nosig	nosig	1.0842	nosig	nosig	nosig	0.8211	T(1): 0.0; S(6): 0.8; S(7): 0.8; S(8): 0.8; S(10): 97.7
YAVFGYVTDNEDFLADLK	AT3G01480.1	0.7932	nosig	nosig	0.7398	0.8502	0.7458	0.8237	Y(1): 0.0; Y(6): 0.8; T(8): 99.2
HPWLSYPYEPISA	AT1G73460.1,AT1G73450.1	NA	NA	NA	NA	0.7129	nosig	0.8269	S(5): 0.0; Y(6): 0.0; Y(8): 0.0; S(12): 100.0
AEQLITDVLQEAEAGNTAGSGGGGGR	AT2G25970.1	NA	NA	NA	NA	0.8678	0.7915	0.8288	T(6): 0.0; T(17): 50.0; S(20): 50.0
GTGTANQCPTIDGGSETFSFK	AT3G50820.1	NA	NA	NA	0.9532	nosig	nosig	0.829	T(2): 0.0; Y(3): 0.0; T(4): 0.0; S(16): 97.3; S(19): 2.7
LSLDEDLVSSSSPK	AT1G26190.1	NA	NA	NA	nosig	0.7898	0.8384	0.8299	S(2): 0.0; S(9): 0.0; S(10): 1.0; S(11): 90.2; S(12): 8.8
VNSLFNLLYK	AT4G30780.1	nosig	nosig	nosig	NA	nosig	nosig	0.83	S(3): 100.0
AMGTSYTETELNR	AT1G18210.1	NA	NA	NA	nosig	nosig	nosig	0.8303	T(4): 49.9; S(5): 49.9; Y(6): 0.1; T(7): 0.0; T(9): 0.0
GSGDPYGSESFQYSGNFPASK	AT5G49760.1	NA	NA	NA	NA	0.9097	nosig	0.8316	S(2): 0.0; Y(6): 0.2; S(8): 1.3; S(10): 98.3; Y(13): 0.2; S(14): 0.0; S(20): 0.0
DFGGAAFSRFDSINSSR	AT1G20760.1	0.8737	1.1527	1.2128	nosig	nosig	nosig	0.8318	S(8): 99.6; S(12): 0.4; S(15): 0.0; S(16): 0.0
ITAELQAASSSDSK	AT5G14740.1	nosig	nosig	nosig	nosig	0.7828	0.7314	0.8338	T(2): 0.0; S(9): 25.0; S(10): 25.0; S(11): 25.0; S(13): 25.0
AHGTDPSPPMSPILGATR	AT3G23920.1	nosig	nosig	nosig	nosig	0.8664	0.8377	0.8343	T(4): 1.7; S(7): 99.2; S(11): 99.2; T(17): 0.0
YLQSGSEDDDDTDTK	AT3G56150.1	nosig	nosig	nosig	nosig	nosig	nosig	0.8345	Y(1): 3.2; S(4): 98.4; S(6): 98.4; T(12): 0.1; T(14): 0.0
DVIGSDDEGVPGIDHNAYLDAAAPGIK	AT5G16270.1	0.8424	nosig	nosig	nosig	nosig	0.7657	0.8367	S(5): 50.0; Y(18): 50.0
DIESEVEVSQEGR	AT3G05420.2	nosig	nosig	nosig	1.1763	nosig	0.7315	0.838	S(4): 100.0; S(9): 0.0
TRSVVNTVPTNSIGPQ	AT1G24267.2	1.0432	nosig	nosig	nosig	nosig	0.746	0.8403	T(1): 93.1; S(3): 6.9; T(7): 0.0; T(10): 0.0; S(12): 0.0
MKLPLDIDSPTK	AT5G55530.1	NA	NA	NA	NA	nosig	1.2876	0.8445	S(1): 0.0; S(4): 0.0; S(5): 0.0; S(6): 0.0; S(8): 0.0; T(13): 100.0
TLNPSNLEELFSAEVASPR	AT5G12850.1	nosig	nosig	0.7771	nosig	nosig	nosig	0.8446	T(1): 0.0; S(5): 0.0; S(12): 0.0; S(17): 100.0
KFETLSYLPDLTDSELAK	AT1G67090.1	nosig	nosig	nosig	nosig	nosig	0.9327	0.8477	T(4): 0.0; S(6): 0.0; Y(7): 0.0; T(12): 6.7; S(14): 93.3
TYVADVSEYLGSNSPRDPYLER	AT3G11330.1	1.5254	nosig	0.9415	nosig	nosig	nosig	0.849	T(1): 0.0; Y(2): 0.0; S(7): 25.0; Y(9): 25.0; S(12): 25.0; S(14): 25.0; Y(19): 0.0
SLSASSFLIDTK	AT1G07110.1	nosig	nosig	nosig	nosig	nosig	nosig	0.8512	S(1): 0.0; S(3): 100.0; S(5): 0.0; S(6): 0.0; T(11): 0.0
GLDIETPSHYTV	AT4G30190.2	nosig	nosig	nosig	0.7164	0.6976	0.9126	0.8516	T(6): 0.0; S(8): 0.1; Y(10): 50.0; T(11): 50.0
VDSSGEVCGVTFK	AT3G22850.1	nosig	nosig	nosig	nosig	nosig	nosig	0.8533	S(3): 94.4; S(4): 5.6; T(11): 0.0; S(16): 0.0
VLIAEGNCGSPR	AT4G24620.1	nosig	nosig	nosig	nosig	0.8263	0.677	0.8542	S(10): 100.0
AVVDSDLSDEEVGTVK	AT1G15280.2	NA	NA	NA	nosig	0.7482	0.7941	0.8551	S(5): 100.0; S(8): 100.0; T(14): 0.0
RVLSGLVDPNAK	AT5G56210.1	NA	NA	NA	NA	0.8746	nosig	0.8584	S(4): 100.0
LIDEFALSGSK	AT2G22560.1	nosig	nosig	nosig	nosig	0.7401	nosig	0.8585	S(8): 50.0; S(10): 50.0
YDSFNAQSYDSSSNNNASETPK	AT1G21630.2	nosig	nosig	nosig	NA	nosig	0.7733	0.8598	Y(1): 90.8; S(3): 7.5; S(8): 0.7; Y(9): 0.7; S(11): 0.1; S(12): 0.1; S(13): 0.1; S(18): 0.0; T(20): 0.0
GSESPGVDGNTNALDYTTK	AT1G51690.3	nosig	1.0945	nosig	NA	nosig	nosig	0.8609	S(2): 8.8; S(4): 91.1; T(11): 0.1; Y(16): 0.0; T(17): 0.0; T(18): 0.0
SASFHTLDELEVR	AT1G64500.1	nosig	nosig	nosig	nosig	0.7186	nosig	0.8615	S(1): 0.0; S(3): 100.0; T(6): 0.0
VFCSQVSNLSTEMAR	AT3G13300.1	0.9074	nosig	0.866	NA	0.9499	0.7963	0.8648	S(4): 0.1; S(7): 98.9; S(10): 0.9; T(11): 0.0
FGSALNIETLVAAAER	AT1G02080.1	NA	NA	NA	NA	0.8238	0.7309	0.8649	S(3): 100.0; T(9): 0.0
LASFISKPDSTPPLK	AT3G01860.1	NA	NA	NA	NA	1.2491	nosig	0.8731	S(3): 49.9; S(6): 49.9; S(10): 0.1; T(11): 0.1
ATSPQPDGPTAGGSLK	AT1G10290.1	nosig	nosig	nosig	1.2923	0.9445	nosig	0.874	T(2): 0.5; S(3): 99.0; T(10): 0.5; S(14): 0.0
FYDFQDDPPSPTSEYGSAR	AT3G09560.2	nosig	0.8985	nosig	nosig	0.7811	0.8978	0.8808	Y(2): 0.0; S(10): 98.2; T(12): 1.5; S(13): 0.2; Y(15): 0.0; S(17): 0.0
SSSSFDGDEPDVSWVQSLVK	AT2G41900.1	nosig	nosig	nosig	nosig	nosig	nosig	0.8809	S(1): 0.0; S(2): 0.0; S(3): 0.8; S(4): 99.2; S(13): 0.0; S(17): 0.0
NVVEPISPMSAR	AT2G41900.1	nosig	nosig	nosig	nosig	nosig	nosig	0.881	S(7): 100.0; S(10): 0.0
SGSAPPTVEGLLR	AT3G10360.1	nosig	1.1097	nosig	1.1035	0.9011	nosig	0.8823	S(1): 0.0; S(3): 100.0; T(7): 0.0
YVGFGSSPGPAPR	AT2G37550.1	nosig	nosig	nosig	nosig	nosig	0.7573	0.8847	Y(1): 99.0; S(6): 0.5; S(7): 0.5
AFLDEDDPNQLPQSPK	AT2G30530.1	nosig	nosig	nosig	nosig	1.1388	nosig	0.8932	S(14): 100.0
VSSFEALQPATR	AT1G74910.1	0.8371	nosig	nosig	0.7649	nosig	nosig	0.8964	S(2): 0.6; S(3): 99.4; S(11): 0.0
RAPSFSGPLNLPNR	AT4G10730.1	nosig	nosig	nosig	nosig	nosig	nosig	0.9078	S(4): 100.0; S(6): 0.0
SVETLSPFQQK	AT1G07110.1	2.0066	nosig	nosig	nosig	nosig	nosig	0.9078	S(1): 0.0; T(4): 0.0; S(6): 100.0
TASAEGLSTNTGEEASAITHDETSR	AT3G48890.1	nosig	1.0926	nosig	nosig	nosig	0.742	0.9223	T(1): 0.8; S(3): 99.2; S(8): 0.0; T(9): 0.0; T(11): 0.0; S(16): 0.0; T(19): 0.0; T(23): 0.0; S(24): 0.0
ATEIPTFNLAATRSLNK	AT1G75100.1	NA	NA	NA	NA	nosig	nosig	0.9381	T(2): 0.0; T(6): 0.0; T(12): 3.7; S(14): 96.3
EIITLDPSSPKVPAVVPVK	AT1G67950.3	1.6163	1.2887	nosig	NA	1.6316	1.2664	0.9445	T(4): 0.0; S(8): 50.0; S(9): 50.0
SFYGGSPGR	AT3G25690.1	NA	NA	NA	nosig	nosig	0.6301	0.9456	S(1): 0.0; Y(3): 0.0; S(6): 100.0
SLSINEFLKPADGKR	AT5G47210.1	NA	NA	NA	NA	2.3024	nosig	0.9588	S(1): 0.0; S(3): 100.0
SDFSPESGIADYSASPDAK	AT3G16310.1	nosig	nosig	nosig	nosig	nosig	nosig	0.9773	S(1): 0.0; S(4): 0.0; S(7): 0.0; Y(12): 0.0; S(13): 0.0; S(15): 100.0
AGDSTPEELANATQVQGDYLPIVR	AT3G49010.1	nosig	nosig	nosig	NA	nosig	1.2813	1.0396	S(4): 16.7; T(5): 83.2; T(13): 0.0; Y(19): 0.0
LITYGEGSPLVK	AT1G24020.1	NA	NA	NA	NA	nosig	nosig	1.0495	T(3): 0.0; Y(4): 0.0; S(8): 99.9
DTNVTPDDDVSGIRSPSAFFK	AT3G13290.1	nosig	nosig	0.9354	nosig	nosig	nosig	1.0587	T(2): 0.0; T(5): 0.0; S(11): 9.4; S(15): 81.2; S(17): 9.4
SPSLLELIQMK	AT4G30780.1	NA	NA	NA	NA	nosig	nosig	1.0674	S(1): 5.9; S(3): 94.1
SVSFNHLPDVGYTELK	AT1G08800.1	NA	NA	NA	NA	nosig	nosig	1.0814	S(1): 88.4; S(3): 11.6; Y(12): 0.0; T(13): 0.0
TQLDLLEQLTSTSDGYLSDGGGSR	AT2G42975.1	0.8382	nosig	1.2534	nosig	nosig	nosig	1.0877	T(1): 0.0; T(10): 0.0; S(11): 0.0; T(12): 0.0; S(13): 0.0; Y(16): 0.9; S(18): 99.0; S(23): 0.1
TSSNELSISVAGSTSSPASK	AT4G28080.1	nosig	nosig	nosig	nosig	1.7208	nosig	1.0961	T(1): 0.0; S(2): 0.0; S(3): 0.0; S(7): 0.0; S(9): 0.0; S(13): 0.2; T(14): 0.2; S(15): 48.5; S(16): 48.5; S(19): 2.6
GGSIGCDLWVDLINPTAVEDLK	AT5G50380.1	NA	NA	NA	NA	0.7953	nosig	1.0982	S(3): 100.0; T(16): 0.0
TSSFRDPLSVSDSASPIPSR	AT5G65950.1	NA	NA	NA	nosig	nosig	nosig	1.1014	S(13): 100.0
LASGFLEGK	AT1G79340.1	NA	NA	NA	NA	nosig	nosig	1.1052	S(3): 100.0
LLSDVDDLASTFSK	AT1G79090.1	nosig	nosig	nosig	NA	nosig	nosig	1.1052	S(3): 98.4; S(10): 0.8; T(11): 0.8; S(13): 0.0
SPGLVGHSAPLTAWNQER	AT5G41100.1	NA	NA	NA	NA	nosig	1.2241	1.1225	S(1): 100.0; S(8): 0.0; T(12): 0.0
DVEAGTSSFTEYEDSPFDIASTK	AT4G29900.1	NA	NA	NA	NA	nosig	1.3018	1.1627	T(6): 0.5; S(7): 6.5; S(8): 6.5; T(10): 86.0; Y(12): 0.5; S(15): 0.0; S(21): 0.0; T(22): 0.0
LRSSSSFDGDEPDVSWVQSLVK	AT2G41900.1	nosig	nosig	nosig	nosig	1.5913	1.5327	1.1695	S(3): 25.0; S(4): 25.0; S(5): 25.0; S(6): 25.0; S(15): 0.0; S(19): 0.0
AVTDTESPHLGEITCGTLLEK	AT5G55230.2	nosig	1.1218	1.1104	nosig	nosig	nosig	1.1729	T(3): 0.2; T(5): 3.2; S(7): 96.5; T(14): 0.2; T(17): 0.0
LNPLAPQFIPSSSK	AT1G33050.1	nosig	nosig	nosig	nosig	nosig	nosig	1.1809	S(1): 69.4; T(2): 69.4; S(6): 69.4; S(21): 69.4; S(22): 61.2; S(23): 61.2
AVSEASSSFGAGYVAGPVTFIFEK	AT4G20260.4	nosig	nosig	nosig	0.7585	nosig	nosig	1.1811	S(3): 0.2; S(6): 0.2; S(7): 1.5; S(8): 1.5; Y(13): 96.6; T(19): 0.0
KQASSELFSVPIDTPPELVFR	AT5G23450.3	NA	NA	NA	NA	nosig	1.3979	1.1844	S(4): 33.3; S(5): 33.3; S(9): 33.3; T(14): 0.0
SNSVDQMLLEQQMLNELQK	AT1G27430.1	NA	NA	NA	nosig	nosig	1.2546	1.2008	S(1): 4.2; S(3): 95.8
DNNFDSFSRFDSFNTSEAGAGFSSQPER	AT1G20760.1	nosig	nosig	nosig	nosig	nosig	nosig	1.2095	S(6): 20.0; S(8): 20.0; S(12): 20.0; T(15): 20.0; S(16): 20.0; S(23): 0.0; S(24): 0.0
KEESEEEEGDFGFDLFG	AT4G25890.1	nosig	0.2717	nosig	nosig	nosig	nosig	1.2116	S(4): 100.0
SNSFAEVESQISHDDEALFGNLFSEGSR	AT3G02260.1	nosig	nosig	nosig	NA	nosig	nosig	1.2661	S(1): 0.0; S(3): 100.0; S(9): 0.0; S(12): 0.0; S(24): 0.0; S(27): 0.0
LTSLSASSPVEIILDK	AT1G07990.1	nosig	1.3841	1.2556	nosig	nosig	1.2182	1.2753	T(2): 20.0; S(3): 20.0; S(5): 20.0; S(7): 20.0; S(8): 20.0
TSSLLSSSVASDTLR	AT5G35430.1	1.5244	1.5711	nosig	nosig	nosig	nosig	1.2813	T(1): 0.2; S(2): 0.2; S(3): 99.5; S(6): 0.0; S(7): 0.0; S(8): 0.0; S(11): 0.0; T(13): 0.0
SASSLDLNLR	AT4G32340.1	1.1207	1.3789	1.651	1.1918	nosig	1.1696	1.2852	S(1): 99.5; S(3): 0.5; S(4): 0.0
SISDASSQSLSSILNNPHGGK	AT4G19490.1	NA	NA	NA	NA	nosig	nosig	1.2852	S(1): 14.3; S(3): 14.3; S(6): 14.3; S(7): 14.3; S(9): 14.3; S(11): 14.3; S(12): 14.3
SMSLVLANK	AT1G80210.1,AT3G06820.2	NA	NA	NA	NA	nosig	nosig	1.2929	S(3): 100.0
SIPGAPPVTPAGSFGRK	AT2G47970.1	1.483	nosig	1.1965	1.2261	nosig	1.1171	1.2956	S(1): 0.0; T(9): 99.0; S(13): 1.0
VQSLAESNLSSLPDR	AT5G05600.1	1.1868	nosig	1.2512	nosig	nosig	nosig	1.2965	S(3): 100.0; S(7): 0.0; S(10): 0.0; S(11): 0.0
VVSRGSESPGVDGNTNALDYTTK	AT1G51690.3	NA	NA	NA	nosig	nosig	nosig	1.3021	S(3): 86.1; S(6): 12.0; S(8): 1.8; T(15): 0.0; Y(20): 0.0; T(21): 0.0; T(22): 0.0
GESVVSNLVPVQSASR	AT5G57870.1	NA	NA	NA	NA	1.2637	nosig	1.308	S(3): 0.0; S(6): 0.5; S(13): 98.9; S(15): 0.5
INELEQSINDLRAEMGVEGTPPPASK	AT4G15802.1	0.9398	nosig	nosig	nosig	nosig	nosig	1.3151	S(7): 0.7; T(20): 99.3; S(25): 0.0
TVTIGDAIDGGEFSFAK	AT1G04530.1	nosig	nosig	nosig	nosig	1.4766	1.5301	1.3286	T(1): 0.0; T(3): 100.0; S(14): 0.0
SLLQTFEAKSSDISSK	AT2G30930.1	nosig	nosig	nosig	NA	1.7336	1.4601	1.3701	S(1): 0.0; T(5): 0.1; S(10): 25.0; S(11): 25.0; S(14): 25.0; S(15): 25.0
NFANSFGR	AT1G42550.1	NA	NA	NA	NA	nosig	1.242	1.3758	S(5): 100.0
DIQGSDNAIPLSPQWLLSKPGENK	AT5G42950.1	nosig	nosig	nosig	NA	nosig	nosig	1.3919	S(5): 0.0; S(12): 50.0; S(18): 50.0
EIENIMQLAGLNPNSDSATSSR	AT5G49760.1	0.8074	nosig	nosig	NA	nosig	1.254	1.4092	S(15): 84.0; S(17): 12.9; T(19): 2.2; S(20): 0.4; S(21): 0.4
VDVYNRVNSIPR	AT4G27450.1	nosig	1.3156	2.151	nosig	nosig	nosig	1.4207	Y(4): 0.0; S(9): 100.0
FGEWDVNDPSSAEGFTVIFNK	AT2G04410.1	nosig	nosig	nosig	nosig	nosig	nosig	1.4278	S(10): 0.0; S(11): 0.0; T(16): 100.0
AMPRVDSEGVLCGANFK	AT4G27450.1	nosig	nosig	nosig	nosig	nosig	1.9653	1.4396	S(7): 100.0
SFTNLTAEAASALTSSSSMK	AT5G21940.1	nosig	nosig	nosig	nosig	nosig	1.1711	1.4558	S(1): 33.3; T(3): 33.3; T(6): 33.3; S(11): 0.2; T(14): 0.0; S(15): 0.0; S(16): 0.0; S(17): 0.0; S(18): 0.0
SLSINEFLKPADGK	AT5G47210.1	nosig	nosig	nosig	NA	1.788	nosig	1.4651	S(1): 0.0; S(3): 100.0
RTIQFVDWCPTGFK	AT1G04820.1	NA	NA	NA	nosig	nosig	nosig	1.5093	T(1): 0.0; T(10): 100.0
MYYQAPSEFGFGK	AT2G41430.1	nosig	nosig	1.7485	nosig	0.8061	nosig	1.5308	Y(2): 0.5; Y(3): 0.5; S(7): 99.1
GHLSVSDLLDYITPDSGIK	AT4G28080.1	NA	NA	NA	NA	1.4299	2.1258	1.5311	S(4): 91.1; S(6): 8.9; Y(11): 0.0; T(13): 0.0; S(16): 0.0
TVQFVDWCPTGFK	AT5G19770.1	1.1237	1.4934	1.6265	nosig	1.5119	nosig	1.5565	T(2): 0.0; T(11): 100.0
FGEWDVNDPASAEGFTVIFNK	AT5G55850.2	nosig	nosig	nosig	nosig	1.3569	1.5318	1.6127	S(11): 0.0; T(16): 100.0
RTVQFVDWCPTGFK	AT5G19770.1	nosig	nosig	nosig	nosig	nosig	nosig	1.6827	T(2): 0.0; T(11): 100.0
AMPRIDSEGVLCGASFK	AT3G15450.1	nosig	nosig	nosig	nosig	1.7193	2.2266	1.7239	S(7): 100.0; S(15): 0.0
SPSYKEVALAPPGSIAK	AT1G01320.1	nosig	nosig	1.1371	NA	1.5143	nosig	1.9068	S(1): 0.2; S(3): 49.9; Y(4): 49.9; S(14): 0.0
SVSADDFAGIALLTLIGAEMK	AT4G25970.1	NA	NA	NA	NA	0.5235	nosig	1.9315	S(1): 15.3; S(3): 84.7; T(14): 0.0
SFSQAEFLEANTVLSK	AT1G15040.1	nosig	nosig	1.6811	nosig	nosig	1.6399	1.9777	S(1): 0.4; S(3): 99.6; T(12): 0.0; S(15): 0.0
LSGGDHIHAGTVVGK	ATCG00490.1	0.7465	0.7506	0.8161	nosig	NA	NA	NA	S(2): 0.0; T(11): 100.0
DTSGDYEDMLVALLGHGDA	AT5G65020.1	nosig	nosig	0.6349	nosig	NA	NA	NA	T(2): 15.9; S(3): 15.9; Y(6): 68.1
LLEHFLVQEQTEGSSPSR	AT5G64330.1	0.8674	nosig	nosig	nosig	NA	NA	NA	T(11): 0.3; S(14): 11.2; S(15): 86.9; S(17): 1.6
FNHPDPTAIGGVDSPLYR	AT5G63260.2	0.9203	nosig	0.8692	1.1039	NA	NA	NA	T(7): 0.0; S(14): 99.7; Y(17): 0.3
DGPGPLHSPAVSK	AT5G57870.1	2.15	1.4412	1.3287	nosig	NA	NA	NA	S(8): 100.0; S(12): 0.0
GRLELSAVPSSYSSGQLDPK	AT5G57330.1	0.9656	nosig	nosig	NA	NA	NA	NA	S(6): 0.1; S(10): 9.3; S(11): 9.3; Y(12): 9.3; S(13): 9.3; S(14): 62.9
GWFGGGATDEVKPESPHSVEEAPK	AT5G52310.1	1.5802	nosig	nosig	nosig	NA	NA	NA	T(8): 0.0; S(15): 50.0; S(18): 50.0
TLSGNDKDQSGGEEETTSR	AT5G51300.1	NA	NA	NA	0.9266	NA	NA	NA	T(1): 0.0; S(3): 100.0; S(10): 100.0; T(16): 0.0; T(17): 0.0; S(18): 0.0
ESNIVDGSGSPGVK	AT5G47480.1	nosig	nosig	nosig	nosig	NA	NA	NA	S(2): 0.0; S(8): 2.8; S(10): 97.2
SYSTNLAYTPPEFLR	AT5G46570.1	nosig	0.7904	nosig	NA	NA	NA	NA	S(1): 0.0; Y(2): 0.6; S(3): 98.8; T(4): 0.6; Y(8): 0.0; T(9): 0.0
SPSLNALR	AT5G44460.1	NA	NA	NA	1.0659	NA	NA	NA	S(3): 100.0; S(5): 0.0
VDSSGDVCGATFKVDAETK	AT5G43830.1	nosig	0.783	nosig	NA	NA	NA	NA	S(3): 10.6; S(4): 10.6; T(11): 39.4; T(18): 39.4
SGSGDDEEGSYGRK	AT5G39570.1	nosig	nosig	nosig	NA	NA	NA	NA	S(1): 0.0; S(3): 100.0; S(10): 0.0; Y(11): 0.0
ISDFLSPK	AT5G36790.1	nosig	nosig	nosig	NA	NA	NA	NA	S(2): 0.0; S(6): 100.0
RVESLEHLQK	AT5G28770.2	nosig	1.1224	nosig	NA	NA	NA	NA	S(4): 100.0
YAAGAVDCPGSPK	AT5G27540.1	nosig	nosig	nosig	0.895	NA	NA	NA	Y(1): 0.0; S(11): 100.0
DGEVSDVEEDEYEAK	AT5G25780.1	1.3657	nosig	nosig	nosig	NA	NA	NA	S(5): 100.0; Y(12): 0.0
TAGGLLLTETTK	AT5G20720.1	0.8124	nosig	nosig	1.0717	NA	NA	NA	T(1): 100.0; T(8): 0.0; T(10): 0.0; T(11): 0.0
SYSGSLYR	AT5G14720.1	1.2955	nosig	1.2496	nosig	NA	NA	NA	S(1): 0.0; Y(2): 0.6; S(3): 99.4; S(5): 0.0; Y(7): 0.0
FKVTSADLSPK	AT5G14720.1	nosig	nosig	nosig	nosig	NA	NA	NA	T(4): 0.0; S(5): 0.0; S(9): 99.9
VTSADLSPK	AT5G14720.1	nosig	nosig	nosig	nosig	NA	NA	NA	T(2): 0.0; S(3): 0.0; S(7): 100.0
SYGSMDSLEPSK	AT5G14540.1	nosig	0.9118	nosig	nosig	NA	NA	NA	S(1): 0.6; Y(2): 98.9; S(3): 0.6; S(5): 0.0; Y(7): 0.0
RNSISTPSLPPK	AT5G10470.2	nosig	nosig	nosig	1.1415	NA	NA	NA	S(3): 100.0; S(5): 0.0; T(6): 0.0; S(8): 0.0
EVGTVSMEWLAGEK	AT5G07020.1	0.9438	nosig	nosig	nosig	NA	NA	NA	T(4): 99.1; S(6): 0.9
DQLSESMSFSSQMK	AT5G03660.1	nosig	nosig	nosig	1.2165	NA	NA	NA	S(4): 0.0; S(6): 0.3; S(8): 99.1; S(10): 0.3; S(11): 0.3
AFDLGSKPEGTSTPTK	AT5G02240.1	nosig	nosig	0.9051	NA	NA	NA	NA	S(1): 0.0; T(5): 100.0; S(8): 0.0; S(9): 0.0
NLAGDVIGTRTEAADAK	AT5G01530.1	nosig	nosig	0.5299	nosig	NA	NA	NA	T(9): 50.0; T(11): 50.0
ENNIIDAGDSEK	AT4G39680.1	1.19	nosig	nosig	1.2026	NA	NA	NA	S(10): 100.0
DFSRSDSSVSEDGPK	AT4G39680.1	nosig	nosig	nosig	NA	NA	NA	NA	S(3): 0.1; Y(4): 33.3; T(6): 33.3; S(7): 33.3
SFSGGECADWSK	AT4G38900.1	nosig	nosig	nosig	NA	NA	NA	NA	S(1): 0.0; S(3): 100.0; S(11): 0.0
KQEEAPSTPQRPLSPLGEACSR	AT4G35230.1	nosig	nosig	nosig	NA	NA	NA	NA	S(7): 50.0; T(8): 50.0; S(14): 0.0; S(21): 0.0
SRSFGDVNEIGAR	AT4G32285.1	nosig	1.2231	1.1906	nosig	NA	NA	NA	S(1): 0.6; S(3): 99.4
NLSTPPPVVR	AT4G30160.2	nosig	nosig	nosig	nosig	NA	NA	NA	S(3): 99.5; T(4): 0.5
YRPEPSETGSPERK	AT4G28610.1	NA	NA	NA	1.2267	NA	NA	NA	Y(1): 0.0; S(6): 0.0; T(8): 0.8; S(10): 99.2
YRPEPSETGSPER	AT4G28610.1	nosig	nosig	nosig	1.2112	NA	NA	NA	Y(1): 0.0; S(6): 0.0; T(8): 0.8; S(10): 99.2
TVDGETENLPNGDSSPK	AT4G28080.1	nosig	nosig	nosig	NA	NA	NA	NA	T(1): 0.0; T(6): 0.0; S(14): 11.0; S(15): 89.0
VVVGGSELTSSPK	AT4G28080.1	nosig	nosig	nosig	nosig	NA	NA	NA	S(6): 0.0; T(9): 0.1; S(10): 49.9; S(11): 49.9
FLTQSGTFK	AT4G26070.2	nosig	nosig	nosig	NA	NA	NA	NA	T(3): 0.5; S(5): 6.1; T(7): 93.4
NLSNPSARPNTGSK	AT4G20980.1	NA	NA	NA	0.7997	NA	NA	NA	S(3): 0.0; S(6): 98.9; T(11): 1.1; S(13): 0.0
TTSRPISPR	AT4G15545.1	1.2311	nosig	1.2629	NA	NA	NA	NA	T(1): 0.0; T(2): 0.9; S(3): 99.0; S(7): 100.0
SDSFKEETATNFPAK	AT4G14200.1	NA	NA	NA	1.1855	NA	NA	NA	S(1): 0.9; S(3): 98.0; T(8): 0.9; T(10): 0.1
SMSAPSLQPLQGVPSGGLQSSEVKPSGR	AT4G13350.1	nosig	nosig	1.2276	NA	NA	NA	NA	S(1): 0.4; S(3): 49.8; S(6): 49.8; S(15): 0.0; S(20): 0.0; S(21): 0.0; S(26): 0.0
YGDRSSPGGRSPGFETGSR	AT4G13350.1	NA	NA	NA	1.2056	NA	NA	NA	Y(1): 0.0; S(5): 33.3; S(6): 33.3; S(11): 33.3; T(16): 0.0; S(18): 0.0
FENVFSSISSSPTK	AT4G12770.1	nosig	nosig	0.6363	nosig	NA	NA	NA	S(6): 0.0; S(7): 0.0; S(9): 0.0; S(10): 4.5; S(11): 95.5; T(13): 0.0
FQEIPFTNESL	AT4G12070.1	nosig	nosig	1.0778	NA	NA	NA	NA	T(7): 0.0; S(10): 100.0
TRSFDDSPPAAAELR	AT4G11860.1	nosig	nosig	nosig	NA	NA	NA	NA	T(1): 0.0; S(3): 0.7; S(7): 99.3
ASANSLSAPIK	AT4G10730.1	nosig	0.5468	0.5338	nosig	NA	NA	NA	S(2): 0.0; S(5): 0.0; S(7): 100.0
EQGRNDAEEDLLSELSEGEK	AT4G10120.1	nosig	0.7381	0.6099	nosig	NA	NA	NA	S(13): 50.0; S(16): 50.0
VEEIRSPQTINK	AT4G01290.1	nosig	0.8633	0.6445	nosig	NA	NA	NA	S(6): 99.9; T(9): 0.1
ADTLDFSK	AT3G63260.1	nosig	nosig	nosig	NA	NA	NA	NA	Y(1): 0.1; T(6): 99.9; S(10): 0.0
IALESESPAK	AT3G61260.1	nosig	nosig	nosig	NA	NA	NA	NA	S(5): 0.0; S(7): 100.0
FSHDPVSYEPVISHSPV	AT3G60450.1	0.9119	nosig	nosig	NA	NA	NA	NA	S(2): 0.0; S(7): 0.1; Y(8): 0.1; S(13): 3.5; S(15): 96.4
GFGNNVEETFGSYVSSPSR	AT3G55980.1	nosig	nosig	nosig	NA	NA	NA	NA	T(9): 0.0; S(12): 0.1; Y(13): 0.1; S(15): 2.1; S(16): 12.7; S(18): 85.0
AASQMAGSPSVLK	AT3G54760.1	NA	NA	NA	1.1801	NA	NA	NA	S(3): 0.0; S(8): 99.8; S(10): 0.2
ERAAPSTPTGTSSGYSASSGFR	AT3G53390.1	NA	NA	NA	1.1575	NA	NA	NA	S(6): 49.8; T(7): 49.8; T(9): 0.4; T(11): 0.0; S(12): 0.0; S(13): 0.0; Y(15): 0.0; S(16): 0.0; S(18): 0.0; S(19): 0.0
LGDGAAESLHVK	AT3G52930.1	1.3196	nosig	2.0651	nosig	NA	NA	NA	S(8): 100.0
TQALEFVNLSPK	AT3G52870.1	nosig	nosig	nosig	NA	NA	NA	NA	T(1): 0.0; S(10): 100.0
EATGDDDQKDDDEDDQSSDGHED	AT3G52230.1	NA	NA	NA	1.5374	NA	NA	NA	T(3): 0.0; S(17): 100.0; S(18): 100.0
STVGTPAYIAPEILLR	AT3G50500.2	nosig	0.8804	nosig	nosig	NA	NA	NA	S(1): 32.6; T(2): 32.6; T(5): 32.6; Y(8): 2.1
SLSSLNLPQASPYR	AT3G28690.2	1.2302	nosig	1.1265	NA	NA	NA	NA	S(1): 0.1; S(3): 93.2; S(4): 6.8; S(11): 0.0; Y(13): 0.0
VDSSGEVCGVTFKVDSEAK	AT3G22850.1	nosig	nosig	nosig	nosig	NA	NA	NA	S(3): 0.8; S(4): 0.8; T(11): 98.3; S(16): 0.0
VGSVQNWSK	AT3G22850.1	nosig	nosig	nosig	nosig	NA	NA	NA	S(3): 100.0; S(8): 0.0
HAETDDELLEK	AT3G18240.1	nosig	nosig	nosig	nosig	NA	NA	NA	T(4): 100.0
NLSQLASINYDLLSK	AT3G17850.1	NA	NA	NA	0.7547	NA	NA	NA	S(3): 0.3; S(7): 99.4; Y(10): 0.3; S(14): 0.0
SLETDLEEAVK	AT3G16000.1	NA	NA	NA	0.887	NA	NA	NA	S(1): 99.3; T(4): 0.7
FFTPEEYFIPSSTSPGT	AT3G14890.1	nosig	nosig	nosig	nosig	NA	NA	NA	T(3): 0.0; Y(7): 0.0; S(11): 0.1; S(12): 25.0; T(13): 25.0; S(14): 25.0; T(17): 25.0
TSGLPSQTSGAGSAYATLPQLPLSPR	AT3G13300.1	nosig	nosig	1.033	NA	NA	NA	NA	T(1): 0.0; S(2): 0.0; S(6): 0.0; T(8): 0.0; S(9): 0.0; S(13): 0.0; Y(15): 0.0; T(17): 0.0; S(24): 100.0
NISVVSSPQIPGLK	AT3G11220.2	nosig	0.9046	nosig	NA	NA	NA	NA	S(3): 8.9; S(6): 82.3; S(7): 8.9
DFVSELLSDDEDEDFLLIR	AT3G10420.2	nosig	0.7946	0.7627	NA	NA	NA	NA	S(4): 0.0; S(8): 100.0
VEEKEESDEEDYGGDFGLFDEE	AT3G09200.1	0.5354	0.4113	nosig	NA	NA	NA	NA	S(7): 50.0; Y(12): 50.0
TSLPDRPISAGR	AT3G08670.1	NA	NA	NA	1.4549	NA	NA	NA	T(1): 0.0; S(2): 0.0; S(9): 100.0
MDGRFSPVGAGR	AT3G07810.2	nosig	1.2875	nosig	nosig	NA	NA	NA	S(6): 100.0
HVVDEPANEEKPSESSAALSPEK	AT3G05900.1	nosig	nosig	0.712	nosig	NA	NA	NA	S(13): 25.0; S(15): 25.0; S(16): 25.0; S(20): 25.0
SLGIPLVGLDTHPR	AT3G04790.1	0.7643	nosig	nosig	0.825	NA	NA	NA	S(1): 100.0; T(11): 0.0
ASFIASPR	AT3G02830.1	1.28	1.5341	1.1791	nosig	NA	NA	NA	S(2): 0.0; S(6): 100.0
LIYVCPTPGSPCNSEQSSQQVK	AT2G46580.1	0.8522	nosig	nosig	NA	NA	NA	NA	Y(3): 0.0; T(7): 0.4; S(10): 93.5; S(14): 5.7; S(17): 0.4; S(18): 0.0
SVLSAFFVK	AT2G46225.2	0.685	nosig	0.5416	nosig	NA	NA	NA	S(1): 50.0; S(4): 50.0
DNLTLWTSDISEEGGDDAHK	AT2G42590.3	nosig	nosig	nosig	NA	NA	NA	NA	T(4): 0.0; T(7): 33.3; S(8): 33.3; S(11): 33.3
STSSNPADDIPLTEAK	AT2G41740.1	NA	NA	NA	0.7754	NA	NA	NA	S(11): 0.5; Y(13): 99.5
TKDELTEEESLSGK	AT2G39010.1	nosig	nosig	nosig	NA	NA	NA	NA	T(1): 0.0; T(6): 0.4; S(10): 97.3; S(12): 2.3
SLQQSNSFPTR	AT2G38410.1	nosig	nosig	nosig	1.1575	NA	NA	NA	S(1): 0.0; S(5): 0.7; S(7): 99.3; T(10): 0.0
LGEGAAESLHVK	AT2G36460.1	1.2318	nosig	2.1282	NA	NA	NA	NA	S(8): 100.0
VKPSSPAELESLMGPK	AT2G35370.1	NA	NA	NA	1.0421	NA	NA	NA	S(4): 12.3; S(5): 87.7; S(11): 0.0
TIDSPGQEETGMTGVSK	AT2G32080.1	nosig	nosig	nosig	NA	NA	NA	NA	T(1): 0.1; S(4): 99.8; T(10): 0.1; T(13): 0.0; S(16): 0.0
VYGPHFASPK	AT2G30860.1	nosig	nosig	nosig	nosig	NA	NA	NA	Y(2): 0.0; S(8): 100.0
EGGDVASLDAAEAQTPK	AT2G26460.1	nosig	nosig	nosig	1.0788	NA	NA	NA	S(7): 0.0; T(15): 100.0
AEQLITDVLQEAEAGNTAGSGGGGGRR	AT2G25970.1	0.7872	nosig	nosig	nosig	NA	NA	NA	T(6): 0.0; T(17): 50.0; S(20): 50.0
SFSAEGLK	AT2G25620.1	nosig	nosig	nosig	1.3506	NA	NA	NA	S(1): 0.0; S(3): 100.0
DLSDFSPK	AT2G23140.1	nosig	nosig	1.3869	NA	NA	NA	NA	S(3): 0.0; S(6): 100.0
SKTPEPQPTYFEPSSR	AT2G20960.1	1.2939	nosig	1.1002	NA	NA	NA	NA	S(1): 0.7; T(3): 99.3; T(9): 0.0; Y(10): 0.0; S(14): 0.0; S(15): 0.0
TFTICGNADYLAPEIVQGK	AT2G20050.1	nosig	nosig	nosig	0.6776	NA	NA	NA	T(1): 89.9; T(3): 10.0; Y(10): 0.0
SLGSNLGNDVVASLR	AT2G19810.1	nosig	1.5804	nosig	NA	NA	NA	NA	S(1): 87.4; S(4): 12.6; S(13): 0.0
AIAPPELSPR	AT2G16485.1	nosig	nosig	nosig	NA	NA	NA	NA	S(8): 100.0
LSNLFADSPSQSASPR	AT2G05590.2	nosig	nosig	0.8269	0.8025	NA	NA	NA	S(2): 0.0; S(8): 0.1; S(10): 0.1; S(12): 0.7; S(14): 99.2
SLEVFGSPVAIEK	AT2G02950.1	nosig	nosig	1.2382	NA	NA	NA	NA	S(1): 0.0; S(7): 100.0
TQVTSSGGGFSPGK	AT2G02170.1	nosig	nosig	nosig	0.93	NA	NA	NA	T(1): 0.0; T(4): 0.0; S(5): 0.0; S(6): 0.0; S(11): 100.0
ALLSPSPVSK	AT1G73440.1	nosig	nosig	nosig	NA	NA	NA	NA	S(4): 100.0; S(6): 100.0; S(9): 0.0
NLSDLSLTDDSK	AT1G72410.2	nosig	nosig	nosig	NA	NA	NA	NA	S(3): 99.5; S(6): 0.5; T(8): 0.0; S(11): 0.0
VLSLSPSFRK	AT1G70290.1	1.2857	1.466	1.3643	NA	NA	NA	NA	S(3): 33.3; S(5): 33.3; S(7): 33.3
GPGNYSFNK	AT1G68060.1	nosig	nosig	nosig	NA	NA	NA	NA	Y(5): 7.0; S(6): 93.0
EHGNSPGYYDGR	AT1G67090.1	nosig	nosig	nosig	NA	NA	NA	NA	S(5): 100.0; Y(8): 0.0; Y(9): 0.0
VMIHQPLGTAGGK	AT1G66670.1	nosig	nosig	nosig	nosig	NA	NA	NA	T(9): 100.0
IKSPSATTAAAPPAK	AT1G61730.1	1.3333	nosig	nosig	nosig	NA	NA	NA	S(3): 92.1; S(5): 7.1; T(7): 0.7; T(8): 0.1
ILSGQAAIGSETVQTSPIENDHK	AT1G60200.1	NA	NA	NA	0.8514	NA	NA	NA	S(3): 0.0; S(10): 25.0; T(12): 25.0; T(15): 25.0; S(16): 25.0
DNDGNESPRKLDLDGLTPFEK	AT1G55150.1	nosig	0.5424	nosig	NA	NA	NA	NA	S(7): 99.1; T(17): 0.9
NYSPPSIDAVGPIPTK	AT1G34220.1	nosig	nosig	nosig	nosig	NA	NA	NA	Y(2): 33.3; S(3): 33.3; S(6): 33.3; T(15): 0.0
LLDGVGASSSAHGTPR	AT1G29220.2	nosig	nosig	nosig	NA	NA	NA	NA	S(8): 50.0; S(9): 50.0; S(10): 50.0; T(14): 50.0
AATASSEASEGPVMGLINK	AT1G27090.1	0.8247	nosig	nosig	nosig	NA	NA	NA	T(3): 0.0; S(5): 33.3; S(6): 33.3; S(9): 33.3
AFSDEQINR	AT1G24300.1	nosig	nosig	nosig	NA	NA	NA	NA	S(3): 100.0
AKGNSVPATAPTPIPLVSINHDDDDDESDDDFLQLAHR	AT1G21380.1	nosig	nosig	nosig	NA	NA	NA	NA	S(5): 0.3; T(9): 24.9; T(12): 24.9; S(18): 24.9; S(28): 24.9
SQFAFDDSVPSTPLSR	AT1G20760.1	1.3049	1.3852	1.0519	NA	NA	NA	NA	S(1): 0.0; S(8): 0.0; S(11): 10.9; T(12): 88.8; S(15): 0.2
LSRFDSINSSK	AT1G20760.1	nosig	nosig	1.1382	NA	NA	NA	NA	S(2): 5.6; S(6): 83.1; S(9): 5.6; S(10): 5.6
FGNSPPRFSDASAR	AT1G20760.1	nosig	1.3852	nosig	nosig	NA	NA	NA	S(4): 100.0; S(9): 0.0; S(12): 0.0
FSRFDSINSSK	AT1G20760.1	nosig	nosig	nosig	nosig	NA	NA	NA	S(2): 0.8; S(6): 90.5; S(9): 7.9; S(10): 0.8
SRSDLGSDLYGKR	AT1G20110.1	NA	NA	NA	1.2926	NA	NA	NA	S(1): 1.4; S(3): 97.2; S(7): 1.4; Y(10): 0.0
NVSLQSHEDLAR	AT1G20110.1	NA	NA	NA	1.3867	NA	NA	NA	S(3): 100.0; S(6): 0.0
SRSDLGSDLYGK	AT1G20110.1	nosig	nosig	nosig	nosig	NA	NA	NA	S(1): 0.0; S(3): 99.8; S(7): 0.2; Y(10): 0.0
DVSNLIPFATETPASPVQEK	AT1G17780.2	NA	NA	NA	0.8328	NA	NA	NA	S(3): 0.0; T(10): 0.0; T(12): 0.0; S(15): 100.0
DLSVGGPSHSLDAENEREVNR	AT1G17210.1	1.6081	nosig	nosig	NA	NA	NA	NA	S(3): 0.3; S(8): 49.8; S(10): 49.8
IISTSVSPR	AT1G16520.1	nosig	nosig	nosig	NA	NA	NA	NA	S(3): 25.0; T(4): 25.0; S(5): 25.0; S(7): 25.0
NQPGNPNPDAEVIALSPK	AT1G14580.1	nosig	nosig	nosig	nosig	NA	NA	NA	S(16): 100.0
DLTAVGSPENAPAK	AT1G12000.1	nosig	nosig	0.8756	nosig	NA	NA	NA	T(3): 0.0; S(7): 100.0
SASVNVEELR	AT1G10900.1	NA	NA	NA	1.0657	NA	NA	NA	S(1): 99.6; S(3): 0.4
NSEDSGVTVDGSPSAK	AT1G07110.1	nosig	nosig	nosig	nosig	NA	NA	NA	S(2): 0.0; S(5): 0.0; T(8): 0.0; S(12): 98.8; S(14): 1.2
DNDVPVSYSGSGGPTK	AT1G05150.1	nosig	nosig	nosig	nosig	NA	NA	NA	S(7): 0.3; Y(8): 0.3; S(9): 4.9; S(11): 89.5; T(15): 4.9
SGGSPNRAELRK	AT1G03350.1	NA	NA	NA	1.1105	NA	NA	NA	S(1): 0.1; S(4): 99.9
EAPVGFTPPQLDPNTPSPIFAGSTGGLLR	AT1G03130.1	nosig	nosig	1.3666	NA	NA	NA	NA	T(7): 0.0; T(15): 0.1; S(17): 10.9; S(23): 78.2; T(24): 10.9
EFEPIDSGSELEEDDLK	AT1G02870.1	NA	NA	NA	0.6914	NA	NA	NA	S(7): 100.0; S(9): 100.0
DAPAESDAEDEPEDDEGGDDSDSESK	AT1G09210.1	NA	NA	NA	nosig	nosig	0.4661	nosig	S(6): 100.0; S(21): 96.5; S(23): 2.9; S(25): 0.6
EISDDEEEEEK	AT5G56010.1	NA	NA	NA	nosig	0.6498	0.4974	nosig	S(3): 100.0
TSEEGSQSPEQVK	AT4G13350.1	nosig	nosig	0.8535	1.7067	nosig	0.5096	nosig	T(1): 0.0; S(2): 0.0; S(6): 0.0; S(8): 100.0
IIDGSPPPSPK	AT2G37340.1	NA	NA	NA	nosig	0.5187	0.5371	nosig	S(5): 100.0; S(9): 100.0
VYSDDERSDHGVQAGYR	AT2G01190.1	NA	NA	NA	NA	0.6356	0.5616	nosig	Y(2): 1.0; S(3): 99.5; S(8): 99.5; Y(16): 0.0
DAPAESDAEEEAEDDDNEGDDSDNESK	AT1G56340.1	0.865	nosig	nosig	nosig	0.735	0.5842	nosig	S(6): 99.9; S(22): 0.1; S(26): 0.0
NVPRGSPQAYGSDR	AT3G62330.1	NA	NA	NA	NA	nosig	0.6136	nosig	S(6): 100.0; Y(10): 0.0; S(12): 0.0
SGFSLSTIER	AT5G08050.1	nosig	1.4826	nosig	nosig	0.6545	0.615	nosig	S(1): 0.0; S(4): 0.2; S(6): 49.9; T(7): 49.9
IEMTSPVVTK	AT2G37970.1	nosig	nosig	nosig	nosig	0.6252	0.6414	nosig	T(4): 8.9; S(5): 91.0; T(9): 0.0
NSVFSNALSSPIRR	AT4G09830.1	NA	NA	NA	nosig	0.7531	0.6592	nosig	S(2): 0.0; S(5): 0.1; S(9): 49.9; S(10): 49.9
VGADDLSDSEK	AT4G02510.1	nosig	nosig	nosig	nosig	0.5975	0.66	nosig	S(7): 100.0; S(9): 0.0
LAGQEFGTTTGRPR	AT3G57610.1	nosig	nosig	nosig	nosig	nosig	0.6653	nosig	T(8): 92.9; T(9): 7.0; T(10): 0.1
RREESGAANGSPPPSGGSRPR	AT4G38710.2	NA	NA	NA	NA	nosig	0.6857	nosig	S(5): 50.0; S(11): 50.0; S(15): 0.0; S(18): 0.0
FSYNSYPDSAESSPR	AT5G09620.1	nosig	nosig	nosig	nosig	nosig	0.6882	nosig	S(2): 0.0; Y(3): 0.0; S(5): 0.5; Y(6): 97.9; S(9): 0.5; S(12): 0.5; S(13): 0.5
AAAASSYSDNSGTESSPR	AT1G10290.1	nosig	nosig	nosig	1.0278	nosig	0.7227	nosig	S(5): 12.5; S(6): 12.5; Y(7): 12.5; S(8): 12.5; S(11): 12.5; T(13): 12.5; S(15): 12.5; S(16): 12.5
EGGGYGGGDGGSYGGGGGGW	AT4G39260.1	nosig	nosig	1.3693	nosig	0.8375	0.7234	nosig	Y(5): 0.0; S(12): 92.4; Y(13): 7.6
DSSVLVSVSSPMREYEWAEAR	AT3G22520.1	nosig	nosig	nosig	nosig	0.7043	0.7269	nosig	S(2): 0.0; S(3): 0.0; S(7): 33.3; S(9): 33.3; S(10): 33.3; Y(15): 0.0
SYSAGSNVAPR	AT5G04840.1	nosig	1.0672	nosig	nosig	nosig	0.7274	nosig	S(1): 0.4; Y(2): 99.2; S(3): 0.4; S(6): 0.0
DNDSEPEELLR	AT4G27430.1	NA	NA	NA	NA	0.8041	0.7363	nosig	S(4): 100.0
VAPTQVLMTPSSPQSR	AT2G33620.1	nosig	nosig	nosig	nosig	nosig	0.7475	nosig	T(3): 0.0; S(9): 100.0
DKDGDTASASQETVAR	AT4G38630.1	nosig	nosig	nosig	NA	nosig	0.7554	nosig	T(6): 100.0; S(8): 0.0; S(10): 0.0; T(13): 0.0
LASIDSFDSR	AT3G10540.1	0.8522	nosig	nosig	nosig	nosig	0.7677	nosig	S(3): 100.0; S(6): 0.0; S(9): 0.0
ERVASPENGAVR	AT5G52040.2	NA	NA	NA	NA	1.202	0.7706	nosig	S(5): 100.0
ASSPPEGEDEFTDDDGTK	AT5G16260.1	NA	NA	NA	NA	0.7901	0.7756	nosig	S(2): 8.7; S(3): 91.3; T(12): 0.0; T(17): 0.0
SLPDVVTSPTQGLISVEEDNHSR	AT3G22170.1	nosig	0.8217	nosig	nosig	0.6812	0.7775	nosig	S(1): 0.0; T(7): 33.3; S(8): 33.3; T(10): 33.3; S(15): 0.0; S(22): 0.0
KVVEGDSAEEDENKLPVEDIVSSR	AT4G02510.1	nosig	nosig	nosig	nosig	nosig	0.7968	nosig	S(7): 100.0; S(22): 0.0; S(23): 0.0
VVEGDSAEEDENKLPVEDIVSSR	AT4G02510.1	nosig	nosig	nosig	nosig	nosig	0.8115	nosig	S(6): 100.0; S(21): 0.0; S(22): 0.0
NMQQLNQSPDIDGELSK	AT2G38770.1	1.1118	nosig	nosig	NA	0.7964	0.8214	nosig	S(8): 100.0; S(16): 0.0
SRNVDVGDALISQSPK	AT5G45190.2	NA	NA	NA	nosig	0.8392	0.829	nosig	S(1): 0.0; S(12): 0.5; S(14): 99.5
TRSFDDSPPAAAELRR	AT4G11860.1	nosig	nosig	nosig	nosig	nosig	0.8333	nosig	T(1): 0.0; S(3): 0.7; S(7): 99.3
DVGDCSSEGRATDGLTAEEGELIR	AT4G11860.1	0.7304	nosig	nosig	nosig	nosig	0.8355	nosig	S(6): 50.0; S(7): 50.0; T(12): 0.0; T(16): 0.0
VISPQHELATLR	AT3G09600.1	nosig	nosig	nosig	nosig	nosig	0.8355	nosig	S(3): 100.0; T(10): 0.0
APSPVNNPLLGSLPK	AT1G80490.2	nosig	nosig	0.6831	NA	0.8133	0.836	nosig	S(9): 100.0; S(18): 0.0
AFSESDIQTLGTGNTGLVQSQLDR	AT4G27900.1	nosig	1.2378	nosig	NA	nosig	0.8453	nosig	S(3): 49.9; S(5): 49.9; T(9): 0.2; T(12): 0.0; T(15): 0.0; S(20): 0.0
TDPIGLDNLSMSDGESDPVYK	AT4G30890.1	nosig	nosig	nosig	nosig	nosig	0.8465	nosig	T(1): 0.0; S(10): 0.2; S(12): 99.8; S(16): 0.0; Y(20): 0.0
IELQSQSWPMQQSFSPEK	AT4G38470.1	nosig	nosig	nosig	nosig	0.8902	0.8625	nosig	S(5): 0.0; S(7): 0.0; S(13): 0.1; S(15): 99.9
SGYVPTLPDSPK	AT2G03150.1	NA	NA	NA	NA	nosig	0.865	nosig	S(1): 0.0; Y(3): 0.0; T(6): 0.0; S(10): 100.0
LVLFGGATALEGNSGGTGTPTSAGSAGIR	AT1G08420.1	nosig	nosig	nosig	NA	nosig	0.8676	nosig	T(8): 0.4; S(14): 33.3; T(17): 33.3; T(19): 33.3; T(21): 33.3; S(22): 33.3; S(25): 33.3
VLAESESSAFEDQCGR	AT5G14740.1	nosig	nosig	nosig	nosig	0.8886	0.8719	nosig	S(5): 2.7; S(7): 2.7; S(8): 94.7
SDEVIEVLSASPSK	AT5G40450.1	0.822	nosig	nosig	0.9377	0.8886	0.8744	nosig	S(1): 0.0; S(9): 0.0; S(11): 99.7; S(13): 0.3
SISITPEIGDDIVR	AT3G58640.1	1.0605	nosig	nosig	0.8738	0.8066	0.8759	nosig	S(1): 0.0; S(3): 99.7; T(5): 0.3
SFVNFGLVR	AT1G69040.2	NA	NA	NA	NA	nosig	0.8797	nosig	T(1): 0.0; S(4): 0.9; Y(11): 99.1; Y(26): 0.0
GSPQSAGLSFLNR	AT5G20490.1	nosig	nosig	nosig	nosig	nosig	0.8827	nosig	S(2): 0.0; S(5): 0.0; S(9): 100.0
NNLNDAAGLTQIASPK	AT5G62000.1	NA	NA	NA	NA	nosig	0.8843	nosig	T(10): 0.0; S(14): 100.0
DSNVTPDDDVSGMRSPSAFFK	AT3G13300.1	0.7518	1.2477	nosig	nosig	nosig	0.8865	nosig	S(2): 0.0; T(5): 0.0; S(11): 33.3; S(15): 33.3; S(17): 33.3
VFTYDNTASETDEVVETSTGK	AT3G02830.1	nosig	nosig	nosig	nosig	nosig	0.8949	nosig	T(3): 0.0; Y(4): 0.0; T(7): 0.0; S(9): 49.8; T(11): 49.8; T(17): 0.2; S(18): 0.2; T(19): 0.2
STVGTPAYIAPEVLSR	AT5G08590.1	NA	NA	NA	NA	0.8777	0.91	nosig	S(1): 50.0; T(2): 50.0; T(5): 0.0; Y(8): 0.0; S(15): 0.0
SLEIFGSPLIEK	AT1G14280.1	NA	NA	NA	NA	0.8582	0.9231	nosig	S(1): 100.0; S(7): 0.0
ALLEGGSDDEGASTEAQGR	AT1G64790.2	nosig	nosig	nosig	nosig	0.9486	0.934	nosig	S(7): 99.7; S(13): 0.2; T(14): 0.2
SFSIPTSNLR	AT2G33490.1	NA	NA	NA	NA	nosig	0.9427	nosig	Y(2): 2.1; S(4): 2.1; S(7): 95.8
SLSELTTTSGLTR	AT1G60890.2	1.2742	nosig	1.1199	NA	nosig	0.9709	nosig	S(1): 0.3; S(3): 99.7; T(6): 0.0; T(7): 0.0; T(8): 0.0; S(9): 0.0; T(12): 0.0
MLVPGEPNISYICSR	AT4G00720.1	NA	NA	NA	0.9201	0.8668	1.0279	nosig	S(10): 7.0; Y(11): 85.9; S(14): 7.0
VDFSNSLELIGSSK	AT3G23980.1	1.2323	nosig	nosig	NA	nosig	1.0489	nosig	S(4): 0.0; S(6): 0.0; S(12): 99.4; S(13): 0.6
VSSQSIEPPAVEDPQIELEK	AT1G74690.1	NA	NA	NA	nosig	0.856	1.0613	nosig	S(2): 33.3; S(3): 33.3; S(5): 33.3
LRVTLVPPSDSPELSPINTPK	AT1G08820.1	NA	NA	NA	NA	0.9415	1.0812	nosig	T(4): 0.0; S(9): 1.5; S(11): 97.0; S(15): 1.5; T(19): 0.0
SVSFGIHGNNNNNAAR	AT3G55980.1	NA	NA	NA	NA	1.2385	1.1013	nosig	S(1): 0.0; S(3): 100.0
AVDAGMLDYDSDDNPIVVDK	AT2G47330.1	nosig	nosig	nosig	nosig	0.8419	1.1142	nosig	Y(9): 0.3; S(11): 99.7
AVDEMSDGEPLVSFLK	AT5G10950.1	NA	NA	NA	0.7243	nosig	1.1254	nosig	S(6): 100.0; S(13): 0.0
DFGEETTALSIVNK	AT1G15930.2	NA	NA	NA	NA	1.224	1.1556	nosig	T(6): 33.3; T(7): 33.3; S(10): 33.3
ALTLGDILSLEDSQSPPNK	AT1G13650.2	nosig	nosig	nosig	nosig	0.8649	1.2065	nosig	T(3): 0.0; S(9): 33.3; S(13): 33.3; S(15): 33.3
VWTMPLEGSSSSDK	AT3G07020.2	NA	NA	NA	NA	nosig	1.2095	nosig	T(3): 100.0; S(9): 0.0; S(10): 0.0; S(11): 0.0; S(12): 0.0
SMSFVGTHEYLAPEIIK	AT5G55910.1	nosig	nosig	nosig	0.7277	nosig	1.2143	nosig	S(1): 0.0; S(3): 1.2; T(7): 1.2; Y(10): 97.6
IVDVSESTDEAEVQQVEPVDVQPVK	AT3G05900.1	nosig	nosig	nosig	0.7585	nosig	1.2168	nosig	S(5): 33.3; S(7): 33.3; T(8): 33.3
SSSGVSAPLIPK	AT5G20650.1	NA	NA	NA	NA	nosig	1.2494	nosig	S(1): 0.0; S(2): 0.8; S(3): 98.4; S(6): 0.8
VASGDILPSEDAVVSTEK	AT1G13170.2	NA	NA	NA	NA	nosig	1.2522	nosig	S(3): 99.9; S(9): 0.1; S(15): 0.0; T(16): 0.0
EILQSESFKEEGYLASELQEAEK	AT1G22530.1	nosig	0.7137	0.6232	nosig	nosig	1.2629	nosig	S(5): 1.0; S(7): 97.8; Y(13): 1.0; S(16): 0.1
DNLTLWTSDMTDEAGDEIK	AT5G38480.1	NA	NA	NA	nosig	0.8844	1.3066	nosig	T(4): 0.0; T(7): 0.0; S(8): 0.1; T(11): 99.9
DRTTSMEDPDGTLASVAQCIEQLR	AT2G22125.1	NA	NA	NA	NA	nosig	1.3382	nosig	T(3): 33.3; T(4): 33.3; S(5): 33.3; T(12): 0.0; S(15): 0.0
LQVALESLEAEGYNTSEESEVRDGVK	AT4G00630.2	NA	NA	NA	nosig	nosig	1.3642	nosig	S(7): 20.0; Y(13): 20.0; T(15): 20.0; S(16): 20.0; S(19): 20.0
SALASSACTEQINKPTPMLSPVSVK	AT4G28080.1	nosig	nosig	nosig	NA	nosig	1.3664	nosig	S(1): 0.0; S(5): 0.0; S(6): 0.0; T(9): 0.1; T(16): 33.3; S(20): 33.3; S(23): 33.3
DLGDEEVWGREVPSFIQR	AT3G08510.1	NA	NA	NA	NA	1.3198	1.3684	nosig	S(14): 100.0
IDSEGVLCGASFK	AT3G15450.1	nosig	nosig	2.1392	nosig	nosig	1.4275	nosig	S(3): 100.0; S(11): 0.0
ASSGPDLSEIPNPADFPVIR	AT5G59210.1	NA	NA	NA	NA	1.2904	1.4788	nosig	S(2): 33.3; S(3): 33.3; S(8): 33.3
RFSPVHELDVGQILSEAR	AT2G22300.1	nosig	nosig	nosig	NA	nosig	1.6346	nosig	S(3): 100.0; S(15): 0.0
ELAEQIAKDPSFNQLAEQLQR	AT2G17390.1	nosig	1.5136	1.7249	nosig	nosig	1.6393	nosig	S(11): 100.0
RQGSGGVWGWLAGSPQEKDDDSP	AT3G05420.2	nosig	nosig	nosig	nosig	nosig	1.6767	nosig	S(4): 0.0; S(14): 0.1; S(22): 99.9
ATDTGEIGSALLAAEEAIEDVEETERLK	AT4G22240.1	NA	NA	NA	NA	nosig	1.6807	nosig	T(2): 49.8; T(4): 49.8; S(9): 0.3; T(24): 0.0
LAQLRPVILDKPGNFSDDSGASSDGETAVSSPSER	AT5G66055.1	NA	NA	NA	NA	nosig	1.7983	nosig	S(16): 25.0; S(19): 25.0; S(22): 25.0; S(23): 25.0; T(27): 0.0; S(30): 0.0; S(31): 0.0; S(33): 0.0
KDSFSDLLLHLPR	AT4G30780.1	nosig	nosig	nosig	nosig	nosig	1.8872	nosig	S(3): 100.0; S(5): 0.0
KFDWDHPLHLQPMSPTTVK	AT5G39320.1	nosig	nosig	nosig	nosig	nosig	2.7309	nosig	T(3): 98.3; S(19): 64.2; T(21): 18.8; T(22): 18.8
TLPVAVVEVVKPESPVLVIVEKPK	AT4G38710.2	NA	NA	NA	nosig	3.0525	4.3849	nosig	T(1): 0.0; S(14): 100.0
GNSVPATAPTPIPLVSINHDDDDDESDDDFLQLAHR	AT1G21380.1	nosig	nosig	nosig	nosig	0.6517	nosig	nosig	S(3): 0.0; T(7): 25.0; T(10): 25.0; S(16): 25.0; S(26): 25.0
GISAWNFNLEDLK	AT5G14720.1	0.7274	0.7298	nosig	0.6666	0.6555	nosig	nosig	S(3): 100.0
SLSDIEQLLSDSIPCK	AT1G51140.1	0.5026	0.452	0.4396	nosig	0.6609	nosig	nosig	S(1): 14.3; S(3): 85.0; S(10): 0.6; S(12): 0.1
SNSMDGEMSSASFNIESILASVSGK	AT1G43700.1	nosig	nosig	nosig	NA	0.6691	nosig	nosig	S(1): 19.7; S(3): 19.7; S(9): 19.7; S(10): 19.7; S(12): 19.7; S(17): 1.6; S(21): 0.0; S(23): 0.0
GVSAWNFNIEDLK	AT4G10730.1	0.75	nosig	nosig	0.7945	0.6879	nosig	nosig	S(3): 100.0
ALAYSTVGTLDYMAPEVLLK	AT5G09890.2	nosig	nosig	nosig	NA	0.7037	nosig	nosig	Y(4): 25.0; S(5): 25.0; T(6): 25.0; T(9): 25.0; Y(12): 0.1
SISAEGLDLLK	AT3G51470.1	nosig	nosig	nosig	nosig	0.7402	nosig	nosig	S(1): 0.0; S(3): 100.0
SFSVDSDFFDDLGVTEEK	AT1G43700.1	nosig	nosig	nosig	nosig	0.751	nosig	nosig	S(1): 33.3; S(3): 33.3; S(6): 33.3; T(15): 0.0
LPNDARAPSPVNNPLLGSLPK	AT1G80490.2	nosig	nosig	0.8066	0.6161	0.7647	nosig	nosig	S(9): 99.9; S(18): 0.1
NVVLDEFGSPK	AT2G28000.1	nosig	nosig	nosig	nosig	0.7698	nosig	nosig	S(1): 0.0; T(2): 0.4; S(3): 99.6; Y(6): 0.0; Y(7): 0.0; S(10): 0.0
GLDIDTAGHHYTV	AT2G18960.1	0.7291	0.8829	nosig	0.8838	0.7743	nosig	nosig	T(6): 0.0; Y(11): 50.0; T(12): 50.0
FDSFNSNNNDAFSLSR	AT1G21630.2	nosig	nosig	nosig	nosig	0.7831	nosig	nosig	S(3): 99.7; S(6): 0.3; S(13): 0.0; S(15): 0.0
SNSGEFVLNDNVVPER	AT5G37710.1	NA	NA	NA	nosig	0.7915	nosig	nosig	S(1): 0.0; S(3): 100.0
TSAGVRGSPNNYFR	AT3G02180.1	nosig	nosig	nosig	nosig	0.7922	nosig	nosig	T(1): 0.0; S(2): 0.0; S(8): 100.0; Y(12): 0.0
GEANISYICSR	AT4G18710.1	nosig	nosig	nosig	nosig	0.7959	nosig	nosig	S(6): 97.1; Y(7): 2.9; S(10): 0.0
SDAALLNLEEGSSPIPNPSTAAEDSR	AT5G10470.2	nosig	nosig	nosig	NA	0.8021	nosig	nosig	S(1): 0.0; S(12): 8.5; S(13): 91.5; S(19): 0.0; T(20): 0.0; S(25): 0.0
GEPNISYICSR	AT5G26751.1	nosig	nosig	nosig	NA	0.8108	nosig	nosig	S(6): 1.2; Y(7): 98.7; S(10): 0.2
GLDIETIQQAYTV	AT5G62670.1	nosig	nosig	nosig	NA	0.8119	nosig	nosig	T(6): 0.0; Y(11): 0.5; T(12): 99.5
AVGSHCSLSEMDDLDLTR	AT1G35580.1	0.7459	nosig	0.7938	0.8655	0.813	nosig	nosig	S(4): 1.8; S(7): 99.1; S(9): 99.1; T(17): 0.0
ALPTYTPESPGDATR	AT3G60750.1	NA	NA	NA	nosig	0.8186	nosig	nosig	T(4): 0.0; Y(5): 0.2; T(6): 0.7; S(9): 99.1; T(14): 0.0
AHGTAVGLPSEDDMGNSEVGHNALGAGR	AT1G09780.1	nosig	nosig	nosig	nosig	0.8236	nosig	nosig	T(4): 0.9; S(10): 0.9; S(17): 98.1
ESESPRYQALLR	AT3G17850.1	NA	NA	NA	NA	0.8301	nosig	nosig	S(2): 0.6; S(4): 98.8; Y(7): 0.6
SDAAANDVETSGEHNRPDTSSPDWSK	AT1G60200.1	NA	NA	NA	NA	0.8303	nosig	nosig	S(1): 0.0; T(10): 16.7; S(11): 16.7; T(19): 16.7; S(20): 16.7; S(21): 16.7; S(25): 16.7
LGSQFATAIQNASETPK	AT3G46780.1	0.9372	nosig	nosig	nosig	0.8321	nosig	nosig	S(3): 91.3; T(7): 8.7; S(13): 0.0; T(15): 0.0
LIHPLPPAITSPETSPER	AT2G27210.1	nosig	nosig	nosig	nosig	0.8421	nosig	nosig	T(1): 0.3; S(3): 99.7; S(10): 0.0; T(12): 0.0
SISAEGLNLLK	AT2G33700.1	nosig	nosig	1.1614	NA	0.8432	nosig	nosig	S(3): 100.0; Y(8): 0.0
ARPSAESLDELVK	AT3G52880.2	NA	NA	NA	NA	0.8486	nosig	nosig	S(4): 99.9; S(7): 0.1
SLEANQVQQQQGAAASVSC	AT1G15340.1	nosig	nosig	nosig	nosig	0.8668	nosig	nosig	S(1): 0.0; S(16): 0.7; S(18): 99.3
RVSSFEALQPATR	AT1G74910.1	nosig	nosig	nosig	1.1653	0.8703	nosig	nosig	S(3): 50.0; S(4): 50.0; T(12): 0.0
FTDSALASAVFSPTHK	AT2G41900.1	nosig	nosig	nosig	0.8896	0.8778	nosig	nosig	T(2): 0.0; S(4): 0.0; S(8): 99.1; S(12): 0.9; T(14): 0.0
TFDELSDTEVYEDSD	AT1G12920.1	nosig	nosig	nosig	nosig	0.8827	nosig	nosig	T(1): 0.0; S(6): 3.9; T(8): 96.1; Y(11): 0.0; S(14): 100.0
TVSGTSSSSSPELI	AT5G52200.2	0.9479	nosig	nosig	nosig	0.8836	nosig	nosig	T(1): 0.0; S(3): 0.0; T(5): 0.0; S(6): 0.2; S(7): 0.2; S(8): 0.2; S(9): 3.8; S(10): 95.7
APPSPLNDAESLSERR	AT5G58140.2	nosig	nosig	nosig	nosig	0.8888	nosig	nosig	S(4): 100.0; S(11): 0.0; S(13): 0.0
IITDYVGSPATDPMR	AT3G49590.3	NA	NA	NA	NA	0.8922	nosig	nosig	T(3): 0.0; Y(5): 0.4; S(8): 5.8; T(11): 93.8
LGLTGPGSPSVQNPTPTR	AT5G02850.1	nosig	nosig	nosig	nosig	0.9112	nosig	nosig	T(4): 0.0; S(8): 99.6; S(10): 0.4; T(15): 0.0; T(17): 0.0
INLVDVGGGGLFSPR	AT5G65950.1	NA	NA	NA	nosig	0.9153	nosig	nosig	S(13): 100.0
QLASSAPVNVPDWSK	AT1G11700.1	NA	NA	NA	nosig	0.9246	nosig	nosig	S(4): 50.0; S(5): 50.0; S(14): 0.0
QRSWVPPQPPPVAMAEAVEAIR	AT5G62810.1	NA	NA	NA	0.7907	0.9389	nosig	nosig	S(1): 0.0; S(3): 99.9; S(11): 0.0; S(12): 0.0
VPSPCLTPIGSGR	AT2G29190.1	nosig	nosig	nosig	NA	0.96	nosig	nosig	S(2): 0.4; S(3): 99.1; S(4): 0.4; S(6): 0.0; T(7): 0.0; Y(9): 0.0
ATSPQPDGPSSTGGSLK	AT1G59610.1	nosig	nosig	nosig	nosig	1.0316	nosig	nosig	T(2): 7.0; S(3): 93.0; S(10): 0.0; S(11): 0.0; T(12): 0.0; S(15): 0.0
TTSMEDPDGTLASVAQCIEQLR	AT2G22125.1	NA	NA	NA	nosig	1.1046	nosig	nosig	T(1): 32.6; T(2): 32.6; S(3): 32.6; T(10): 2.3; S(13): 0.0
DGQIEETVDTAPASLGSPSR	AT5G67220.1	2.0139	nosig	nosig	nosig	1.1152	nosig	nosig	T(7): 0.7; T(10): 98.0; S(14): 0.7; S(17): 0.7; S(19): 0.0
VNSEEIADGFEPKPVSR	AT3G48440.1	NA	NA	NA	nosig	1.1865	nosig	nosig	S(3): 100.0; S(16): 0.0
FGAQPSSISFNISAEERK	AT4G25320.1	NA	NA	NA	nosig	1.1961	nosig	nosig	S(6): 33.3; S(7): 33.3; S(9): 33.3; S(13): 0.0
SITDYGSPEEFLSQVNYLLGK	AT1G06680.1	nosig	nosig	nosig	0.8604	1.2106	nosig	nosig	S(1): 24.9; T(3): 24.9; Y(5): 24.9; S(7): 24.9; S(13): 0.3; Y(17): 0.0
SFSVADFPR	AT5G21940.1	1.5014	1.8166	1.4862	NA	1.2314	nosig	nosig	S(1): 0.5; S(3): 99.5
SEEQEEGSYRKPSYGR	AT5G39570.1	1.7113	1.8042	nosig	NA	1.2524	nosig	nosig	S(1): 0.0; S(8): 49.7; Y(9): 49.7; S(13): 0.3; Y(14): 0.3
GVTIRVDPNDVDTSSS	AT2G35820.1	nosig	nosig	nosig	NA	1.2654	nosig	nosig	T(3): 0.0; T(13): 80.8; S(14): 6.4; S(15): 6.4; S(16): 6.4
LASRLDAVVAR	AT1G73030.1	NA	NA	NA	NA	1.3062	nosig	nosig	S(3): 100.0
EESEEEEGDFGFDLFG	AT5G57290.1,AT4G25890.1	nosig	nosig	0.8789	0.6318	1.3549	nosig	nosig	S(3): 100.0
YSLDNNPSSVLSPR	AT4G00752.1	1.6135	1.4491	nosig	nosig	1.3758	nosig	nosig	Y(1): 0.0; S(2): 0.0; S(8): 0.0; S(9): 0.0; S(12): 100.0
LLPLFPVTSPR	AT1G28280.1	nosig	nosig	nosig	nosig	1.3767	nosig	nosig	T(8): 50.0; S(9): 50.0
TQSFVPSELSEIFGGQLK	AT4G30890.1	nosig	nosig	nosig	nosig	1.3841	nosig	nosig	T(1): 0.9; S(3): 98.0; S(7): 0.9; S(10): 0.1
FSDQLAVSSVLSPSHK	AT5G12850.1	NA	NA	NA	nosig	1.431	nosig	nosig	S(2): 0.0; S(8): 25.0; S(9): 25.0; S(12): 25.0; S(14): 25.0
NIEDIFSSGSRR	AT1G59870.1	nosig	1.6017	nosig	nosig	1.5188	nosig	nosig	S(7): 33.3; S(8): 33.3; S(10): 33.3
TIQFVDWCPTGFK	AT1G04820.1	nosig	1.6159	1.56	nosig	1.9809	nosig	nosig	T(2): 0.0; T(11): 100.0
NADDIYSEFFGVSSPSGPR	AT2G20550.1	nosig	0.8881	0.7224	nosig		nosig	nosig	Y(6): 0.2; S(7): 0.2; S(13): 49.7; S(14): 49.7; S(16): 0.2
FSYNSYPDSTDSSPR	AT5G64430.1	nosig	1.0668	nosig	nosig	nosig	nosig	nosig	S(2): 0.0; Y(3): 0.0; S(5): 0.0; Y(6): 0.0; S(9): 0.0; T(10): 0.0; S(12): 6.0; S(13): 94.0
AYFDSADWALGK	AT5G64130.3	nosig	nosig	nosig	nosig	nosig	nosig	nosig	Y(2): 0.0; S(5): 100.0
SASPPAAPADSSAPPHPK	AT5G62810.1	nosig	nosig	nosig	nosig	nosig	nosig	nosig	S(1): 0.0; S(3): 100.0; S(11): 0.0; S(12): 0.0
TGIWEYGDIQSDDEDNVPVRKPGRG	AT5G61780.1	nosig	nosig	nosig	nosig	nosig	nosig	nosig	T(1): 0.0; Y(6): 1.1; S(11): 98.9
RTTSEPSLADMTNPFGGER	AT5G61210.1	1.1797	nosig	nosig	nosig	nosig	nosig	nosig	T(2): 0.0; T(3): 1.3; S(4): 97.4; S(7): 1.3; T(12): 0.0
ALGSFGSFGSFR	AT5G60660.1	nosig	nosig	1.1983	nosig	nosig	nosig	nosig	S(4): 2.1; S(7): 99.0; S(10): 99.0
ASSGPDLSEIPNPADFPVIRK	AT5G59210.1	nosig	nosig	1.3813	nosig	nosig	nosig	nosig	S(2): 0.7; S(3): 98.5; S(8): 0.7
SLEIFNPSSGK	AT5G58140.2	nosig	nosig	0.8038	NA	nosig	nosig	nosig	S(1): 0.0; S(8): 8.1; S(9): 91.9
DSEIEETEEFDTESPLPK	AT5G55210.1	nosig	0.7097	0.6642	nosig	nosig	nosig	nosig	S(2): 0.0; T(7): 0.0; T(12): 0.8; S(14): 99.2
ARSPPRVEQER	AT5G54310.1	nosig	nosig	nosig	nosig	nosig	nosig	nosig	S(3): 100.0
AASEEGEAVEEEVK	AT5G52310.1	nosig	nosig	nosig	nosig	nosig	nosig	nosig	S(3): 100.0
TPYHPMMDDDGSLSPR	AT5G52200.2	nosig	nosig	nosig	nosig	nosig	nosig	nosig	T(1): 0.0; Y(3): 0.1; S(12): 99.9; S(14): 99.9
ANGGFIMSASHNPGGPEYDWGIK	AT5G51820.1	nosig	1.0808	nosig	nosig	nosig	nosig	nosig	S(8): 5.0; S(10): 94.6; Y(18): 0.4
SLYDLQELLDTTIIASSGNLK	AT5G49760.1	0.769	nosig	0.8471	0.72	nosig	nosig	nosig	S(1): 0.0; Y(3): 0.0; T(11): 25.0; T(12): 25.0; S(16): 25.0; S(17): 25.0
GFGSYSDFFTELDATAGNLQGK	AT5G47490.1	nosig	nosig	nosig	1.1091	nosig	nosig	nosig	S(4): 33.3; Y(5): 33.3; S(6): 33.3; T(10): 0.0; T(15): 0.0
LVDDSYTPTASSSAK	AT5G47480.1	nosig	nosig	nosig	nosig	nosig	nosig	nosig	S(5): 0.0; Y(6): 0.0; T(7): 0.4; T(9): 98.3; S(11): 0.4; S(12): 0.4; S(13): 0.4
SISSAQFFGNQNR	AT5G46750.1	nosig	nosig	nosig	nosig	nosig	nosig	nosig	S(1): 99.7; S(3): 0.3; S(4): 0.0
SPSSDLLSILQGVTDR	AT5G42950.1	nosig	nosig	nosig	nosig	nosig	nosig	nosig	S(1): 0.0; S(3): 96.2; S(4): 3.8; S(8): 0.0; T(14): 0.0
LVGSLPIMR	AT5G42870.1	nosig	nosig	nosig	NA	nosig	nosig	nosig	S(4): 100.0
NLSGKAETMSTNVER	AT5G41950.1	nosig	nosig	nosig	nosig	nosig	nosig	nosig	S(3): 0.7; T(8): 98.6; S(10): 0.7; T(11): 0.0
ESSDEALVSMLASR	AT5G40450.1	nosig	nosig	nosig	nosig	nosig	nosig	nosig	S(2): 0.4; S(3): 99.6; S(9): 0.0; S(13): 0.0
NRSGSGDDEEGSYGR	AT5G39570.1	1.2569	nosig	nosig	0.964	nosig	nosig	nosig	S(3): 50.0; S(5): 50.0; S(12): 0.0; Y(13): 0.0
HVESMSQLPSGAGK	AT5G36880.2	1.4051	nosig	nosig	nosig	nosig	nosig	nosig	S(4): 50.0; S(6): 50.0; S(10): 0.0
GFVPFVPGSPTER	AT5G27150.1	nosig	1.4819	nosig	NA	nosig	nosig	nosig	S(9): 95.4; T(11): 4.6
SNSLSFLGK	AT5G22030.2	nosig	nosig	nosig	NA	nosig	nosig	nosig	S(1): 0.3; S(3): 99.4; S(5): 0.3
SSSMAGGGSGSGDYGGPIK	AT5G19050.1	nosig	nosig	nosig	nosig	nosig	nosig	nosig	S(1): 7.7; S(2): 82.9; S(3): 7.7; S(9): 0.8; S(11): 0.8; Y(14): 0.0
AAASKTIEVEVDKPLGLTLGQK	AT5G17170.1	nosig	0.4789	0.515	nosig	nosig	nosig	nosig	S(4): 50.0; T(6): 50.0; T(18): 0.0
ISAGVSSMSFK	AT5G16880.1	nosig	nosig	nosig	nosig	nosig	nosig	nosig	S(2): 0.0; S(6): 0.1; S(7): 49.9; S(9): 49.9
AGSLEGLEFDFK	AT5G14200.1	nosig	nosig	nosig	nosig	nosig	nosig	nosig	S(3): 100.0
SSSVNSVPLILDIEDFK	AT5G12370.1	nosig	nosig	nosig	0.6475	nosig	nosig	nosig	S(1): 0.7; S(2): 0.7; S(3): 0.7; S(6): 98.0
ISSVDVFENWFAQHK	AT5G11110.1	1.2189	1.2233	1.1554	NA	nosig	nosig	nosig	S(2): 0.6; S(3): 99.4
VLSLSDILYR	AT5G10940.1	nosig	nosig	nosig	nosig	nosig	nosig	nosig	S(3): 100.0; S(5): 0.0; Y(9): 0.0
LFLFPSSPISGGFGSEGSTK	AT5G09620.1	1.3173	nosig	1.5145	NA	nosig	nosig	nosig	S(6): 0.0; S(7): 0.0; S(10): 0.0; S(15): 100.0; S(18): 0.0; T(19): 0.0
VQSIVAEIFGKSPSK	AT5G09590.1	nosig	nosig	nosig	0.6644	nosig	nosig	nosig	S(3): 0.0; S(12): 100.0; S(14): 0.0
SLIEDEAELSDWVSDLR	AT5G08610.1	1.5664	nosig	1.3657	NA	nosig	nosig	nosig	S(1): 0.2; S(10): 99.6; S(14): 0.2
AASNPNLVALK	AT5G07980.1	nosig	nosig	nosig	nosig	nosig	nosig	nosig	S(3): 100.0
IGIWQYGDIESDDEDTGPAR	AT5G07350.2	nosig	nosig	nosig	nosig	nosig	nosig	nosig	Y(6): 0.7; S(11): 98.7; T(16): 0.7
SPSSLSSDYIK	AT5G07120.1	0.892	nosig	nosig	nosig	nosig	nosig	nosig	S(1): 6.2; S(3): 87.1; S(4): 6.2; S(6): 0.5; S(7): 0.1; Y(9): 0.0
EVTFGDLGSK	AT5G04930.1	nosig	nosig	nosig	nosig	nosig	nosig	nosig	T(3): 0.0; S(9): 100.0
IFVGGLSPEVTDRDLER	AT5G04280.1	nosig	nosig	nosig	nosig	nosig	nosig	nosig	S(7): 50.0; T(11): 50.0
AQPSVESLEVLSK	AT5G03630.1	nosig	1.1267	nosig	nosig	nosig	nosig	nosig	S(4): 100.0; S(7): 0.0; S(12): 0.0
LSYPTSPALPKPR	AT5G03040.1	nosig	nosig	nosig	NA	nosig	nosig	nosig	S(2): 0.1; Y(3): 33.3; T(5): 33.3; S(6): 33.3
HQIPPPSPAAPPANR	AT5G02550.1	NA	NA	NA	1.3275	nosig	nosig	nosig	S(7): 100.0
VPEAQITNSATPTTTPR	AT4G39680.1	0.8715	nosig	nosig	nosig	nosig	nosig	nosig	T(7): 0.0; S(9): 0.0; T(11): 99.9; T(13): 0.5; T(14): 6.0; T(15): 93.6
TIASPGRGILAMDESNATCGK	AT4G38970.1	nosig	nosig	nosig	nosig	nosig	nosig	nosig	T(1): 0.1; S(4): 99.9; S(15): 0.0; T(18): 0.0
RGSFESLSR	AT4G38710.2	nosig	0.7727	nosig	nosig	nosig	nosig	nosig	S(3): 100.0; S(6): 0.0; S(8): 0.0
AQTGVMTAETGTYR	AT4G38470.1	nosig	nosig	nosig	nosig	nosig	nosig	nosig	T(3): 0.0; T(7): 100.0; T(10): 0.0; T(12): 0.0; Y(13): 0.0
SDSQSSLNFSER	AT4G35470.1	nosig	nosig	nosig	nosig	nosig	nosig	nosig	S(1): 0.3; S(3): 99.7; S(5): 0.0; S(6): 0.0; S(10): 0.0
ALGSFRSNATN	AT4G35100.1	nosig	nosig	1.5495	1.2052	nosig	nosig	nosig	S(4): 100.0; S(7): 100.0; T(10): 0.0
SLSFNSWEVPK	AT4G33050.2	nosig	nosig	nosig	nosig	nosig	nosig	nosig	S(1): 5.6; S(3): 94.4; S(6): 0.0
SGSRPQLDLSK	AT4G32180.1	nosig	nosig	nosig	nosig	nosig	nosig	nosig	S(1): 0.0; S(3): 100.0; S(10): 0.0
GRSPAFNALAATFESQNAR	AT4G30160.2	nosig	nosig	nosig	nosig	nosig	nosig	nosig	S(3): 100.0; T(12): 0.0; S(15): 0.0
NLSTPPPVVRK	AT4G30160.2	nosig	nosig	nosig	nosig	nosig	nosig	nosig	S(3): 50.0; T(4): 50.0
IIQLPQSSPDESPNASTK	AT4G29860.1	nosig	nosig	nosig	nosig	nosig	nosig	nosig	S(7): 0.0; S(8): 0.0; S(12): 99.9; S(16): 0.0; T(17): 0.0
IISQLEPEVLSPIKPADDQLSLSDLDMVK	AT4G29810.2	nosig	nosig	nosig	NA	nosig	nosig	nosig	S(3): 0.0; S(11): 99.3; S(21): 0.7; S(23): 0.0
SSVFPTSSYSPPEDSLSQDITDTVER	AT4G28300.1	nosig	nosig	nosig	nosig	nosig	nosig	nosig	S(1): 0.1; S(2): 0.1; T(6): 1.0; S(7): 1.0; S(8): 1.0; Y(9): 1.0; S(10): 95.6; S(15): 0.0; S(17): 0.0; T(21): 0.0; T(23): 0.0
RAFSESDIQTLGTGNTGLVQSQLDR	AT4G27900.1	nosig	nosig	nosig	nosig	nosig	nosig	nosig	S(4): 89.7; S(6): 9.2; T(10): 1.0; T(13): 0.0; T(16): 0.0; S(21): 0.0
DHQETQALDETDLEELEDMGEK	AT4G27585.1	nosig	nosig	nosig	0.7138	nosig	nosig	nosig	T(5): 0.1; T(11): 99.9
VDSEGVLCGANFK	AT4G27450.1	nosig	nosig	1.5575	nosig	nosig	nosig	nosig	S(3): 100.0
SGSAPPNMEGSFLAVDNLLSR	AT4G25880.1	nosig	nosig	nosig	nosig	nosig	nosig	nosig	S(1): 9.8; S(3): 90.2; S(11): 0.0; S(20): 0.0
LYEQPGEVDSLDSPSK	AT4G25770.1	nosig	nosig	nosig	nosig	nosig	nosig	nosig	Y(2): 0.0; S(10): 0.0; S(13): 100.0; S(15): 0.0
SSLNAWGTSSLSPR	AT4G24680.1	1.6084	nosig	0.8945	nosig	nosig	nosig	nosig	S(1): 0.0; S(2): 0.0; T(8): 0.2; S(9): 0.2; S(10): 49.8; S(12): 49.8
TTCGTPNYVAPEVLSHK	AT4G24400.1	nosig	0.8548	nosig	NA	nosig	nosig	nosig	T(1): 11.0; T(2): 11.0; T(5): 66.9; Y(8): 11.0; S(15): 0.0
RAPSFSGPLNLSTR	AT4G24100.1	nosig	nosig	nosig	nosig	nosig	nosig	nosig	S(4): 99.3; S(6): 0.7; S(12): 0.0; T(13): 0.0
SASVGNWILEPK	AT4G24100.1	nosig	nosig	nosig	nosig	nosig	nosig	nosig	S(1): 0.0; S(3): 100.0
NVEGSNEDEEEEIEEDGEEISEVDHAK	AT4G18905.2	nosig	nosig	nosig	nosig	nosig	nosig	nosig	S(5): 100.0; S(21): 0.0
AQNTPEPASAPANMLSFGGVGGPGSPR	AT4G17950.1	nosig	nosig	nosig	nosig	nosig	nosig	nosig	T(4): 0.0; S(9): 0.0; S(16): 50.0; S(25): 50.0
KLGTLASGIFSDIQDR	AT4G17890.1	1.0856	0.8759	nosig	nosig	nosig	nosig	nosig	T(4): 50.0; S(7): 50.0; S(11): 0.0
LGTLASGIFSDIQDR	AT4G17890.1	nosig	0.8759	nosig	nosig	nosig	nosig	nosig	T(3): 0.0; S(6): 100.0; S(10): 0.0
SYSNLLDLASGNFHSFSR	AT4G17770.1	nosig	nosig	1.0953	NA	nosig	nosig	nosig	S(1): 33.3; Y(2): 33.3; S(3): 33.3; S(10): 0.0; S(15): 0.0; S(17): 0.0
AFFDSADWALLK	AT4G16146.1	NA	NA	NA	0.7067	nosig	nosig	nosig	S(5): 100.0
RAFFDSADWALLK	AT4G16146.1	nosig	nosig	nosig	nosig	nosig	nosig	nosig	S(6): 100.0
LTPPGSPPILSASGTPK	AT4G15545.1	nosig	nosig	nosig	nosig	nosig	nosig	nosig	T(2): 0.0; S(6): 99.9; S(11): 0.0; S(13): 0.0; T(15): 0.0
GGMTSHAAVVAR	AT4G15530.5	nosig	nosig	nosig	nosig	nosig	nosig	nosig	T(4): 99.3; S(5): 0.7
AQPRPPSPSLTAQR	AT4G11740.1	nosig	1.0966	1.1195	nosig	nosig	nosig	nosig	S(7): 100.0; S(9): 0.0; T(11): 0.0
LAAPSSPFDDDSDDVDEQPLVR	AT4G11740.1	nosig	nosig	nosig	nosig	nosig	nosig	nosig	S(5): 33.3; S(6): 33.3; S(12): 33.3
RAASGSLAPPNADR	AT4G11740.1	nosig	1.0966	nosig	NA	nosig	nosig	nosig	S(4): 0.0; S(6): 0.0; S(15): 100.0
SASVGNWILDSK	AT4G10730.1	nosig	nosig	nosig	nosig	nosig	nosig	nosig	S(1): 0.0; S(3): 100.0; S(11): 0.0
LISAVIAEAEAGGSPALVAR	AT4G10070.1	nosig	nosig	nosig	0.7149	nosig	nosig	nosig	S(3): 0.0; S(14): 100.0
APEYALVTQNSDPTSPR	AT4G08330.1	nosig	nosig	nosig	nosig	nosig	nosig	nosig	Y(4): 0.0; T(8): 0.0; S(11): 0.0; T(14): 5.8; S(15): 94.2
DRFYIQPLSPTEAAAR	AT4G05180.1	nosig	nosig	nosig	1.027	nosig	nosig	nosig	Y(4): 0.0; S(9): 100.0; T(11): 0.0
EVSTLSDPGSPRRDVPSPYGSTSSAPVMR	AT4G05150.1	1.2856	nosig	1.1611	nosig	nosig	nosig	nosig	S(3): 0.0; T(4): 0.0; S(6): 0.6; S(10): 98.8; S(17): 0.6; Y(19): 0.0; S(21): 0.0; T(22): 0.0; S(23): 0.0; S(24): 0.0
VRSEVSSIVSEVPDYLFGLDNFDETAPPHELR	AT4G05150.1	nosig	1.1193	nosig	NA	nosig	nosig	nosig	S(3): 96.8; S(6): 1.6; S(7): 1.6; S(10): 0.0; Y(15): 0.0; T(25): 0.0
AVLSPEQFR	AT4G04810.1	nosig	nosig	nosig	nosig	nosig	nosig	nosig	S(4): 100.0
IGSSEMLIEGEDVR	AT4G01290.1	nosig	0.8633	nosig	nosig	nosig	nosig	nosig	S(3): 98.5; S(4): 1.5
ASSEETSSIDTNELITDLK	AT4G01150.1	nosig	0.8031	nosig	0.5484	nosig	nosig	nosig	S(2): 0.7; S(3): 0.7; T(6): 7.2; S(7): 7.2; S(8): 84.2; T(11): 0.1; T(16): 0.0
APEPAAPDNASLLELFEYSNVNR	AT4G01090.1	nosig	1.3067	nosig	nosig	nosig	nosig	nosig	S(11): 0.0; Y(18): 6.8; S(19): 93.2
IAVASLTPQSPEGIDVAYK	AT3G62800.1	nosig	nosig	nosig	nosig	nosig	nosig	nosig	S(5): 0.0; T(7): 0.0; S(10): 100.0; Y(18): 0.0
YLQAVGSFGGGGSR	AT3G62240.1	nosig	nosig	nosig	0.9544	nosig	nosig	nosig	Y(1): 0.0; S(7): 100.0; S(13): 0.0
EAALAATPSDSPTIFDK	AT3G56490.1	NA	NA	NA	0.8063	nosig	nosig	nosig	T(7): 0.6; S(9): 86.9; S(11): 6.3; T(13): 6.3
FSSLSLLPSQTSPK	AT3G55270.1	nosig	nosig	nosig	nosig	nosig	nosig	nosig	S(2): 0.0; S(3): 0.0; S(5): 0.0; S(9): 33.3; T(11): 33.3; S(12): 33.3
LTYTLDEIEGPFEVGSDGSVK	AT3G50820.1	0.857	0.8565	1.136	nosig	nosig	nosig	nosig	T(2): 0.0; Y(3): 0.0; T(4): 0.0; S(16): 10.5; S(19): 89.5
VFEQQGIEAPSDDDDFIEVR	AT3G50370.1	nosig	nosig	nosig	nosig	nosig	nosig	nosig	S(11): 100.0
VEDLWDEQKPQLSPNEK	AT3G48530.1	nosig	nosig	1.2818	0.8983	nosig	nosig	nosig	S(13): 100.0
TSCGSPNYAAPEVISGK	AT3G29160.1	nosig	nosig	nosig	nosig	nosig	nosig	nosig	T(1): 95.1; S(2): 4.9; S(5): 0.0; Y(8): 0.0; S(15): 0.0
EALPALTDELIGDMMSPPWR	AT3G23490.1	0.5348	nosig	nosig	0.7926	nosig	nosig	nosig	T(7): 0.0; S(16): 100.0
DFVVAHNLSGALQSDGRPVAPR	AT3G23310.1	nosig	nosig	nosig	nosig	nosig	nosig	nosig	S(9): 50.0; S(14): 50.0
MLAYSTVGTPDYIAPEVLLK	AT3G23310.1	nosig	nosig	nosig	nosig	nosig	nosig	nosig	Y(4): 32.7; S(5): 32.7; T(6): 32.7; T(9): 1.8; Y(12): 0.1
SSDSLSGTNELLNINSETPMK	AT3G19770.1	1.1381	nosig	nosig	nosig	nosig	nosig	nosig	S(1): 20.0; S(2): 20.0; S(4): 20.0; S(6): 20.0; T(8): 20.0; S(16): 0.0; T(18): 0.0
VFDLEDLLRASAEVLGK	AT3G17840.1	nosig	nosig	nosig	nosig	nosig	nosig	nosig	S(11): 100.0
EKPLVQVLSDDDSEVK	AT3G17160.1	nosig	nosig	nosig	nosig	nosig	nosig	nosig	S(9): 99.4; S(13): 0.6
SLSTQEVITALTFTTNK	AT3G16460.1	0.7457	0.7515	nosig	NA	nosig	nosig	nosig	S(1): 0.2; S(3): 49.9; T(4): 49.9; T(9): 0.0; T(12): 0.0; T(14): 0.0; T(15): 0.0
SLTMENENFSR	AT3G16270.1	nosig	nosig	nosig	nosig	nosig	nosig	nosig	S(1): 0.0; T(3): 100.0; S(10): 0.0
SNSDDNLNALLQEEEDLVNAHRK	AT3G16060.1	nosig	nosig	nosig	nosig	nosig	nosig	nosig	S(1): 0.0; S(3): 100.0
RGSEANWALANSR	AT3G15450.1	nosig	nosig	1.6958	1.3571	nosig	nosig	nosig	S(3): 100.0; S(12): 0.0
LPFSASFVGGGK	AT3G15040.1	nosig	nosig	nosig	nosig	nosig	nosig	nosig	S(4): 0.1; S(6): 99.9
SLAQSSLLSCSVLEGAGR	AT3G15040.1	nosig	nosig	nosig	nosig	nosig	nosig	nosig	S(1): 0.4; S(5): 0.4; S(6): 99.1; S(9): 0.0; S(11): 0.0
TLSYPTPPLNLQSPR	AT3G13300.1	nosig	nosig	nosig	nosig	nosig	nosig	nosig	T(1): 0.0; S(3): 0.0; Y(4): 0.0; T(6): 0.5; S(13): 99.5
ASSFIRGGTDQLQTAR	AT3G11820.1	0.8282	1.125	nosig	nosig	nosig	nosig	nosig	S(2): 5.0; S(3): 90.0; T(9): 5.0; T(14): 0.0
EESDEEDYGGDFGLFDEE	AT3G09200.1	nosig	nosig	nosig	nosig	nosig	nosig	nosig	S(3): 100.0; Y(8): 0.0
KVTSIIDSVPESPQRP	AT3G08710.1	nosig	nosig	nosig	nosig	nosig	nosig	nosig	T(3): 0.0; S(4): 0.0; S(8): 0.1; S(12): 99.9
VTSIIDSVPESPQRP	AT3G08710.1	nosig	nosig	nosig	nosig	nosig	nosig	nosig	T(2): 0.0; S(3): 0.0; S(7): 100.0; S(11): 0.0
SSSPGYVGSYSVNK	AT3G07810.2	nosig	1.2875	nosig	nosig	nosig	nosig	nosig	S(1): 0.1; S(2): 6.7; S(3): 92.6; Y(6): 0.6; S(9): 0.0; Y(10): 0.0; S(11): 0.0
SGPDSDGRVSPFVSPGVASK	AT3G07660.1	nosig	nosig	nosig	nosig	nosig	nosig	nosig	S(1): 0.0; S(5): 1.4; S(10): 98.5; S(14): 0.0; S(19): 0.0
TLEAPLPGSLSAVNNATTR	AT3G05420.2	nosig	nosig	nosig	nosig	nosig	nosig	nosig	T(1): 0.0; S(9): 100.0; S(11): 0.0; T(17): 0.0; T(18): 0.0
TNSLLVLPR	AT3G05200.1	nosig	1.4372	nosig	nosig	nosig	nosig	nosig	T(1): 0.4; S(3): 99.6
GGSFLAGNLSFNR	AT3G05090.1	nosig	nosig	nosig	nosig	nosig	nosig	nosig	S(3): 0.0; S(10): 100.0
LLSSGELYDIVGIPTSK	AT3G04790.1	nosig	nosig	nosig	nosig	nosig	nosig	nosig	S(3): 50.0; S(4): 50.0; Y(8): 0.0; T(15): 0.0; S(16): 0.0
YSLVLDPNLDAGTPR	AT3G03570.1	nosig	nosig	nosig	nosig	nosig	nosig	nosig	Y(1): 0.0; S(2): 0.0; T(13): 100.0
FKSIPSIVELDSLK	AT3G03250.1	0.8123	nosig	nosig	NA	nosig	nosig	nosig	S(3): 98.4; S(6): 1.6; S(12): 0.0
VPLPSSAPASELSPEAYSR	AT3G01540.2	nosig	nosig	nosig	nosig	nosig	nosig	nosig	S(5): 0.0; S(6): 0.0; S(10): 0.2; S(13): 99.5; Y(17): 0.2; S(18): 0.0
DLGLTLAADALNAGYNSDEEVYAAAK	AT2G47330.1	1.1577	nosig	nosig	nosig	nosig	nosig	nosig	T(5): 0.0; Y(15): 33.3; S(17): 33.3; Y(22): 33.3
ATTEVGEAPATTTEAETTELPEIVK	AT2G46820.1	nosig	nosig	nosig	nosig	nosig	nosig	nosig	T(2): 16.4; T(3): 16.4; T(11): 1.6; T(12): 16.4; T(13): 16.4; T(17): 16.4; T(18): 16.4
VLSPYSLPASLLHSER	AT2G46630.1	0.5531	0.6091	0.5558	0.7195	nosig	nosig	nosig	S(3): 9.6; Y(5): 80.7; S(6): 9.6; S(10): 0.0; S(14): 0.0
ALAVVEKPIEEHTPK	AT2G45820.1	nosig	nosig	nosig	nosig	nosig	nosig	nosig	T(13): 100.0
KFSEQNIGAPPSYEEAVSDSR	AT2G43160.3	nosig	nosig	nosig	NA	nosig	nosig	nosig	S(3): 100.0; S(12): 0.0; Y(13): 0.0; S(18): 0.0; S(20): 0.0
GYTSDEELEELDSPLTSIVDK	AT2G42320.1	nosig	nosig	nosig	nosig	nosig	nosig	nosig	Y(2): 33.3; T(3): 33.3; S(4): 33.3; S(13): 0.0; T(16): 0.0; S(17): 0.0
SMPPSNLEDLFSAEGSSSPR	AT2G41900.1	nosig	nosig	nosig	nosig	nosig	nosig	nosig	S(1): 0.0; S(5): 0.0; S(12): 0.6; S(16): 6.4; S(17): 6.4; S(18): 86.7
ALSTSKPDPVVEDQA	AT2G41840.1	nosig	nosig	nosig	nosig	nosig	nosig	nosig	S(3): 10.4; T(4): 10.4; S(5): 79.2
GLAYDTSDDQQDITR	AT2G39730.1	nosig	nosig	nosig	1.1543	nosig	nosig	nosig	Y(4): 33.3; T(6): 33.3; S(7): 33.3; T(14): 0.0
DSSSIAGSSSPIPATVSTGK	AT2G38410.1	1.4764	nosig	nosig	nosig	nosig	nosig	nosig	S(2): 0.0; S(3): 0.0; S(4): 0.0; S(8): 0.2; S(9): 49.7; S(10): 49.7; T(15): 0.2; S(17): 0.2; T(18): 0.0
NSVVSPVVGAGGDSSK	AT2G37340.1	1.3691	1.1988	0.9059	nosig	nosig	nosig	nosig	S(2): 9.8; S(5): 90.2; S(14): 0.0; S(15): 0.0
SLGSFRSAANV	AT2G37170.1	nosig	1.8258	1.8852	nosig	nosig	nosig	nosig	S(1): 0.0; S(4): 100.0; S(7): 100.0
GMGTNLFDKPSHPNSPTVYDWLYSDDTR	AT2G33830.2	0.7464	nosig	0.7153	NA	nosig	nosig	nosig	T(4): 0.9; S(11): 7.9; S(15): 83.3; T(17): 7.9; Y(19): 0.1; Y(23): 0.0; S(24): 0.0; T(27): 0.0
TVAAVAGSPGTPTTPGSARK	AT2G33830.2	nosig	nosig	0.9337	nosig	nosig	nosig	nosig	T(5): 0.0; Y(6): 0.0; Y(8): 0.0; S(12): 100.0
EGDSMQVDSPAAVEK	AT2G32730.1	nosig	nosig	nosig	nosig	nosig	nosig	nosig	S(4): 0.0; S(9): 100.0
SRDIDLSFSSPTK	AT2G32240.1	nosig	nosig	0.8069	nosig	nosig	nosig	nosig	S(1): 0.0; S(7): 33.3; S(9): 33.3; S(10): 33.3; T(12): 0.2
SLLQTFEAK	AT2G30930.1	nosig	nosig	1.3604	NA	nosig	nosig	nosig	S(1): 99.9; T(5): 0.1
EESDDDMGFSLFE	AT2G27710.1	0.6609	nosig	0.8853	0.851	nosig	nosig	nosig	S(3): 100.0; S(10): 0.0
SINFSSFTSPDK	AT2G26110.1	nosig	nosig	nosig	nosig	nosig	nosig	nosig	S(1): 99.3; S(5): 0.4; S(6): 0.4; T(8): 0.0; S(9): 0.0
SGSPSDLLASLSINDHL	AT2G23350.1	nosig	1.1054	nosig	nosig	nosig	nosig	nosig	S(1): 0.0; S(3): 0.7; S(5): 98.6; S(10): 0.7; S(12): 0.0
SGGGGGYSGGGGSYGGGGGRR	AT2G21660.1	nosig	nosig	nosig	1.745	nosig	nosig	nosig	S(1): 0.0; Y(7): 99.0; S(8): 1.0; S(13): 0.0; Y(14): 0.0
SISGEDTSDWSNLVK	AT2G21230.3	nosig	nosig	nosig	nosig	nosig	nosig	nosig	S(1): 0.1; S(3): 25.0; T(7): 25.0; S(8): 25.0; S(11): 25.0
NEESVLLFPELILSPQERPPSR	AT2G20960.1	1.5557	nosig	nosig	nosig	nosig	nosig	nosig	S(4): 0.0; S(14): 100.0; S(21): 0.0
VSSQFLPPDGSR	AT2G20050.1	1.2973	nosig	nosig	nosig	nosig	nosig	nosig	S(2): 0.9; S(3): 99.1; S(11): 0.0
SLNASFAATSANSASRSNIVDWAEK	AT2G17980.1	1.3411	nosig	nosig	NA	nosig	nosig	nosig	S(1): 0.0; S(5): 0.0; T(9): 20.0; S(10): 20.0; S(13): 20.0; S(15): 20.0; S(17): 20.0
SFLLDDASDGNESGTEEDQSAFMK	AT2G17410.1	nosig	0.7239	nosig	NA	nosig	nosig	nosig	S(2): 0.0; S(9): 0.3; S(14): 33.2; T(16): 33.2; S(21): 33.2
SISLGLQEYSDYDNVNEIK	AT2G02170.1	nosig	nosig	nosig	nosig	nosig	nosig	nosig	S(1): 1.1; S(3): 97.8; Y(9): 1.1; S(10): 0.0; Y(12): 0.0
TPNSDAEVIALSPK	AT2G02070.1	nosig	nosig	0.9511	nosig	nosig	nosig	nosig	T(1): 0.0; S(4): 0.0; S(12): 100.0
GFSDSDTNVNR	AT2G01190.1	nosig	1.1598	nosig	NA	nosig	nosig	nosig	S(3): 0.5; S(5): 99.5; T(7): 0.0
NSTLLGLDSSSANNLAELDVR	AT1G79570.1	nosig	nosig	1.194	0.8293	nosig	nosig	nosig	S(2): 0.0; T(3): 0.0; S(9): 33.3; S(10): 33.3; S(11): 33.3
RAPSPGGGSSTIVTLADR	AT1G79280.2	nosig	nosig	nosig	nosig	nosig	nosig	nosig	S(4): 100.0; S(9): 0.0; S(10): 0.0; T(11): 0.0; T(14): 0.0
SSSSGNYDGMLGFGDLR	AT1G79090.1	nosig	nosig	nosig	1.1142	nosig	nosig	nosig	S(1): 2.3; S(2): 46.5; S(3): 46.5; S(4): 2.3; Y(7): 2.3
EITGSGIFSR	AT1G78150.3	nosig	1.2992	nosig	nosig	nosig	nosig	nosig	T(3): 0.0; S(5): 100.0; S(9): 0.0
SVSSPFMNTASK	AT1G77760.1	nosig	nosig	nosig	nosig	nosig	nosig	nosig	S(1): 0.0; S(3): 0.6; S(4): 99.4; T(9): 0.0; S(11): 0.0
IIGVDFNSK	AT1G77120.1	0.8365	0.8493	nosig	0.9457	nosig	nosig	nosig	S(8): 100.0
VALTSLQSLPR	AT1G76850.1	nosig	nosig	nosig	nosig	nosig	nosig	nosig	T(4): 0.0; S(5): 0.0; S(8): 100.0
VSFNDAPTAIFWTDYVATR	AT1G73670.1	nosig	nosig	nosig	0.7825	nosig	nosig	nosig	S(2): 0.0; T(8): 0.0; T(13): 100.0; Y(15): 99.9; T(18): 0.1
DCSLNIEIPTSPSSNK	AT1G72880.2	0.7162	nosig	nosig	1.0713	nosig	nosig	nosig	S(3): 0.0; T(10): 25.0; S(11): 25.0; S(13): 25.0; S(14): 25.0
DVVLSSSSFLR	AT1G72710.1	nosig	nosig	nosig	nosig	nosig	nosig	nosig	S(5): 25.0; S(6): 25.0; S(7): 25.0; S(8): 25.0
TSSAANLFTGSTR	AT1G71860.1	nosig	1.4305	1.3165	NA	nosig	nosig	nosig	T(1): 33.3; S(2): 33.3; S(3): 33.3; T(9): 0.0; S(11): 0.0; T(12): 0.0
ALPPDVLFIADPEGSLLGTGNSVGPTFVGNETR	AT1G70570.2	nosig	0.6795	nosig	NA	nosig	nosig	nosig	S(15): 0.6; T(19): 92.1; S(22): 7.3; T(26): 0.0; T(32): 0.0
AFFDSADWALGK	AT1G69510.1	0.8268	nosig	nosig	nosig	nosig	nosig	nosig	S(5): 100.0
FETLSYLPDLTDSELAK	AT1G67090.1	0.7982	nosig	nosig	0.8524	nosig	nosig	nosig	S(5): 100.0; Y(8): 0.0; Y(9): 0.0
SFGNLLDLASGDLLDIPQTPR	AT1G60140.1	nosig	nosig	nosig	0.5418	nosig	nosig	nosig	S(1): 100.0; S(10): 0.0; T(19): 100.0
AAAASSWSDNSGTESSPR	AT1G59610.1	nosig	nosig	nosig	nosig	nosig	nosig	nosig	S(5): 0.0; S(6): 0.0; S(8): 0.0; S(11): 0.0; T(13): 0.0; S(15): 0.2; S(16): 99.8
MASIDVHLR	AT1G53310.1	0.8337	nosig	nosig	nosig	nosig	nosig	nosig	S(3): 100.0
SGESVDDESENYLSDLGK	AT1G42550.1	nosig	0.7601	0.7664	nosig	nosig	nosig	nosig	S(1): 0.0; S(4): 100.0; S(9): 0.0; Y(12): 0.0; S(14): 0.0
SVSTPFMNTTAK	AT1G37130.1	nosig	nosig	nosig	nosig	nosig	nosig	nosig	S(1): 0.1; S(3): 99.2; T(4): 0.7; T(9): 0.0; T(10): 0.0
YVEEWVGPGSPMNSPR	AT1G36310.1	nosig	1.2113	1.1888	nosig	nosig	nosig	nosig	Y(1): 0.0; S(10): 100.0; S(14): 100.0
SVLDTPLSSAR	AT1G35580.1	nosig	nosig	nosig	nosig	nosig	nosig	nosig	S(1): 0.0; T(5): 100.0; S(8): 0.0; S(9): 0.0
KISDGDLQDVLMAAQAAADSAER	AT1G34220.1	nosig	nosig	nosig	nosig	nosig	nosig	nosig	S(3): 100.0; S(20): 0.0
SAAFEIAFQSPANR	AT1G33240.1	0.8092	nosig	0.8209	nosig	nosig	nosig	nosig	S(1): 0.0; S(10): 100.0
ELDFQYSPFSAQQSMQSR	AT1G29350.1	nosig	nosig	nosig	nosig	nosig	nosig	nosig	Y(6): 0.0; S(7): 0.0; S(10): 0.0; S(14): 100.0; S(17): 0.0
ITTQPINIR	AT1G28330.5	nosig	1.8247	1.6252	nosig	nosig	nosig	nosig	T(2): 5.7; T(3): 94.3
NNSLLSGIIDGGR	AT1G24300.1	nosig	nosig	nosig	nosig	nosig	nosig	nosig	S(3): 100.0; S(6): 0.0
AYSAELSRGESANDILSALANR	AT1G22620.1	nosig	nosig	nosig	1.1536	nosig	nosig	nosig	Y(2): 0.0; S(3): 0.2; S(7): 1.2; S(11): 98.5; S(17): 0.2
ASLTRFDSIGSTR	AT1G21630.2	1.5465	nosig	nosig	nosig	nosig	nosig	nosig	S(2): 0.0; T(4): 0.0; S(8): 100.0; S(11): 0.0; T(12): 0.0
DFSTDTDSEIGSPLSPQLR	AT1G20770.1	nosig	nosig	1.1597	1.2259	nosig	nosig	nosig	S(3): 0.0; T(4): 0.0; T(6): 0.0; S(8): 0.0; S(12): 0.4; S(15): 99.6
AQISEPELAAEHEEVK	AT1G20440.1	nosig	nosig	nosig	1.3344	nosig	nosig	nosig	S(4): 100.0
SDSGEYPAFEDSYGDGVYAYQGGK	AT1G20110.1	nosig	0.7938	nosig	NA	nosig	nosig	nosig	S(1): 10.1; S(3): 79.7; Y(6): 10.1; S(12): 0.0; Y(13): 0.0; Y(18): 0.0; Y(20): 0.0
ATLWYPSSQQSSAANSPPRNR	AT1G16520.1	nosig	nosig	nosig	nosig	nosig	nosig	nosig	T(2): 0.0; Y(5): 16.7; S(7): 16.7; S(8): 16.7; S(11): 16.7; S(12): 16.7; S(16): 16.7
APSPVNNPLLGGIPK	AT1G15750.1	nosig	nosig	nosig	nosig	nosig	nosig	nosig	S(3): 100.0
VAGASADILDAAEK	AT1G13930.1	nosig	nosig	nosig	nosig	nosig	nosig	nosig	S(5): 100.0
VGGGLSLAFEDASSSPR	AT1G11700.1	nosig	nosig	nosig	nosig	nosig	nosig	nosig	S(6): 0.0; S(13): 0.0; S(14): 5.5; S(15): 94.5
SPTVVTVQPSSPRFPISTPTAGAQR	AT1G11360.1	0.9647	1.0765	1.0788	nosig	nosig	nosig	nosig	S(1): 0.0; T(3): 0.2; T(6): 33.3; S(10): 33.3; S(11): 33.3; S(17): 0.0; T(18): 0.0; T(20): 0.0
ASSFVYSPGR	AT1G08680.4	nosig	1.36	1.2875	nosig	nosig	nosig	nosig	S(2): 0.8; S(3): 99.2; Y(6): 0.0; S(7): 0.0
TRDSDEEDRDYDVAALANNLSQAFR	AT1G07990.1	nosig	nosig	1.4027	nosig	nosig	nosig	nosig	T(1): 0.0; S(4): 0.0; Y(11): 100.0; S(21): 0.0
LANLGTVWSPR	AT1G06460.1	nosig	nosig	nosig	NA	nosig	nosig	nosig	T(6): 50.0; S(9): 50.0
SYTNLLDLASGNFPVMGR	AT1G06410.1	nosig	nosig	1.3199	0.7568	nosig	nosig	nosig	S(1): 33.3; Y(2): 33.3; T(3): 33.3; S(10): 0.0
AELVELLGSDSS	AT1G06190.1	0.7993	nosig	nosig	nosig	nosig	nosig	nosig	S(9): 0.0; S(11): 95.2; S(12): 4.7
YGSAPGSFLNSVVDEVIGGGSSNAR	AT1G05805.1	0.5256	nosig	0.5524	0.6431	nosig	nosig	nosig	Y(1): 1.0; S(3): 8.5; S(7): 82.1; S(11): 8.5; S(21): 0.0; S(22): 0.0
VNSLVQLPR	AT1G03590.1	1.1468	nosig	1.2558	0.9535	nosig	nosig	nosig	S(3): 100.0
VLVTGLPSSASWQDLK	AT1G02840.1	nosig	nosig	nosig	nosig	nosig	nosig	nosig	T(4): 0.0; S(8): 0.0; S(9): 0.0; S(11): 100.0
RPLSPSSAVVETSATEER	AT1G01840.1	nosig	nosig	nosig	nosig	nosig	nosig	nosig	S(4): 10.3; S(6): 77.7; S(7): 10.3; T(12): 1.5; S(13): 0.3; T(15): 0.0
SNLLELFEYSNVNR	AT1G01440.1	NA	NA	NA	0.4436	nosig	nosig	nosig	S(1): 0.0; Y(9): 3.3; S(10): 96.7

## Sheet: Sheet 3 Col-0 treatment
Phosphorylated peptides profile in Col-0 under submergence (Fraction 1)
Material :	Col-0
Treatment:	Submergence(30min,1h,3h)
Filter criteria:	pRS score >50, identified peptides detected in two of three biological experiments
		0.5h (114/113)			1h (115/113)			3h (116/113)
Phospho peptide	AGI number	Mean.Obs	SE.Obs	p<0.05	Mean.Obs	SE.Obs	p<0.05	Mean.Obs	SE.Obs	p<0.05
LSGGDHIHAGTVVGK	ATCG00490.1	0.7465	0.0036	Y	0.7506	0.0135	Y	0.8161	0.0756	Y
DGQIEETVDTAPASLGSPSR	AT5G67220.1	2.0139	0.2117	Y	1.0862	0.1051	N	1.1665	0.1192	N
NLPGMPDPDAEVIALSPK	AT5G66730.1	0.8079	0.0442	Y	0.8847	0.0447	Y	0.9186	0.0164	Y
DTSGDYEDMLVALLGHGDA	AT5G65020.1	1.1629	0.1193	N	0.6006	0.1977	N	0.6349	0.1216	Y
EGTKGSSGNLVDAAR	AT5G64813.1	0.9156	0.0865	N	0.9316	0.0424	N	1.1261	0.0198	Y
FSYNSYPDSTDSSPR	AT5G64430.1	1.0481	0.1017	N	1.0668	0.0086	Y	0.8981	0.137	N
LLEHFLVQEQTEGSSPSR	AT5G64330.1	0.8674	0.0003	Y	0.995	0.0194	N	1.0067	0.0767	N
AYFDSADWALGK	AT5G64130.3	1.0961	0.1474	N	1.1579	0.1975	N	1.0146	0.1049	N
FNHPDPTAIGGVDSPLYR	AT5G63260.2	0.9203	0.0053	Y	0.9267	0.0881	N	0.8692	0.0016	Y
SASPPAAPADSSAPPHPK	AT5G62810.1	0.9505	0.0264	N	0.9768	0.0712	N	1.0518	0.0228	N
GLDIETIQQAYTV	AT5G62670.1	0.9562	0.1911	N	0.8409	0.1036	N	1.0169	0.0451	N
TGIWEYGDIQSDDEDNVPVRKPGRG	AT5G61780.1	0.9825	0.3153	N	1.1764	0.2897	N	0.8232	0.3742	N
RTTSEPSLADMTNPFGGER	AT5G61210.1	1.1797	0.004	Y	1.1964	0.296	N	1.1358	0.1179	N
ALGSFGSFGSFR	AT5G60660.1	1.0302	0.2713	N	1.4695	0.3404	N	1.1983	0.0662	Y
ASSGPDLSEIPNPADFPVIRK	AT5G59210.1	1.288	0.1378	N	1.2226	0.2207	N	1.3813	0.0748	Y
APPSPLNDAESLSERR	AT5G58140.2	1.0722	0.1012	N	1.173	0.4148	N	1.1272	0.2209	N
SLEIFNPSSGK	AT5G58140.2	1.0007	0.3109	N	0.9316	0.1995	N	0.8038	0.09	Y
DGPGPLHSPAVSK	AT5G57870.1	0.9828	0.191	N	1.4412	0.0411	Y	1.3287	0.0468	Y
GRLELSAVPSSYSSGQLDPK	AT5G57330.1	0.9656	0.0062	Y	0.9244	0.0452	N	0.9443	0.0349	N
SMSFVGTHEYLAPEIIK	AT5G55910.1	0.9633	0.1139	N	0.959	0.0389	N	0.8596	0.1244	N
FGEWDVNDPASAEGFTVIFNK	AT5G55850.2	1.3938	0.3122	N	1.1963	0.1641	N	1.1596	0.2139	N
AVTDTESPHLGEITCGTLLEK	AT5G55230.2	1.1237	0.2635	N	1.1218	0.031	Y	1.1104	0.0184	Y
DSEIEETEEFDTESPLPK	AT5G55210.1	1.1651	0.1964	N	0.7097	0.098	Y	0.6642	0.1207	Y
ARSPPRVEQER	AT5G54310.1	1.4516	0.4071	N	0.8417	0.3085	N	0.7801	0.1583	N
GGSLQNPSPTAPSRK	AT5G53620.1	1.0152	0.0378	N	0.9087	0.0357	N	0.8457	0.0377	Y
AASEEGEAVEEEVK	AT5G52310.1	1.0279	0.1655	N	0.9329	0.0803	N	0.9522	0.133	N
GWFGGGATDEVKPESPHSVEEAPK	AT5G52310.1	1.5802	0.1871	Y	1.3265	0.2121	N	1.0188	0.1808	N
TVSGTSSSSSPELI	AT5G52200.2	0.9479	0.0178	Y	1.22	0.163	N	0.9684	0.0413	N
TPYHPMMDDDGSLSPR	AT5G52200.2	1.0115	0.0416	N	1.0754	0.1415	N	1.0241	0.0506	N
ANGGFIMSASHNPGGPEYDWGIK	AT5G51820.1	1.0999	0.4223	N	1.0808	0.0084	Y	1.0908	0.2259	N
SLYDLQELLDTTIIASSGNLK	AT5G49760.1	0.769	0.0305	Y	0.9431	0.203	N	1.0764	0.0614	N
EIENIMQLAGLNPNSDSATSSR	AT5G49760.1	0.8074	0.0704	Y	0.8652	0.1705	N	0.8471	0.0429	Y
GFGSYSDFFTELDATAGNLQGK	AT5G47490.1	1.1197	0.1922	N	1.2573	0.3785	N	1.0289	0.1119	N
ESNIVDGSGSPGVK	AT5G47480.1	1.1359	0.2599	N	0.9814	0.1951	N	0.8901	0.1371	N
LVDDSYTPTASSSAK	AT5G47480.1	1.017	0.0824	N	1.1091	0.1719	N	1.0603	0.1032	N
SLSINEFLKPADGK	AT5G47210.1	1.8113	0.6057	N	1.011	0.1032	N	0.8483	0.457	N
LGTFASSIFSDLQDR	AT5G46750.1	1.1902	0.2238	N	1.3596	0.407	N	1.3992	0.4427	N
QEAAVVSSPK	AT5G46750.1	1.3745	0.3549	N	1.158	0.2838	N	1.8189	1.0496	N
SISSAQFFGNQNR	AT5G46750.1	0.9704	0.0765	N	1.0185	0.1798	N	1.0929	0.0528	N
SYSTNLAYTPPEFLR	AT5G46570.1	0.9173	0.1263	N	0.7904	0.0534	Y	0.898	0.1455	N
VDSSGDVCGATFK	AT5G43830.1	0.9882	0.15	N	1.0065	0.1246	N	0.9143	0.1155	N
VDSSGDVCGATFKVDAETK	AT5G43830.1	0.9338	0.1479	N	1.0023	0.1416	N	1.1145	0.2837	N
VDSSGDVCGATFKVDAETKR	AT5G43830.1	1.6565	0.7135	N	1.0282	0.1282	N	1.6385	0.6614	N
VDSSQNWAGHI	AT5G43830.1	1.0082	0.1243	N	0.783	0.0272	Y	0.9686	0.1431	N
DIQGSDNAIPLSPQWLLSKPGENK	AT5G42950.1	0.9908	0.113	N	1.3095	0.3781	N	1.2133	0.3751	N
SPSSDLLSILQGVTDR	AT5G42950.1	0.8635	0.1958	N	0.9506	0.2544	N	1.0113	0.3523	N
LVGSLPIMR	AT5G42870.1	1.163	0.6035	N	1.153	0.5018	N	1.2162	0.5759	N
VYSTATSPSPSEISVK	AT5G41970.1	0.9355	0.0258	Y	0.9553	0.1096	N	0.9245	0.0717	N
NLSGKAETMSTNVER	AT5G41950.1	0.8469	0.0825	N	0.9742	0.1021	N	0.9698	0.1502	N
TLSSTPLALVGAK	AT5G40890.1	1.0389	0.2285	N	1.0235	0.244	N	0.5928	0.0708	Y
ESSDEALVSMLASR	AT5G40450.1	0.954	0.0175	N	1.2979	0.1443	N	1.3617	0.2202	N
SDEVIEVLSASPSK	AT5G40450.1	0.822	0.017	Y	0.9684	0.0897	N	1.0557	0.0502	N
SDSGINGVDFTEK	AT5G40390.1	1.279	0.1421	N	1.108	0.0673	N	0.9794	0.0676	N
SGSGDDEEGSYGR	AT5G39570.1	1.9847	0.7758	N	1.0291	0.082	N	0.8536	0.0782	N
SGSGDDEEGSYGRK	AT5G39570.1	1.6971	0.8361	N	1.2085	0.4701	N	1.5841	0.6034	N
NRSGSGDDEEGSYGR	AT5G39570.1	1.2569	0.0164	Y	0.9534	0.5495	N	0.7457	0.3097	N
SEEQEEGSYRKPSYGR	AT5G39570.1	1.7113	0.1845	Y	1.8042	0.0776	Y	0.6831	0.2713	N
KFDWDHPLHLQPMSPTTVK	AT5G39320.1	0.9193	0.3626	N	1.45	0.785	N	1.0349	0.4459	N
HVESMSQLPSGAGK	AT5G36880.2	1.4051	0.1244	Y	1.1583	0.2627	N	1.1739	0.1741	N
ISDFLSPK	AT5G36790.1	1.0591	0.2141	N	1.1927	0.1166	N	0.9997	0.1602	N
TSSLLSSSVASDTLR	AT5G35430.1	1.5244	0.1723	Y	1.5711	0.115	Y	1.1994	0.1701	N
RVESLEHLQK	AT5G28770.2	1.3955	0.2695	N	1.1224	0.048	Y	1.3072	0.1598	N
YAAGAVDCPGSPK	AT5G27540.1	1.0918	0.2974	N	1.0665	0.2829	N	0.9208	0.072	N
GFVPFVPGSPTER	AT5G27150.1	1.1775	0.4717	N	1.4819	0.1639	Y	1.0814	0.3676	N
GEPNISYICSR	AT5G26751.1	1.2277	0.2417	N	1.0746	0.327	N	0.9875	0.2055	N
DGEVSDVEEDEYEAK	AT5G25780.1	1.3657	0.131	Y	0.9148	0.2276	N	0.7731	0.1221	N
SFGNLGEIGSVK	AT5G24890.1	0.9606	0.0787	N	1.1778	0.0676	N	1.1477	0.1094	N
SNSLSFLGK	AT5G22030.2	1.3477	0.4203	N	1.1551	0.4908	N	1.1267	0.2718	N
SFTNLTAEAASALTSSSSMK	AT5G21940.1	1.0917	0.127	N	1.5083	0.3863	N	1.9386	0.1394	Y
SFSVADFPR	AT5G21940.1	1.5014	0.0657	Y	1.8166	0.0277	Y	1.4862	0.2469	N
LSSSPQCTLSGSSPPVGSLPK	AT5G21160.3	1.1041	0.19	N	0.9847	0.2069	N	0.9008	0.0814	N
TAGGLLLTETTK	AT5G20720.1	0.8124	0.0508	Y	0.9595	0.0191	N	1.1166	0.2524	N
GSPQSAGLSFLNR	AT5G20490.1	1.0919	0.3285	N	1.1334	0.3278	N	1.0785	0.2765	N
INSAESMELWASQQK	AT5G20280.1	1.014	0.0895	N	1.0433	0.2412	N	0.9854	0.14	N
RTVQFVDWCPTGFK	AT5G19770.1	1.1145	0.3255	N	1.3575	0.4548	N	1.3852	0.3108	N
TVQFVDWCPTGFK	AT5G19770.1	1.1237	0.0252	Y	1.4934	0.1002	Y	1.6265	0.0667	Y
SSSMAGGGSGSGDYGGPIK	AT5G19050.1	1.0307	0.0425	N	1.1512	0.1001	N	1.0931	0.1361	N
AAASKTIEVEVDKPLGLTLGQK	AT5G17170.1	0.6226	0.2318	N	0.4789	0.1854	Y	0.515	0.043	Y
ISAGVSSMSFK	AT5G16880.1	1.102	0.2551	N	1.1092	0.179	N	1.2426	0.2567	N
DVIGSDDEGVPGIDHNAYLDAAAPGIK	AT5G16270.1	0.8424	0.0503	Y	0.8575	0.1388	N	0.9407	0.1382	N
ITAELQAASSSDSK	AT5G14740.1	0.8732	0.0894	N	0.9541	0.1057	N	0.9486	0.0633	N
VLAESESSAFEDQCGR	AT5G14740.1	0.9545	0.0357	N	0.974	0.0374	N	0.9429	0.0351	N
GISAWNFNLEDLK	AT5G14720.1	0.7274	0.0526	Y	0.7298	0.0238	Y	0.9527	0.3452	N
FKVTSADLSPK	AT5G14720.1	1.0717	0.2684	N	0.9281	0.0571	N	1.037	0.0617	N
SYSGSLYR	AT5G14720.1	1.2955	0.0001	Y	1.2271	0.2073	N	1.2496	0.1141	Y
VTSADLSPK	AT5G14720.1	1.3251	0.3941	N	1.0793	0.5547	N	0.8258	0.3397	N
SYGSMDSLEPSK	AT5G14540.1	1.2117	0.3188	N	0.9118	0.0241	Y	0.9599	0.1065	N
AGSLEGLEFDFK	AT5G14200.1	0.825	0.2477	N	0.9169	0.0325	N	0.9638	0.0859	N
IDLDKPEVEDDDDNDEDDSEDDDEAEGHDGEAGGR	AT5G13850.1	0.6742	0.2107	N	0.7219	0.3779	N	0.5699	0.1867	Y
TLNPSNLEELFSAEVASPR	AT5G12850.1	0.9689	0.2473	N	0.8672	0.1818	N	0.7771	0.031	Y
SSSVNSVPLILDIEDFK	AT5G12370.1	1.031	0.4414	N	1.2013	0.2093	N	1.0779	0.3868	N
ISSVDVFENWFAQHK	AT5G11110.1	1.2189	0.1034	Y	1.2233	0.0606	Y	1.1554	0.0564	Y
VLSLSDILYR	AT5G10940.1	1.3251	0.2825	N	1.3267	0.282	N	1.1226	0.1105	N
RNSISTPSLPPK	AT5G10470.2	0.9749	0.1157	N	0.9093	0.2123	N	1.1086	0.1628	N
SDAALLNLEEGSSPIPNPSTAAEDSR	AT5G10470.2	0.8489	0.2754	N	0.8898	0.2166	N	0.9408	0.2355	N
ALAYSTVGTLDYMAPEVLLK	AT5G09890.2	1.2729	0.2893	N	0.959	0.2906	N	0.9981	0.275	N
FNQPGDLEPPSLIADEDSPVQK	AT5G09850.1	0.7685	0.1474	N	0.8758	0.1505	N	0.8018	0.2061	N
FSYNSYPDSAESSPR	AT5G09620.1	1.0732	0.0569	N	0.9988	0.0336	N	0.9515	0.0824	N
LFLFPSSPISGGFGSEGSTK	AT5G09620.1	1.3173	0.0009	Y	0.9554	0.0173	N	1.5145	0.1087	Y
VQSIVAEIFGKSPSK	AT5G09590.1	0.76	0.2493	N	1.0107	0.4403	N	0.9933	0.3304	N
SLIEDEAELSDWVSDLR	AT5G08610.1	1.5664	0.0287	Y	1.1425	0.1579	N	1.3657	0.1535	Y
SGFSLSTIER	AT5G08050.1	1.226	0.2107	N	1.4826	0.0665	Y	1.0175	0.1406	N
AASNPNLVALK	AT5G07980.1	1.0764	0.0725	N	0.8794	0.1277	N	0.9492	0.1263	N
IGIWQYGDIESDDEDTGPAR	AT5G07350.2	0.9467	0.0866	N	0.915	0.0907	N	0.9791	0.1577	N
SPSSLSSDYIK	AT5G07120.1	0.892	0.0116	Y	1.0451	0.1253	N	0.9558	0.0686	N
EVGTVSMEWLAGEK	AT5G07020.1	0.9438	0.0167	Y	0.9106	0.0903	N	0.9476	0.1444	N
VQSLAESNLSSLPDR	AT5G05600.1	1.1868	0.0537	Y	1.393	0.2131	N	1.2512	0.0441	Y
EVTFGDLGSK	AT5G04930.1	1.1866	0.1253	N	1.2111	0.3156	N	1.0961	0.0742	N
SYSAGSNVAPR	AT5G04840.1	1.0471	0.0873	N	1.0672	0.0067	Y	1.0092	0.1106	N
IFVGGLSPEVTDRDLER	AT5G04280.1	1.2279	0.2162	N	1.1405	0.4443	N	1.1262	0.2427	N
DQLSESMSFSSQMK	AT5G03660.1	1.3303	0.3963	N	1.1328	0.1816	N	1.1212	0.1314	N
AQPSVESLEVLSK	AT5G03630.1	0.9176	0.0826	N	1.1267	0.0127	Y	1.0913	0.0664	N
LSYPTSPALPKPR	AT5G03040.1	0.9972	0.1037	N	0.9456	0.115	N	0.8193	0.0786	N
NSFFSPPTPSR	AT5G03040.1	0.9716	0.2241	N	0.7692	0.3182	N	0.6437	0.0494	Y
LGLTGPGSPSVQNPTPTR	AT5G02850.1	0.9704	0.0604	N	1.0329	0.1081	N	0.9223	0.0354	N
AFDLGSKPEGTSTPTK	AT5G02240.1	0.9087	0.109	N	0.9563	0.0953	N	0.9051	0.0215	Y
NLAGDVIGTRTEAADAK	AT5G01530.1	0.7149	0.2195	N	0.6125	0.2425	N	0.5299	0.1716	Y
DFSRSDSSVSEDGPK	AT4G39680.1	1.063	0.0804	N	0.8009	0.1419	N	1.1679	0.4554	N
VPEAQITNSATPTTTPR	AT4G39680.1	0.8715	0.0377	Y	1.1099	0.1996	N	0.9681	0.021	N
LNLDRSSGDESMEDEPETK	AT4G39680.1	0.6679	0.1434	N	0.696	0.2099	N	0.8156	0.1889	N
ENNIIDAGDSEK	AT4G39680.1	1.19	0.032	Y	0.9848	0.025	N	1.0062	0.1048	N
EGGGYGGGDGGSYGGGGGGW	AT4G39260.1	0.9056	0.1435	N	0.9983	0.1508	N	1.3693	0.1102	Y
TIASPGRGILAMDESNATCGK	AT4G38970.1	1.5799	0.6427	N	1.1635	0.469	N	1.367	0.446	N
SFSGGECADWSK	AT4G38900.1	0.9384	0.0434	N	0.9843	0.0355	N	0.9868	0.0774	N
RGSFESLSR	AT4G38710.2	0.83	0.1109	N	0.7727	0.0063	Y	0.7001	0.2038	N
DKDGDTASASQETVAR	AT4G38630.1	0.8721	0.1991	N	0.9516	0.1358	N	1.0027	0.0232	N
AQTGVMTAETGTYR	AT4G38470.1	0.9674	0.0513	N	1.2734	0.4931	N	1.4663	0.4704	N
IELQSQSWPMQQSFSPEK	AT4G38470.1	0.8383	0.2017	N	0.8622	0.1849	N	0.8771	0.3612	N
VQEIVSEIFGKSPCK	AT4G37910.1	0.7085	0.0132	Y	0.7072	0.1426	Y	0.7116	0.1473	N
SDSQSSLNFSER	AT4G35470.1	1.0817	0.0698	N	1.6622	0.4497	N	1.1838	0.158	N
KQEEAPSTPQRPLSPLGEACSR	AT4G35230.1	1.165	0.5143	N	0.9038	0.1412	N	1.1909	0.2347	N
ALGSFRSNATN	AT4G35100.1	1.0407	0.1939	N	1.3376	0.3178	N	1.5495	0.1263	Y
SLTELTGSPQLR	AT4G34860.1	1.0342	0.3045	N	0.9074	0.2455	N	0.7245	0.0976	Y
SLSFNSWEVPK	AT4G33050.2	1.2379	0.1765	N	1.0459	0.4421	N	1.1774	0.3587	N
SASSLDLNLR	AT4G32340.1	1.1207	0.0138	Y	1.3789	0.0473	Y	1.651	0.1063	Y
SFGDVNEIGAR	AT4G32285.1	0.9285	0.1811	N	1.0963	0.0455	N	0.9749	0.0858	N
SRSFGDVNEIGAR	AT4G32285.1	0.9359	0.0421	N	1.2231	0.0146	Y	1.1906	0.0751	Y
SGSRPQLDLSK	AT4G32180.1	1.3069	0.3883	N	1.1712	0.4628	N	1.1808	0.2665	N
TDPIGLDNLSMSDGESDPVYK	AT4G30890.1	0.9808	0.0951	N	0.9672	0.0861	N	0.9635	0.1574	N
TQSFVPSELSEIFGGQLK	AT4G30890.1	0.7456	0.3842	N	1.0874	0.0536	N	1.0308	0.0988	N
KDSFSDLLLHLPR	AT4G30780.1	0.9198	0.2976	N	1.507	0.8327	N	1.039	0.3842	N
VNSLFNLLYK	AT4G30780.1	1.3346	0.4572	N	1.0948	0.3261	N	1.2886	0.3538	N
GLDIETPSHYTV	AT4G30190.2	0.9252	0.2664	N	0.8625	0.1295	N	0.9064	0.2814	N
GRSPAFNALAATFESQNAR	AT4G30160.2	1.0637	0.3505	N	1.1386	0.2643	N	1.1107	0.1859	N
NLSTPPPVVR	AT4G30160.2	0.9833	0.2305	N	1.1206	0.3852	N	1.0183	0.1922	N
NLSTPPPVVRK	AT4G30160.2	1.3796	0.3245	N	1.0476	0.5491	N	1.0696	0.3324	N
IIQLPQSSPDESPNASTK	AT4G29860.1	0.9761	0.0573	N	0.9553	0.0255	N	1.0094	0.0669	N
IISQLEPEVLSPIKPADDQLSLSDLDMVK	AT4G29810.2	1.181	0.5417	N	0.9976	0.2618	N	1.1069	0.2666	N
YRPEPSETGSPER	AT4G28610.1	0.7459	0.1873	N	0.8235	0.1786	N	0.8187	0.0907	N
SSVFPTSSYSPPEDSLSQDITDTVER	AT4G28300.1	0.9661	0.0546	N	1.0005	0.1173	N	0.9438	0.2332	N
SALASSACTEQINKPTPMLSPVSVK	AT4G28080.1	1.6847	0.431	N	1.1694	0.2992	N	0.9234	0.0519	N
TSSNELSISVAGSTSSPASK	AT4G28080.1	1.4254	0.5013	N	1.0432	0.2135	N	0.9946	0.1864	N
TVDGETENLPNGDSSPK	AT4G28080.1	1.0905	0.1218	N	1.1121	0.1584	N	1.0254	0.0837	N
VVVGGSELTSSPK	AT4G28080.1	1.6513	0.3076	N	1.462	0.3512	N	1.4143	0.2648	N
AFSESDIQTLGTGNTGLVQSQLDR	AT4G27900.1	1.0636	0.0492	N	1.033	0.1632	N	0.9628	0.1303	N
RAFSESDIQTLGTGNTGLVQSQLDR	AT4G27900.1	0.8153	0.1288	N	1.2378	0.0403	Y	0.9565	0.2163	N
DHQETQALDETDLEELEDMGEK	AT4G27585.1	1.1717	0.1079	N	0.8393	0.2795	N	0.8419	0.2786	N
AMPRVDSEGVLCGANFK	AT4G27450.1	1.3499	0.207	N	1.0732	0.2322	N	1.9701	0.6814	N
VDSEGVLCGANFK	AT4G27450.1	0.8745	0.1035	N	1.3937	0.2583	N	1.5575	0.0905	Y
VDVYNRVNSIPR	AT4G27450.1	1.2304	0.2848	N	1.3156	0.0988	Y	2.151	0.3451	Y
FLTQSGTFK	AT4G26070.2	0.9844	0.3735	N	1.0647	0.2729	N	0.8899	0.136	N
EESEEEEGDFGFDLFG	AT4G25890.1	0.874	0.0984	N	0.2717	0.0661	Y	0.8789	0.0336	Y
KEESEEEEGDFGFDLFG	AT4G25890.1	0.613	0.3738	N	0.9712	0.2004	N	0.7709	0.5323	N
SGSAPPNMEGSFLAVDNLLSR	AT4G25880.1	0.9251	0.0533	N	1.0203	0.0701	N	1.1165	0.0471	N
LYEQPGEVDSLDSPSK	AT4G25770.1	0.9929	0.0868	N	0.9603	0.0637	N	0.9147	0.0413	N
SSLNAWGTSSLSPR	AT4G24680.1	1.6084	0.2793	Y	1.0262	0.1633	N	0.8945	0.027	Y
VLIAEGNCGSPR	AT4G24620.1	1.038	0.2888	N	1.13	0.3684	N	0.9613	0.1499	N
TTCGTPNYVAPEVLSHK	AT4G24400.1	1.0591	0.0741	N	0.8548	0.0505	Y	0.9149	0.0963	N
RAPSFSGPLNLSTR	AT4G24100.1	0.9723	0.0176	N	1.105	0.0821	N	1.0736	0.2103	N
SASVGNWILEPK	AT4G24100.1	1.2463	0.1943	N	1.1079	0.1075	N	1.0272	0.2053	N
TQRPPSPSLTAQR	AT4G23040.1	0.8172	0.1635	N	0.9345	0.0542	N	0.9626	0.1214	N
TPAFLSSSLSK	AT4G21160.1	1.0216	0.0907	N	1.0445	0.1161	N	1.0842	0.0266	Y
AVSEASSSFGAGYVAGPVTFIFEK	AT4G20260.4	0.8985	0.1156	N	0.8784	0.1798	N	1.0406	0.1019	N
NVEGSNEDEEEEIEEDGEEISEVDHAK	AT4G18905.2	0.9063	0.0796	N	1.1045	0.1982	N	1.2173	0.1585	N
GEANISYICSR	AT4G18710.1	1.1942	0.2588	N	1.2002	0.3921	N	0.9023	0.1671	N
AQNTPEPASAPANMLSFGGVGGPGSPR	AT4G17950.1	1.4446	0.3206	N	1.0016	0.0278	N	0.977	0.1036	N
LGTLASGIFSDIQDR	AT4G17890.1	1.1183	0.08	N	0.8759	0.0253	Y	0.9296	0.1084	N
KLGTLASGIFSDIQDR	AT4G17890.1	1.0856	0.0004	Y	1.0655	0.1927	N	0.999	0.1402	N
SISSAQYFGDQNK	AT4G17890.1	1.1078	0.0817	N	0.989	0.0322	N	0.9945	0.0665	N
SYSNLLDLASGNFHSFSR	AT4G17770.1	0.9257	0.0905	N	1.1325	0.3088	N	1.0953	0.042	Y
RAFFDSADWALLK	AT4G16146.1	0.9084	0.2569	N	0.9536	0.2861	N	0.8585	0.1465	N
INELEQSINDLRAEMGVEGTPPPASK	AT4G15802.1	0.9398	0.023	Y	1.0498	0.0549	N	1.1906	0.2375	N
LTPPGSPPILSASGTPK	AT4G15545.1	1.0581	0.0513	N	1.0664	0.0683	N	0.9722	0.0553	N
TTSRPISPR	AT4G15545.1	1.2311	0.066	Y	1.1793	0.1627	N	1.2629	0.0995	Y
GGMTSHAAVVAR	AT4G15530.5	1.4351	0.3099	N	1.1612	0.0709	N	1.5769	0.348	N
SSPGGRSPGFETGSR	AT4G13350.1	0.6489	0.0873	Y	0.7409	0.0468	Y	0.8729	0.0717	N
DLGSASPPVARPVR	AT4G13350.1	0.8475	0.1123	N	1.0342	0.0604	N	0.7882	0.0271	Y
SMSAPSLQPLQGVPSGGLQSSEVKPSGR	AT4G13350.1	1.048	0.1357	N	1.1398	0.0682	N	1.2276	0.0345	Y
TSEEGSQSPEQVK	AT4G13350.1	1.125	0.1265	N	0.7313	0.1713	N	0.8535	0.0245	Y
FENVFSSISSSPTK	AT4G12770.1	1.04	0.2083	N	0.6845	0.2278	N	0.6363	0.0762	Y
FQEIPFTNESL	AT4G12070.1	0.983	0.0094	N	0.9061	0.0903	N	1.0778	0.0224	Y
DVGDCSSEGRATDGLTAEEGELIR	AT4G11860.1	0.7304	0.0769	Y	0.8681	0.1057	N	1.0686	0.1768	N
TRSFDDSPPAAAELR	AT4G11860.1	0.9732	0.0103	N	1.1075	0.0773	N	1.1423	0.0776	N
TRSFDDSPPAAAELRR	AT4G11860.1	0.8903	0.2633	N	1.0657	0.3209	N	1.0742	0.4263	N
AQPRPPSPSLTAQR	AT4G11740.1	0.9815	0.0384	N	0.9973	0.1164	N	1.1195	0.016	Y
LAAPSSPFDDDSDDVDEQPLVR	AT4G11740.1	0.9779	0.0936	N	1.027	0.2018	N	1.1463	0.218	N
RAASGSLAPPNADR	AT4G11740.1	0.8981	0.2429	N	1.0966	0.0122	Y	0.9866	0.0026	N
ASANSLSAPIK	AT4G10730.1	0.8264	0.3124	N	0.5468	0.1579	Y	0.5338	0.0145	Y
GVSAWNFNIEDLK	AT4G10730.1	0.75	0.0629	Y	0.7766	0.0869	N	0.8951	0.0956	N
RAPSFSGPLNLPNR	AT4G10730.1	0.9251	0.1279	N	1.0334	0.0757	N	1.0069	0.0198	N
SASVGNWILDSK	AT4G10730.1	1.0698	0.0706	N	1.101	0.2311	N	1.0878	0.2007	N
EQGRNDAEEDLLSELSEGEK	AT4G10120.1	0.8378	0.116	N	0.7381	0.0112	Y	0.6099	0.0311	Y
LISAVIAEAEAGGSPALVAR	AT4G10070.1	0.7736	0.102	N	0.7848	0.141	N	0.8001	0.1654	N
APEYALVTQNSDPTSPR	AT4G08330.1	1.0043	0.0131	N	1.0136	0.0163	N	0.9951	0.0807	N
DRFYIQPLSPTEAAAR	AT4G05180.1	0.9805	0.0481	N	1.2982	0.1216	N	1.2086	0.0968	N
EVSTLSDPGSPR	AT4G05150.1	0.888	0.0792	N	1.0835	0.0876	N	0.9596	0.1237	N
EVSTLSDPGSPRR	AT4G05150.1	1.0439	0.0544	N	1.2402	0.1061	N	0.9927	0.0122	N
EVSTLSDPGSPRRDVPSPYGSTSSAPVMR	AT4G05150.1	1.2856	0.1032	Y	1.1131	0.0504	Y	1.1611	0.0124	Y
VRSEVSSIVSEVPDYLFGLDNFDETAPPHELR	AT4G05150.1	1.0307	0.0297	N	1.1193	0.0275	Y	1.7486	0.5686	N
AVLSPEQFR	AT4G04810.1	0.9751	0.1344	N	0.9925	0.0422	N	0.9974	0.0179	N
ELDSSSEAVSGNSDKVGADDLSDSEK	AT4G02510.1	0.8033	0.146	N	0.7692	0.1753	N	0.8463	0.2087	N
KVVEGDSAEEDENKLPVEDIVSSR	AT4G02510.1	0.8456	0.1928	N	0.943	0.2876	N	1.0136	0.3197	N
VGADDLSDSEK	AT4G02510.1	1.3819	0.3163	N	1.2471	0.4762	N	1.1464	0.1633	N
VVEGDSAEEDENKLPVEDIVSSR	AT4G02510.1	1.0703	0.1929	N	0.8632	0.0508	N	0.8405	0.1327	N
IGSSEMLIEGEDVR	AT4G01290.1	1.1447	0.1929	N	0.8633	0.0535	Y	0.979	0.1927	N
VEEIRSPQTINK	AT4G01290.1	1.4014	0.2505	N	1.2437	0.3512	N	0.6445	0.1107	Y
ASSEETSSIDTNELITDLK	AT4G01150.1	1.0193	0.2149	N	0.8031	0.0437	Y	0.9521	0.1072	N
APEPAAPDNASLLELFEYSNVNR	AT4G01090.1	0.8868	0.4872	N	1.3067	0.0072	Y	1.4106	0.4915	N
YSLDNNPSSVLSPR	AT4G00752.1	1.6135	0.0579	Y	1.4491	0.0519	Y	1.0264	0.0185	N
ADTLDFSK	AT3G63260.1	1.1294	0.4618	N	1.0967	0.2453	N	0.9302	0.2158	N
IAVASLTPQSPEGIDVAYK	AT3G62800.1	0.9997	0.0369	N	1.0608	0.1068	N	0.9516	0.0462	N
YLQAVGSFGGGGSR	AT3G62240.1	1.314	0.219	N	1.0055	0.3306	N	1.037	0.1888	N
IALESESPAK	AT3G61260.1	1.0725	0.0594	N	1.0434	0.2024	N	1.2697	0.2451	N
FSHDPVSYEPVISHSPV	AT3G60450.1	0.9119	0.0368	Y	0.9875	0.1221	N	1.1745	0.1927	N
SISITPEIGDDIVR	AT3G58640.1	1.0605	0.0107	Y	0.966	0.1154	N	1.065	0.142	N
LAGQEFGTTTGRPR	AT3G57610.1	0.9472	0.0614	N	1.0603	0.0977	N	1.0277	0.0569	N
ALGSMNLDELLK	AT3G56850.1	1.2045	0.2743	N	0.8224	0.1239	N	0.8892	0.2303	N
YLQSGSEDDDDTDTK	AT3G56150.1	1.1052	0.1414	N	1.1205	0.153	N	1.0071	0.0379	N
GFGNNVEETFGSYVSSPSR	AT3G55980.1	0.8461	0.1598	N	0.8424	0.1079	N	1.0415	0.0871	N
FSSLSLLPSQTSPK	AT3G55270.1	1.0472	0.1756	N	1.1414	0.071	N	0.9784	0.03	N
VGVGAESPAAATDCSK	AT3G54760.1	0.8735	0.0191	Y	1.1068	0.0128	Y	1.0479	0.019	N
GGGYGSERGGGYGSER	AT3G53460.4	1.3191	0.3803	N	1.1179	0.3074	N	1.3351	0.3663	N
GGGYGSERGGGYGSQR	AT3G53460.4	0.9732	0.321	N	0.9617	0.3882	N	1.2116	0.5481	N
LGDGAAESLHVK	AT3G52930.1	1.3196	0.0763	Y	1.5569	0.2328	N	2.0651	0.1968	Y
TQALEFVNLSPK	AT3G52870.1	1.2026	0.1271	N	1.0775	0.1125	N	1.0225	0.0608	N
SISAEGLDLLK	AT3G51470.1	1.2575	0.3114	N	0.9982	0.3021	N	0.9677	0.2218	N
LTYTLDEIEGPFEVGSDGSVK	AT3G50820.1	0.857	0.0256	Y	0.8565	0.012	Y	1.136	0.0597	Y
STVGTPAYIAPEILLR	AT3G50500.2	0.8329	0.0987	N	0.8804	0.0192	Y	0.9368	0.0472	N
VFEQQGIEAPSDDDDFIEVR	AT3G50370.1	0.8946	0.0745	N	1.0512	0.2349	N	0.9264	0.1496	N
AGDSTPEELANATQVQGDYLPIVR	AT3G49010.1	1.1052	0.0715	N	0.9618	0.054	N	0.9808	0.1414	N
TASAEGLSTNTGEEASAITHDETSR	AT3G48890.1	0.9898	0.0101	N	1.0926	0.0141	Y	0.8851	0.0961	N
LGTVSSPEPISVVR	AT3G48740.1	1.23	0.1518	N	1.2709	0.2111	N	0.9703	0.0346	N
VEDLWDEQKPQLSPNEK	AT3G48530.1	1.3172	0.1805	N	1.1143	0.0847	N	1.2818	0.1289	Y
ADAVGVTVDGLFNK	AT3G46780.1	0.992	0.109	N	1.0135	0.1626	N	1.0761	0.1192	N
LGSQFATAIQNASETPK	AT3G46780.1	0.9372	0.0018	Y	1.009	0.0023	N	1.1093	0.0907	N
VQVATVRGQAK	AT3G46780.1	1.3093	0.5315	N	0.9826	0.352	N	0.6917	0.016	Y
TSCGSPNYAAPEVISGK	AT3G29160.1	1.353	0.3422	N	1.1407	0.3473	N	1.2355	0.3232	N
SLSSLNLPQASPYR	AT3G28690.2	1.2302	0.1025	Y	1.075	0.1002	N	1.1265	0.009	Y
VDFSNSLELIGSSK	AT3G23980.1	1.2323	0.0202	Y	1.0293	0.1191	N	1.101	0.1913	N
AHGTDPSPPMSPILGATR	AT3G23920.1	0.9198	0.1377	N	1.1889	0.1529	N	1.093	0.124	N
EALPALTDELIGDMMSPPWR	AT3G23490.1	0.5348	0.1514	Y	0.8562	0.2997	N	0.9416	0.2141	N
DFVVAHNLSGALQSDGRPVAPR	AT3G23310.1	0.8344	0.2412	N	1.1845	0.369	N	1.2489	0.1688	N
MLAYSTVGTPDYIAPEVLLK	AT3G23310.1	1.1138	0.0986	N	1.0185	0.2357	N	1.0028	0.0805	N
VDSSGEVCGVTFK	AT3G22850.1	0.994	0.2617	N	1.2351	0.2322	N	1.0322	0.0974	N
VDSSGEVCGVTFKVDSEAK	AT3G22850.1	0.7848	0.1194	N	0.9293	0.2704	N	1.1371	0.3527	N
VGSVQNWSK	AT3G22850.1	1.0295	0.1748	N	1.3898	0.1595	N	1.275	0.1644	N
DSSVLVSVSSPMREYEWAEAR	AT3G22520.1	0.8794	0.0661	N	1.0117	0.1839	N	0.7521	0.1043	N
SLPDVVTSPTQGLISVEEDNHSR	AT3G22170.1	1.0307	0.1273	N	0.8217	0.0412	Y	0.8658	0.1187	N
GQETSLENTLPDSFFASPSK	AT3G21100.2	0.824	0.0615	Y	0.9155	0.0706	N	0.8709	0.0121	Y
KAESISDLENK	AT3G19770.1	0.8957	0.0954	N	0.9089	0.1306	N	1.0873	0.1625	N
SSDSLSGTNELLNINSETPMK	AT3G19770.1	1.1381	0.0417	Y	1.2897	0.3359	N	1.0673	0.2406	N
HAETDDELLEK	AT3G18240.1	0.8364	0.0742	N	0.9432	0.1158	N	0.9027	0.1049	N
SVAVQQPIDGSPR	AT3G18230.1	0.9553	0.0278	N	1.0975	0.0783	N	0.9929	0.0923	N
VFDLEDLLRASAEVLGK	AT3G17840.1	1.0852	0.2809	N	1.4534	0.5034	N	1.4214	0.4613	N
HPWLTYPYEPISA	AT3G17750.1	1.3299	0.2286	N	1.3617	0.1606	Y	1.0617	0.0739	N
EKPLVQVLSDDDSEVK	AT3G17160.1	0.7987	0.2712	N	1.133	0.5065	N	0.7962	0.2608	N
SLSTQEVITALTFTTNK	AT3G16460.1	0.7457	0.0358	Y	0.7515	0.0127	Y	0.8487	0.0987	N
SDFSPESGIADYSASPDAK	AT3G16310.1	1.0878	0.0321	N	1.015	0.0437	N	1.1134	0.078	N
SLTMENENFSR	AT3G16270.1	0.9591	0.029	N	1.3134	0.2187	N	0.9902	0.0985	N
SNSDDNLNALLQEEEDLVNAHRK	AT3G16060.1	1.1007	0.4473	N	0.8638	0.2502	N	0.6523	0.2057	N
YPIGVASEGDITELPGFEFFPDTK	AT3G15730.1	1.051	0.2832	N	1.6297	0.3215	N	1.0126	0.1003	N
AMPRIDSEGVLCGASFK	AT3G15450.1	0.9629	0.0428	N	1.2693	0.1761	N	2.3148	0.527	N
IDSEGVLCGASFK	AT3G15450.1	1.1842	0.1358	N	1.9522	0.3888	N	2.1392	0.2362	Y
RGSEANWALANSR	AT3G15450.1	1.1043	0.1805	N	1.3653	0.1472	N	1.6958	0.1071	Y
LPFSASFVGGGK	AT3G15040.1	0.7833	0.1444	N	0.923	0.0945	N	0.8668	0.1441	N
SLAQSSLLSCSVLEGAGR	AT3G15040.1	0.8834	0.072	N	0.9661	0.1595	N	1.0831	0.1948	N
FFTPEEYFIPSSTSPGT	AT3G14890.1	1.1259	0.081	N	1.1107	0.1084	N	1.0872	0.0563	N
DSNVTPDDDVSGMRSPSAFFK	AT3G13300.1	0.7518	0.0505	Y	1.2871	0.1202	N	1.0014	0.0766	N
VFCSQVSNLSTEMAR	AT3G13300.1	0.9074	0.0004	Y	1.2086	0.1186	N	0.9738	0.0475	N
TLSYPTPPLNLQSPR	AT3G13300.1	1.3421	0.1372	N	1.0491	0.0531	N	1.033	0.0084	Y
TSGLPSQTSGAGSAYATLPQLPLSPR	AT3G13300.1	0.9755	0.0986	N	1.2477	0.1062	Y	0.866	0.0109	Y
DTNVTPDDDVSGIRSPSAFFK	AT3G13290.1	0.8833	0.1241	N	1.0277	0.0537	N	0.9354	0.0138	Y
ASSFIRGGTDQLQTAR	AT3G11820.1	0.8282	0.0272	Y	1.125	0.0174	Y	1.8328	0.5106	N
TYVADVSEYLGSNSPRDPYLER	AT3G11330.1	1.5254	0.1734	Y	1.6836	0.5397	N	0.9415	0.0164	Y
NISVVSSPQIPGLK	AT3G11220.2	1.0027	0.0225	N	0.9046	0.0159	Y	1.043	0.1831	N
LASIDSFDSR	AT3G10540.1	0.8522	0.0586	Y	1.0546	0.3143	N	1.239	0.3528	N
DFVSELLSDDEDEDFLLIR	AT3G10420.2	0.997	0.0935	N	0.7946	0.0201	Y	0.7627	0.0001	Y
SFADILQEGLER	AT3G10360.1	0.8411	0.1084	N	1.1097	0.0306	Y	0.833	0.089	N
SGSAPPTVEGLLR	AT3G10360.1	1.2165	0.1592	N	0.9607	0.082	N	1.0824	0.0935	N
VISPQHELATLR	AT3G09600.1	1.0489	0.1094	N	0.9882	0.1328	N	1.0101	0.1761	N
FYDFQDDPPSPTSEYGSAR	AT3G09560.2	0.8258	0.1185	N	0.8985	0.0167	Y	0.9517	0.0756	N
VEEKEESDEEDYGGDFGLFDEE	AT3G09200.1	0.5354	0.1506	Y	0.4113	0.1015	Y	0.8427	0.4299	N
EESDEEDYGGDFGLFDEE	AT3G09200.1	0.5859	0.2085	N	0.863	0.3193	N	0.965	0.6341	N
KVTSIIDSVPESPQRP	AT3G08710.1	0.9022	0.0891	N	0.9126	0.0312	N	0.9143	0.0773	N
VTSIIDSVPESPQRP	AT3G08710.1	0.9499	0.0516	N	1.1231	0.0673	N	1.1575	0.1642	N
MDGRFSPVGAGR	AT3G07810.2	1.001	0.0843	N	1.2788	0.2234	N	1.1824	0.174	N
SSSPGYVGSYSVNK	AT3G07810.2	0.973	0.025	N	1.2875	0.0173	Y	1.0829	0.0557	N
AVDSLPLPRPSSSEVR	AT3G07660.1	0.903	0.224	N	0.6546	0.0915	Y	0.5726	0.0547	Y
SGPDSDGRVSPFVSPGVASK	AT3G07660.1	1.1176	0.0798	N	0.9556	0.0958	N	1.0165	0.0909	N
HVVDEPANEEKPSESSAALSPEK	AT3G05900.1	0.8623	0.3081	N	0.6954	0.2009	N	0.712	0.0258	Y
IVDVSESTDEAEVQQVEPVDVQPVK	AT3G05900.1	0.9709	0.1538	N	1.1185	0.1518	N	1.1012	0.1102	N
TSESGSALSPEK	AT3G05900.1	1.451	0.5266	N	1.386	0.2807	N	1.1561	0.0474	Y
DIESEVEVSQEGR	AT3G05420.2	0.6446	0.1871	N	1.481	0.2755	N	1.2228	0.1174	N
RQGSGGVWGWLAGSPQEKDDDSP	AT3G05420.2	0.9109	0.3192	N	0.9686	0.2829	N	0.8792	0.2756	N
TLEAPLPGSLSAVNNATTR	AT3G05420.2	0.9193	0.0904	N	1.0407	0.0817	N	1.1704	0.0808	N
TNSLLVLPR	AT3G05200.1	1.2682	0.1714	N	1.4372	0.2042	Y	1.1254	0.063	N
GGSFLAGNLSFNR	AT3G05090.1	0.9596	0.0578	N	1.0075	0.0689	N	0.9741	0.1047	N
SLGIPLVGLDTHPR	AT3G04790.1	0.7643	0.0692	Y	0.7989	0.0822	N	0.9729	0.1819	N
LLSSGELYDIVGIPTSK	AT3G04790.1	0.7819	0.1154	N	0.9793	0.0871	N	0.9819	0.1171	N
YSLVLDPNLDAGTPR	AT3G03570.1	1.5019	0.3776	N	1.4458	0.2299	N	1.0265	0.1195	N
FKSIPSIVELDSLK	AT3G03250.1	0.8123	0.0398	Y	1.2406	0.3707	N	1.2309	0.2956	N
ASFIASPR	AT3G02830.1	0.8035	0.0312	Y	0.9502	0.1277	N	1.1791	0.0749	Y
VFTYDNTASETDEVVETSTGK	AT3G02830.1	0.8204	0.121	N	1.5341	0.0193	Y	0.8697	0.1597	N
SNSFAEVESQISHDDEALFGNLFSEGSR	AT3G02260.1	1.5159	0.7321	N	1.4388	0.2458	N	1.1757	0.0922	N
TSAGVRGSPNNYFR	AT3G02180.1	0.8469	0.3625	N	0.9982	0.3279	N	0.9742	0.4447	N
VPLPSSAPASELSPEAYSR	AT3G01540.2	0.8818	0.1137	N	1.011	0.165	N	1.1238	0.0997	N
YAVFGYVTDNEDFLADLK	AT3G01480.1	0.7932	0.0069	Y	0.9282	0.0694	N	0.9474	0.1195	N
QGSGIIGTFGQSEELR	AT3G01310.1	1.1231	0.1361	N	1.2132	0.3043	N	1.025	0.1631	N
SIPGAPPVTPAGSFGRK	AT2G47970.1	1.483	0.1236	Y	1.1718	0.1464	N	1.1965	0.0052	Y
AVDAGMLDYDSDDNPIVVDK	AT2G47330.1	1.0299	0.0814	N	0.946	0.1015	N	0.8501	0.1604	N
DLGLTLAADALNAGYNSDEEVYAAAK	AT2G47330.1	1.1577	0.0769	Y	0.8601	0.1408	N	0.8129	0.145	N
ATTEVGEAPATTTEAETTELPEIVK	AT2G46820.1	0.9986	0.0722	N	1.0627	0.0986	N	1.0475	0.1136	N
VLSPYSLPASLLHSER	AT2G46630.1	0.5531	0.1101	Y	0.6091	0.1165	Y	0.5558	0.1259	Y
LIYVCPTPGSPCNSEQSSQQVK	AT2G46580.1	0.8522	0.0613	Y	0.8576	0.1557	N	0.8625	0.1086	N
SVLSAFFVK	AT2G46225.2	0.685	0.0688	Y	0.7615	0.1642	N	0.5416	0.0693	Y
ALAVVEKPIEEHTPK	AT2G45820.1	0.5064	0.2583	N	0.9961	0.1069	N	1.0124	0.1005	N
KFSEQNIGAPPSYEEAVSDSR	AT2G43160.3	0.9771	0.1897	N	1.1371	0.4415	N	0.9774	0.239	N
TQLDLLEQLTSTSDGYLSDGGGSR	AT2G42975.1	0.8382	0.0492	Y	0.9745	0.1692	N	1.2534	0.0767	Y
DNLTLWTSDISEEGGDDAHK	AT2G42590.3	0.9547	0.1509	N	1.0663	0.076	N	1.2479	0.2654	N
GYTSDEELEELDSPLTSIVDK	AT2G42320.1	0.9039	0.0469	N	1.0406	0.0546	N	1.1923	0.2104	N
FTDSALASAVFSPTHK	AT2G41900.1	1.0111	0.0987	N	0.9997	0.0115	N	0.8591	0.0782	N
LRSSSSFDGDEPDVSWVQSLVK	AT2G41900.1	1.254	0.5119	N	1.2574	0.4724	N	1.1922	0.4387	N
NVVEPISPMSAR	AT2G41900.1	1.0263	0.1155	N	1.0601	0.1536	N	0.8021	0.0813	N
SMPPSNLEDLFSAEGSSSPR	AT2G41900.1	1.1592	0.0727	N	1.0304	0.0348	N	1.1693	0.1485	N
SSSSFDGDEPDVSWVQSLVK	AT2G41900.1	0.8814	0.0558	N	1.1354	0.1683	N	0.9615	0.1251	N
ALSTSKPDPVVEDQA	AT2G41840.1	0.9994	0.1491	N	1.1366	0.4527	N	1.0781	0.1985	N
MYYQAPSEFGFGK	AT2G41430.1	0.9892	0.0439	N	1.3077	0.1355	N	1.7485	0.1709	Y
GLAYDTSDDQQDITR	AT2G39730.1	0.9695	0.0863	N	1.0458	0.0604	N	1.098	0.0551	N
GLAYDTSDDQQDITRGK	AT2G39730.1	2.3378	0.9426	N	1.5053	0.7488	N	2.7466	0.9389	N
TKDELTEEESLSGK	AT2G39010.1	1.1435	0.1149	N	1.0532	0.0254	N	1.0789	0.1175	N
NMQQLNQSPDIDGELSK	AT2G38770.1	1.1118	0.007	Y	1.0316	0.0527	N	0.9531	0.2199	N
SLQQSNSFPTR	AT2G38410.1	1.0673	0.1939	N	1.0316	0.1044	N	1.0319	0.0543	N
DSSSIAGSSSPIPATVSTGK	AT2G38410.1	1.4764	0.1252	Y	1.2898	0.2373	N	1.0175	0.12	N
IEMTSPVVTK	AT2G37970.1	0.8689	0.074	N	0.8639	0.1348	N	0.7651	0.1514	N
YVGFGSSPGPAPR	AT2G37550.1	1.0831	0.0608	N	1.1458	0.0629	N	1.1368	0.0766	N
NSVVSPVVGAGGDSSK	AT2G37340.1	1.3691	0.0684	Y	1.1988	0.062	Y	0.9059	0.0156	Y
SLGSFRSAANV	AT2G37170.1	1.3767	0.1569	N	1.8258	0.1462	Y	1.8852	0.1903	Y
LGEGAAESLHVK	AT2G36460.1	1.2318	0.0164	Y	1.222	0.1156	N	2.1282	0.3902	Y
GVTIRVDPNDVDTSSS	AT2G35820.1	0.8161	0.1193	N	0.9382	0.2501	N	1.1083	0.248	N
GMGTNLFDKPSHPNSPTVYDWLYSDDTR	AT2G33830.2	0.7464	0.0303	Y	0.769	0.4339	N	0.7153	0.0239	Y
TVAAVAGSPGTPTTPGSARK	AT2G33830.2	0.9027	0.1584	N	1.0543	0.1576	N	0.9337	0.0228	Y
SISAEGLNLLK	AT2G33700.1	1.0217	0.1476	N	0.9236	0.1875	N	1.1614	0.049	Y
VAPTQVLMTPSSPQSR	AT2G33620.1	0.9969	0.1107	N	1.03	0.0755	N	1.0721	0.1761	N
EGDSMQVDSPAAVEK	AT2G32730.1	1.0771	0.2259	N	0.9474	0.3395	N	0.9233	0.2122	N
SRDIDLSFSSPTK	AT2G32240.1	1.0859	0.2326	N	1.0624	0.1445	N	0.8069	0.0038	Y
TIDSPGQEETGMTGVSK	AT2G32080.1	0.8898	0.0938	N	1.0945	0.0721	N	0.9035	0.0646	N
SLLQTFEAK	AT2G30930.1	1.1463	0.2131	N	1.0502	0.0863	N	1.3604	0.0886	Y
SLLQTFEAKSSDISSK	AT2G30930.1	0.9028	0.1433	N	1.1091	0.2306	N	0.9344	0.1611	N
VYGPHFASPK	AT2G30860.1	0.9824	0.082	N	0.9619	0.1277	N	0.9003	0.0695	N
AFLDEDDPNQLPQSPK	AT2G30530.1	1.126	0.165	N	0.979	0.0601	N	1.0404	0.0422	N
VPSPCLTPIGSGR	AT2G29190.1,AT2G29140.1	0.8137	0.0964	N	0.8984	0.0666	N	0.8537	0.162	N
NVVLDEFGSPK	AT2G28000.1	0.8878	0.1244	N	0.9405	0.1518	N	1.0591	0.1123	N
EESDDDMGFSLFE	AT2G27710.1	0.6609	0.1016	Y	0.7558	0.1923	N	0.8853	0.0181	Y
LIHPLPPAITSPETSPER	AT2G27210.1	1.0015	0.0341	N	1.0201	0.1164	N	0.9499	0.055	N
EGGDVASLDAAEAQTPK	AT2G26460.1	1.0201	0.066	N	1.0273	0.1538	N	1.0405	0.1891	N
SINFSSFTSPDK	AT2G26110.1	1.1041	0.0911	N	1.0444	0.0589	N	0.9288	0.1486	N
AEQLITDVLQEAEAGNTAGSGGGGGRR	AT2G25970.1	0.7872	0.0673	Y	0.9366	0.1068	N	0.9577	0.0812	N
SFSAEGLK	AT2G25620.1	0.9627	0.0544	N	0.9993	0.1179	N	0.993	0.1579	N
SGSPSDLLASLSINDHL	AT2G23350.1	0.9483	0.0966	N	1.1054	0.0272	Y	1.1006	0.0702	N
DLSDFSPK	AT2G23140.1	0.8633	0.055	N	1.3725	0.3062	N	1.3869	0.1858	Y
LIDEFALSGSK	AT2G22560.1	1.0418	0.2686	N	0.9746	0.2482	N	1.0103	0.2959	N
RFSPVHELDVGQILSEAR	AT2G22300.1	0.9535	0.0963	N	1.1423	0.2918	N	1.1581	0.2455	N
SGGGGGYSGGGGSYGGGGGRR	AT2G21660.1	1.3013	0.3178	N	1.4465	0.4084	N	1.5871	0.4516	N
SISGEDTSDWSNLVK	AT2G21230.3	1.041	0.179	N	0.8278	0.1945	N	0.8063	0.1782	N
SKTPEPQPTYFEPSSR	AT2G20960.1	1.2939	0.0831	Y	1.2526	0.3427	N	1.1543	0.1193	N
NEESVLLFPELILSPQERPPSR	AT2G20960.1	1.5557	0.1148	Y	0.9292	0.2207	N	1.1002	0.0326	Y
NADDIYSEFFGVSSPSGPR	AT2G20550.1	0.941	0.0698	N	0.8881	0.0197	Y	0.7224	0.0395	Y
VSSQFLPPDGSR	AT2G20050.1	1.2973	0.0205	Y	1.2418	0.4517	N	1.1374	0.08	N
TFTICGNADYLAPEIVQGK	AT2G20050.1	1.3333	0.3411	N	1.2548	0.2719	N	1.1083	0.086	N
SLGSNLGNDVVASLR	AT2G19810.1	1.2662	0.129	N	1.5804	0.129	Y	1.7839	0.3652	N
GLDIDTAGHHYTV	AT2G18960.1	0.7291	0.0724	Y	0.8829	0.0339	Y	0.9345	0.1418	N
SLNASFAATSANSASRSNIVDWAEK	AT2G17980.1	1.3411	0.0128	Y	0.9783	0.1432	N	1.101	0.1588	N
SFLLDDASDGNESGTEEDQSAFMK	AT2G17410.1	0.905	0.1584	N	0.7239	0.1079	Y	0.9312	0.2101	N
ELAEQIAKDPSFNQLAEQLQR	AT2G17390.1	1.4324	0.2213	N	1.5136	0.0763	Y	1.7249	0.235	Y
AIAPPELSPR	AT2G16485.1	1.0582	0.0918	N	1.2705	0.2343	N	1.0558	0.1107	N
LSNLFADSPSQSASPR	AT2G05590.2	0.9252	0.0457	N	1.0029	0.1051	N	0.8269	0.0587	Y
LVPHTVASQSEVDVASPVSEK	AT2G04880.1	0.942	0.0759	N	0.8314	0.0911	N	0.7675	0.0726	Y
FGEWDVNDPSSAEGFTVIFNK	AT2G04410.1	1.3291	0.2514	N	1.2001	0.1942	N	1.31	0.1628	N
SLEVFGSPVAIEK	AT2G02950.1	0.9812	0.066	N	1.0061	0.1795	N	1.2382	0.0156	Y
SISLGLQEYSDYDNVNEIK	AT2G02170.1	0.9998	0.129	N	0.8892	0.0534	N	1.0133	0.0048	N
TQVTSSGGGFSPGK	AT2G02170.1	0.8998	0.0495	N	1.0338	0.1056	N	0.9578	0.0802	N
NQPGNPNPDAEVVALSPK	AT2G02080.1	1.0625	0.0759	N	1.1299	0.041	Y	1.0328	0.0271	N
TPNSDAEVIALSPK	AT2G02070.1	1.0656	0.0806	N	1.0461	0.1246	N	0.9511	0.0141	Y
GFSDSDTNVNR	AT2G01190.1	1.2099	0.1214	N	1.1598	0.0646	Y	1.457	0.3857	N
APSPVNNPLLGSLPK	AT1G80490.2	0.8766	0.1902	N	0.851	0.141	N	0.6831	0.1163	Y
LPNDARAPSPVNNPLLGSLPK	AT1G80490.2	1.0066	0.1953	N	0.8536	0.3544	N	0.8066	0.0172	Y
NSTLLGLDSSSANNLAELDVR	AT1G79570.1	1.1008	0.0761	N	0.9881	0.0398	N	1.194	0.0451	Y
RAPSPGGGSSTIVTLADR	AT1G79280.2	1.0463	0.1472	N	0.8861	0.2439	N	0.885	0.1077	N
LLSDVDDLASTFSK	AT1G79090.1	0.9712	0.3674	N	1.5085	0.7838	N	0.9623	0.2986	N
SSSSGNYDGMLGFGDLR	AT1G79090.1	1.0317	0.0529	N	1.0275	0.0404	N	0.9962	0.0906	N
EITGSGIFSR	AT1G78150.3	1.2966	0.1698	N	1.2992	0.0592	Y	1.2615	0.4209	N
SVSSPFMNTASK	AT1G77760.1	1.344	0.6276	N	1.2196	0.8642	N	1.0749	0.5309	N
IIGVDFNSK	AT1G77120.1	0.8365	0.0446	Y	0.8493	0.0547	Y	1.5313	0.4341	N
VALTSLQSLPR	AT1G76850.1	1.0834	0.1821	N	1.0859	0.2754	N	1.2097	0.1884	N
VSSFEALQPATR	AT1G74910.1	0.8371	0.0415	Y	1.0571	0.1703	N	1.0548	0.1047	N
RVSSFEALQPATR	AT1G74910.1	1.1088	0.0655	N	1.108	0.1437	N	1.0721	0.0627	N
VSFNDAPTAIFWTDYVATR	AT1G73670.1	0.9878	0.086	N	1.0805	0.1034	N	1.0617	0.0425	N
ALLSPSPVSK	AT1G73440.1	1.1034	0.059	N	0.9907	0.1695	N	1.0811	0.0699	N
DCSLNIEIPTSPSSNK	AT1G72880.2	0.7162	0.1412	Y	0.827	0.0965	N	0.8297	0.1195	N
DVVLSSSSFLR	AT1G72710.1	1.424	0.2519	N	1.3359	0.4232	N	1.1628	0.1696	N
NLSDLSLTDDSK	AT1G72410.2	1.7337	0.4117	N	1.1782	0.6152	N	1.0106	0.1424	N
TSSAANLFTGSTR	AT1G71860.1	1.229	0.1019	N	1.4305	0.136	Y	1.3165	0.0262	Y
ALPPDVLFIADPEGSLLGTGNSVGPTFVGNETR	AT1G70570.2	1.2012	0.1161	N	0.6795	0.051	Y	2.308	1.3118	N
VLSLSPSFRK	AT1G70290.1	1.2857	0.0426	Y	1.466	0.1546	Y	1.3643	0.0459	Y
AFFDSADWALGK	AT1G69510.1	0.8268	0.0439	Y	1.3115	0.2334	N	1.1074	0.071	N
GPGNYSFNK	AT1G68060.1	2.2113	0.8671	N	1.5769	1.1593	N	1.5658	0.9021	N
EIITLDPSSPKVPAVVPVK	AT1G67950.3	1.6163	0.2349	Y	1.2887	0.0712	Y	1.2498	0.2393	N
DISPTAAGLGLPVTGGK	AT1G67230.1	1.6951	0.5662	N	0.8834	0.2248	N	0.9045	0.2415	N
EHGNSPGYYDGR	AT1G67090.1	0.8125	0.1513	N	1.1876	0.3475	N	1.2839	0.2511	N
FETLSYLPDLTDSELAK	AT1G67090.1	0.7982	0.0879	Y	1.1264	0.3656	N	1.0733	0.0322	N
KFETLSYLPDLTDSELAK	AT1G67090.1	1.0321	0.149	N	1.0724	0.4155	N	1.0888	0.1222	N
VMIHQPLGTAGGK	AT1G66670.1	1.084	0.2557	N	1.0975	0.2132	N	1.3573	0.2654	N
ALLEGGSDDEGASTEAQGR	AT1G64790.2	0.8511	0.1267	N	1.037	0.2052	N	0.9901	0.0357	N
SASFHTLDELEVR	AT1G64500.1	1.131	0.1114	N	0.9747	0.1135	N	0.9446	0.1756	N
IKSPSATTAAAPPAK	AT1G61730.1	1.3333	0.0172	Y	1.0961	0.167	N	0.9279	0.1815	N
SLSELTTTSGLTR	AT1G60890.2	1.2742	0.0585	Y	1.266	0.2071	N	1.1199	0.0017	Y
SFGNLLDLASGDLLDIPQTPR	AT1G60140.1	0.7856	0.0816	N	0.7473	0.204	N	0.981	0.1574	N
YHGHSMSDPGSTYR	AT1G59900.1	0.799	0.2731	N	1.1317	0.4763	N	0.8557	0.2723	N
NIEDIFSSGSRR	AT1G59870.1	1.6644	0.3725	N	1.6017	0.2289	Y	1.0792	0.0947	N
AAAASSWSDNSGTESSPR	AT1G59610.1	1.5507	0.4521	N	1.5661	0.5341	N	1.1621	0.2591	N
ATSPQPDGPSSTGGSLK	AT1G59610.1	0.6927	0.1475	N	1.1871	0.1815	N	1.2214	0.1384	N
MEVDAPSPIAGSVDLADNIAAK	AT1G58025.2	0.7583	0.0277	Y	0.6909	0.0012	Y	0.7958	0.0593	Y
DAPAESDAEEEAEDDDNEGDDSDNESK	AT1G56340.1	0.865	0.0205	Y	0.8989	0.1691	N	0.8427	0.0903	N
DNDGNESPRKLDLDGLTPFEK	AT1G55150.1	0.9898	0.0943	N	0.5424	0.0653	Y	0.7357	0.194	N
VHACVGGTSVREDQR	AT1G54270.1	0.9223	0.0382	N	1.1954	0.26	N	1.0955	0.2403	N
MASIDVHLR	AT1G53310.1	0.8337	0.0339	Y	0.8969	0.244	N	0.8457	0.2428	N
GSESPGVDGNTNALDYTTK	AT1G51690.3	1.0288	0.017	N	1.0945	0.031	Y	0.9717	0.0768	N
SLSDIEQLLSDSIPCK	AT1G51140.1	0.5026	0.0278	Y	0.452	0.0738	Y	0.4396	0.0652	Y
APEEDEEDSGDEDDDRPPKR	AT1G47970.1	1.2883	0.0132	Y	0.8714	0.5481	N	0.7717	0.4408	N
TDSEVTSLAASSPARSPR	AT1G45688.1	1.0786	0.1236	N	1.1025	0.0546	N	0.9171	0.0626	N
SFSVDSDFFDDLGVTEEK	AT1G43700.1	0.8523	0.0585	N	0.7802	0.081	N	0.82	0.0842	N
SNSMDGEMSSASFNIESILASVSGK	AT1G43700.1	0.8726	0.1036	N	1.3733	0.2478	N	0.9214	0.2523	N
SGESVDDESENYLSDLGK	AT1G42550.1	0.8881	0.0818	N	0.7601	0.0509	Y	0.7664	0.0477	Y
SVSTPFMNTTAK	AT1G37130.1	1.0909	0.472	N	0.7863	0.4112	N	0.779	0.2764	N
YVEEWVGPGSPMNSPR	AT1G36310.1	1.0026	0.0126	N	1.2113	0.0331	Y	1.1888	0.0286	Y
AVGSHCSLSEMDDLDLTR	AT1G35580.1	0.7459	0.0569	Y	0.9448	0.1016	N	0.7938	0.0714	Y
SVLDTPLSSAR	AT1G35580.1	1.2222	0.3542	N	1.1261	0.4095	N	0.827	0.1867	N
KISDGDLQDVLMAAQAAADSAER	AT1G34220.1	1.0776	0.2392	N	1.4151	0.5016	N	1.3037	0.2694	N
NYSPPSIDAVGPIPTK	AT1G34220.1	0.9652	0.0614	N	0.9002	0.094	N	1.5536	0.5101	N
SAAFEIAFQSPANR	AT1G33240.1	0.8092	0.0267	Y	0.9435	0.0315	N	0.8209	0.0199	Y
LNPLAPQFIPSSSK	AT1G33050.1	0.9399	0.057	N	0.9165	0.1455	N	0.9102	0.0756	N
SASFKEESDFFADLK	AT1G30690.1	1.0635	0.3525	N	1.2026	0.4553	N	0.9439	0.2772	N
FSTPLGSGNVLSEEEQK	AT1G30440.1	1.0841	0.06	N	0.9815	0.1758	N	0.9248	0.223	N
ELDFQYSPFSAQQSMQSR	AT1G29350.1	0.9735	0.033	N	1.0431	0.0824	N	1.0629	0.0458	N
LLDGVGASSSAHGTPR	AT1G29220.2	1.0739	0.1251	N	1.0462	0.0714	N	1.0751	0.1761	N
ITTQPINIR	AT1G28330.5	1.334	0.156	N	1.8247	0.2091	Y	1.6252	0.2329	Y
LLPLFPVTSPR	AT1G28280.1	1.1562	0.0736	N	1.652	0.3351	N	1.3963	0.2941	N
AATASSEASEGPVMGLINK	AT1G27090.1	0.8247	0.0082	Y	0.859	0.077	N	0.8243	0.0901	N
AFSDEQINR	AT1G24300.1	1.1946	0.0933	N	1.0893	0.2363	N	1.194	0.1801	N
NNSLLSGIIDGGR	AT1G24300.1	0.9589	0.0939	N	1.0131	0.1627	N	1.0161	0.1368	N
TRSVVNTVPTNSIGPQ	AT1G24267.2	1.0432	0.0116	Y	1.1331	0.0659	N	1.1063	0.0544	N
ATGAFILTASHNPGGPTEDFGIK	AT1G23190.1	1.1719	0.0739	N	0.8175	0.0106	Y	0.8886	0.0683	N
AYSAELSRGESANDILSALANR	AT1G22620.1	1.3152	0.2877	N	1.4998	0.4408	N	1.1121	0.3389	N
EILQSESFKEEGYLASELQEAEK	AT1G22530.1	0.8198	0.1295	N	0.7137	0.0921	Y	0.6232	0.0543	Y
FDSFNSNNNDAFSLSR	AT1G21630.2	0.8171	0.1471	N	0.9324	0.072	N	1.1297	0.1511	N
ASLTRFDSIGSTR	AT1G21630.2	1.5465	0.1279	Y	1.0675	0.1093	N	1.0309	0.2235	N
YDSFNAQSYDSSSNNNASETPK	AT1G21630.2	0.9854	0.0532	N	1.0134	0.1116	N	1.0463	0.0421	N
AKGNSVPATAPTPIPLVSINHDDDDDESDDDFLQLAHR	AT1G21380.1	1.3127	0.2026	N	0.7176	0.4719	N	1.0077	0.6698	N
GNSVPATAPTPIPLVSINHDDDDDESDDDFLQLAHR	AT1G21380.1	0.8058	0.2801	N	1.0664	0.37	N	0.9339	0.2687	N
DFSTDTDSEIGSPLSPQLR	AT1G20770.1	0.8955	0.2284	N	1.0686	0.0872	N	1.1597	0.0281	Y
DNNFDSFSRFDSFNTSEAGAGFSSQPER	AT1G20760.1	1.144	0.0796	N	1.1527	0.0458	Y	1.2128	0.0326	Y
FGNSPPRFSDASAR	AT1G20760.1	1.0361	0.012	N	1.3852	0.0864	Y	1.3846	0.2243	N
FSRFDSINSSK	AT1G20760.1	0.9039	0.0946	N	1.3885	0.3659	N	1.0073	0.0749	N
DFGGAAFSRFDSINSSR	AT1G20760.1	0.8737	0.0281	Y	0.9195	0.1252	N	1.0606	0.1458	N
LSRFDSINSSK	AT1G20760.1	0.9926	0.0474	N	1.0591	0.1184	N	1.1382	0.0454	Y
NATEVPSPDYSQGK	AT1G20760.1	1.3056	0.1546	N	1.059	0.0637	N	1.1088	0.2026	N
SQFAFDDSVPSTPLSR	AT1G20760.1	1.3049	0.0441	Y	1.5879	0.2996	N	1.0519	0.0053	Y
AQISEPELAAEHEEVK	AT1G20440.1	0.8465	0.1965	N	1.0623	0.1702	N	0.8539	0.0985	N
SDSGEYPAFEDSYGDGVYAYQGGK	AT1G20110.1	0.9257	0.0654	N	0.7938	0.058	Y	0.8632	0.0812	N
SRSDLGSDLYGK	AT1G20110.1	0.9949	0.0871	N	0.8556	0.1555	N	0.94	0.0395	N
CVSLNNLSDYEK	AT1G19000.1	1.2286	0.245	N	0.8542	0.0216	Y	0.7087	0.0208	Y
KASGNYEVLGPEYK	AT1G17210.1	1.0198	0.0353	N	1.2452	0.1429	N	1.0607	0.2195	N
DLSVGGPSHSLDAENEREVNR	AT1G17210.1	1.6081	0.2134	Y	1.2232	0.2256	N	1.0273	0.0962	N
ATLWYPSSQQSSAANSPPRNR	AT1G16520.1	0.9029	0.0575	N	0.8246	0.1528	N	0.7118	0.1336	N
IISTSVSPR	AT1G16520.1	0.9021	0.0562	N	0.93	0.0632	N	0.9018	0.1043	N
APSPVNNPLLGGIPK	AT1G15750.1	1.115	0.1805	N	0.8728	0.2797	N	0.908	0.1161	N
SLEANQVQQQQGAAASVSC	AT1G15340.1	0.8527	0.1232	N	0.911	0.0799	N	0.834	0.1239	N
SFSQAEFLEANTVLSK	AT1G15040.1	0.8874	0.2002	N	1.0978	0.2129	N	1.6811	0.172	Y
NQPGNPNPDAEVIALSPK	AT1G14580.1	0.953	0.1136	N	1.0384	0.1567	N	0.9961	0.08	N
VAGASADILDAAEK	AT1G13930.1	1.5677	0.291	N	1.3077	0.1338	N	1.3593	0.1699	N
ALTLGDILSLEDSQSPPNK	AT1G13650.2	1.2741	0.2651	N	1.0107	0.1534	N	0.9917	0.1021	N
TFDELSDTEVYEDSD	AT1G12920.1	0.978	0.0212	N	0.97	0.1805	N	0.962	0.1782	N
DLTAVGSPENAPAK	AT1G12000.1	1.038	0.255	N	0.9493	0.0775	N	0.8756	0.0568	Y
VGGGLSLAFEDASSSPR	AT1G11700.1	1.0503	0.0262	N	1.0728	0.0482	N	1.0289	0.0544	N
SPTVVTVQPSSPRFPISTPTAGAQR	AT1G11360.1	0.9647	0.0079	Y	1.0765	0.0086	Y	0.9385	0.0712	N
SGDSGGENLMDSDK	AT1G11360.1	0.9742	0.2477	N	0.984	0.0382	N	1.0788	0.0027	Y
AAAASSYSDNSGTESSPR	AT1G10290.1	1.0341	0.1658	N	1.0249	0.0382	N	1.0838	0.1401	N
ATSPQPDGPTAGGSLK	AT1G10290.1	1.0818	0.1036	N	1.0366	0.1501	N	1.0753	0.1252	N
AHGTAVGLPSEDDMGNSEVGHNALGAGR	AT1G09780.1	0.9056	0.1413	N	1.1093	0.2323	N	1.1884	0.2134	N
ASSFVYSPGR	AT1G08680.4	1.543	0.5971	N	1.36	0.1298	Y	1.2875	0.1055	Y
LVLFGGATALEGNSGGTGTPTSAGSAGIR	AT1G08420.1	1.0735	0.038	N	1.1083	0.2233	N	0.9797	0.0235	N
LIHPLPPALSSPETSPER	AT1G08420.1	1.1761	0.0615	Y	1.0494	0.2108	N	1.4639	0.3127	N
LTSLSASSPVEIILDK	AT1G07990.1	1.5662	0.3177	N	1.3841	0.1217	Y	1.2556	0.033	Y
TRDSDEEDRDYDVAALANNLSQAFR	AT1G07990.1	1.0741	0.2941	N	1.7316	0.7205	N	1.4027	0.0356	Y
NSEDSGVTVDGSPSAK	AT1G07110.1	1.0855	0.1447	N	0.9928	0.1586	N	0.9487	0.0291	N
SLSASSFLIDTK	AT1G07110.1	1.025	0.0565	N	1.0954	0.1471	N	0.8912	0.1019	N
SVETLSPFQQK	AT1G07110.1	2.0066	0.4733	Y	1.4929	0.4439	N	1.1377	0.2381	N
SITDYGSPEEFLSQVNYLLGK	AT1G06680.1	1.0711	0.1246	N	0.9238	0.0614	N	1.0498	0.0788	N
LANLGTVWSPR	AT1G06460.1	0.855	0.1701	N	1.0915	0.1844	N	0.8835	0.1468	N
SYTNLLDLASGNFPVMGR	AT1G06410.1	1.0894	0.1389	N	1.4321	0.254	N	1.3199	0.0582	Y
IELGLSSDEDEK	AT1G06210.1	0.7301	0.1775	N	0.7851	0.2455	N	0.7372	0.1771	N
AELVELLGSDSS	AT1G06190.1	0.7993	0.0582	Y	0.8815	0.0676	N	1.034	0.0754	N
YGSAPGSFLNSVVDEVIGGGSSNAR	AT1G05805.1	0.5256	0.0341	Y	0.7112	0.1009	Y	0.8297	0.2644	N
SSPADFFTYLASDK	AT1G05805.1	0.654	0.0653	Y	1.1941	0.2268	N	0.6644	0.1149	Y
QRSSPADFFTYLASDK	AT1G05805.1	0.7749	0.0452	Y	0.9333	0.185	N	0.5524	0.1304	Y
DNDVPVSYSGSGGPTK	AT1G05150.1	0.9443	0.2757	N	0.9011	0.0908	N	1.0112	0.224	N
TIQFVDWCPTGFK	AT1G04820.1	1.1093	0.0832	N	1.6159	0.1696	Y	1.56	0.1249	Y
TVTIGDAIDGGEFSFAK	AT1G04530.1	0.7761	0.2458	N	0.7823	0.1671	N	0.945	0.3187	N
VNSLVQLPR	AT1G03590.1	1.1468	0.0173	Y	1.2494	0.125	N	1.2558	0.0721	Y
EAPVGFTPPQLDPNTPSPIFAGSTGGLLR	AT1G03130.1	1.0521	0.3405	N	1.0725	0.1877	N	1.3666	0.0029	Y
VLVTGLPSSASWQDLK	AT1G02840.1	1.0964	0.0829	N	1.134	0.0892	N	0.9723	0.1873	N
RPLSPSSAVVETSATEER	AT1G01840.1	0.8838	0.1543	N	0.9807	0.0617	N	0.989	0.0542	N
SYSTNLAFTPPEYLR	AT1G01740.1	0.9277	0.0366	N	1.2863	0.1722	N	0.9328	0.1874	N
SPSYKEVALAPPGSIAK	AT1G01320.1	1.5224	0.3591	N	1.3482	0.2133	N	1.1371	0.0085	Y
LVSSASSSQLNQAFLDLEK	AT1G01060.1	1.0123	0.0555	N	0.7729	0.0895	Y	0.8728	0.2158	N
	SD	0.246894			0.224896			0.266088
	Mean	1.05442			1.06737			1.05778
	90% confidence	1.3			1.3			1.4
Filter criteria:	The identified peptides was detected in two of three biological experiments
	pRS score of one of the biological repeats is lower than 50
	The phosphorylation level was down regulated in Col-0,but not in SnRK1K48M under submergence
		0.5h (114/113)			1h (115/113)			3h (116/113)
Phospho peptide	AGI number	Mean.Obs	SE.Obs	p<0.05	Mean.Obs	SE.Obs	p<0.05	Mean.Obs	SE.Obs	p<0.05
MLVPGEPNISYICSR	AT4G00720.1	0.9557	0.0531	N	0.9146	0.1175	N	1.5357	0.4584	N
VVSRGSESPGVDGNTNALDYTTK	AT1G51690.3	0.9644	0.1942	N	0.9893	0.1766	N	0.9287	0.1538	N
TSSFRDPLSVSDSASPIPSR	AT5G65950.1	1.0049	0.0005	N	1.0319	0.0667	N	0.9745	0.034	N
SNSVDQMLLEQQMLNELQK	AT1G27430.1	0.934	0.0315	N	0.8866	0.0382	Y	1.0584	0.1343	N
SIEEENVPTTVDSGAADTTVKSPEK	AT2G30620.1	2.9463	2.0359	N	4.2896	3.4558	N	4.8194	3.7245	N
GTGTANQCPTIDGGSETFSFK	AT3G50820.1	1.2537	0.0666	Y	1.2376	0.1101	Y	1.7373	0.6088	N
EAALAATPSDSPTIFDK	AT3G56490.1	1.0463	0.1297	N	1.3202	0.1531	N	1.8873	0.2482	Y
ALPTYTPESPGDATR	AT3G60750.1	1.3322	0.1645	N	1.0596	0.4327	N	1.6049	0.344	N
LQVALESLEAEGYNTSEESEVRDGVK	AT4G00630.2	1.5482	0.0994	Y	1.0573	0.0758	N	2.601	1.0599	N
RAFFDSADWALLK	AT4G16146.1	0.6813	0.0482	Y	0.7949	0.1547	N	1.6263	0.8398	N
FGAQPSSISFNISAEERK	AT4G25320.1	1.0905	0.4636	N	0.7647	0.1228	N	1.0951	0.5002	N
NVDVGDALISQSPK	AT5G45190.2	0.943	0.0055	Y	4.1691	2.8488	N	8.9524	6.3051	N
QRSWVPPQPPPVAMAEAVEAIR	AT5G62810.1	0.9138	0.1546	N	0.8731	0.1209	N	1.077	0.2689	N
SNSGEFVLNDNVVPER	AT5G37710.1	0.7735	0.1162	N	1.1265	0.376	N	1.2064	0.3999	N

## Sheet: Sheet 4 SnRK1K48M control
Phosphorylated peptides profile in SnRK1K48M (control) (Fraction 3)
Material :	SnRK1K48M
Treatment:	control
Filter criteria:	pRS score >50, identified peptides detected in two of three biological experiments
		0 h (117/113)
Phospho peptide	AGI number	Mean.Obs	SE.Obs	p<0.05
AAAASSWSDNSGTESSPR	AT1G59610.1	1.3141	0.1693	N	Y: Yes
ADESPEKVTVVPK	AT3G25070.1	0.9786	0.0864	N	N: No
DSSSIAGSSSPIPATVSTGK	AT2G38410.1	1.001	0.0259	N
DSSVLVSVSSPMREYEWAEAR	AT3G22520.1	0.8614	0.0928	N
DTNVTPDDDVSGIRSPSAFFK	AT3G13290.1	0.9929	0.1907	N
DTSGDYEDMLVALLGHGDA	AT5G65020.1	1.7163	1.2097	N
DVGDCSSEGRATDGLTAEEGELIR	AT4G11860.1	0.8319	0.0734	N
DVIGSDDEGVPGIDHNAYLDAAAPGIK	AT5G16270.1	0.9738	0.015	N
DVSNLIPFATETPASPVQEK	AT1G17780.2	0.8328	0.0298	Y
DVVLSSSSFLR	AT1G72710.1	1.0544	0.1299	N
EAALAATPSDSPTIFDK	AT3G56490.1	0.8063	0.0455	Y
EALPALTDELIGDMMSPPWR	AT3G23490.1	0.7926	0.0047	Y
AELVELLGSDSS	AT1G06190.1	0.737	0.174	N
EATGDDDQKDDDEDDQSSDGHED	AT3G52230.1	1.5374	0.1379	Y
EESDDDMGFSLFE	AT2G27710.1	0.851	0.0167	Y
EESDEEDYGGDFGLFDEE	AT3G09200.1	0.7443	0.2278	N
EESEEEEGDFGFDLFG	AT4G25890.1	0.6318	0.0904	Y
EFEPIDSGSELEEDDLK	AT1G02870.1	0.6914	0.142	Y
EFSSNANFSPLAR	AT1G53165.3	1.5659	0.6401	N
EGDSMQVDSPAAVEK	AT2G32730.1	1.2041	0.2101	N
EGGDVASLDAAEAQTPK	AT2G26460.1	1.0788	0.0286	Y
EGGDVASLDAAEAQTPKR	AT2G26460.1	1.206	0.3122	N
EGGGYGGGDGGSYGGGGGGW	AT4G39260.1	1.0619	0.1033	N
AEQLITDVLQEAEAGNTAGSGGGGGRR	AT2G25970.1	0.7674	0.1399	N
EGTKGSSGNLVDAAR	AT5G64813.1	1.3045	0.1067	Y
EILQSESFKEEGYLASELQEAEK	AT1G22530.1	0.737	0.1775	N
EISDDEEEEEK	AT5G56000.1,AT5G56010.1	0.8691	0.2331	N
EITGSGIFSR	AT1G78150.3	1.488	0.6882	N
EKPLVQVLSDDDSEVK	AT3G17160.1	1.0126	0.1343	N
ELAEQIAKDPSFNQLAEQLQR	AT2G17390.1	1.3547	0.5558	N
ELASDNSIPLSPQWLYTK	AT1G24300.1,AT1G53500.1	1.0448	0.0224	N
ELDFQYSPFSAQQSMQSR	AT1G29350.1	0.9579	0.0208	N
ELDSSSEAVSGNSDKVGADDLSDSEK	AT4G02510.1	1.005	0.2225	N
ELPQAAPPGLGSPHQNNR	AT1G51600.1	0.9317	0.0342	N
AESISDLENK	AT3G19770.1	0.9681	0.0163	N
ELSPGPSRSPLGAGYSYGVNR	AT3G07810.2	1.0235	0.0536	N
ENNIIDAGDSEK	AT4G39680.1	1.2026	0.0667	Y
EQGRNDAEEDLLSELSEGEK	AT4G10120.1	0.8678	0.107	N
ERAAPSTPTGTSSGYSASSGFR	AT3G53390.1	1.1575	0.0745	Y
ERSEDPMETSSAEAGGGIR	AT5G65410.1	1.0578	0.1116	N
ESNIVDGSGSPGVK	AT5G47480.1	1.2972	0.2169	N
ESSDEALVSMLASR	AT5G40450.1	0.9695	0.0382	N
ETVSTSEGTFAGPK	AT4G17330.1	0.9948	0.0056	N
EVGTVSMEWLAGEK	AT5G07020.1	1.2995	0.1871	N
EVSTLSDPGSPR	AT4G05150.1	1.0159	0.2233	N
AFFDSADWALGK	AT1G69510.1	1.1133	0.1261	N
EVSTLSDPGSPRR	AT4G05150.1	0.9274	0.0245	Y
EVSTLSDPGSPRRDVPSPYGSTSSAPVMR	AT4G05150.1	0.8746	0.1327	N
EVTFGDLGSK	AT5G04930.1	1.1394	0.1591	N
FDGLLSSSPPNSSVVSSLR	AT5G40870.1	0.754	0.1673	N
FDSFNSNNNDAFSLSR	AT1G21630.2	1.0383	0.069	N
FDWDHPLHLQPMSPTTVK	AT5G39320.1	0.7842	0.2194	N
FENVFSSISSSPTK	AT4G12770.1,AT3G23310.1	0.5438	0.264	N
FETLSYLPDLTDSELAK	AT1G67090.1	0.8524	0.032	Y
FFTPEEYFIPSSTSPGT	AT3G14890.1	0.9818	0.0378	N
FGAQPSSISFNISAEERK	AT4G25320.1	1.0409	0.2478	N
AFFDSADWALLK	AT4G16146.1	0.7067	0.0124	Y
FGEWDVNDPASAEGFTVIFNK	AT5G55850.2	2.0151	0.9931	N
FGEWDVNDPSSAEGFTVIFNK	AT2G04410.1	0.9558	0.155	N
FGNSPPRFSDASAR	AT1G20760.1	1.1042	0.2157	N
FGVPAVSLPSPK	AT5G48650.1	1.065	0.2045	N
FKVTSADLSPK	AT5G14720.1	1.0104	0.2056	N
FNHPDPTAIGGVDSPLYR	AT5G63260.2	1.1039	0.0164	Y
FNQPGDLEPPSLIADEDSPVQK	AT5G09850.1	1.3542	0.7256	N
FSDQLAVSSVLSPSHK	AT5G12850.1	1.2887	0.242	N
FSGSPVSTGTPK	AT2G26570.1	1.0451	0.0695	N
FSRFDSINSSK	AT1G20760.1	1.1905	0.3443	N
AFLDEDDPNQLPQSPK	AT2G30530.1	1.1554	0.142	N
FSSLSLLPSQTSPK	AT3G55270.1	0.774	0.1128	N
FSTPLGSGNVLSEEEQK	AT1G30440.1	0.8394	0.0978	N
FSYNSYPDSAESSPR	AT5G09620.1	0.9769	0.0657	N
FSYNSYPDSTDSSPR	AT5G64430.1	1.0304	0.0763	N
FTDSALASAVFSPTHK	AT2G41900.1	0.8896	0.0092	Y
FYDFQDDPPSPTSEYGSAR	AT3G09560.2	0.9136	0.1946	N
GEANISYICSR	AT4G18710.1	0.9984	0.0077	N
GESEPIAAAAAVAGPSSPQSR	AT4G35890.1	1.0469	0.0679	N
GFGSYSDFFTELDATAGNLQGK	AT5G47490.1	1.1091	0.0287	Y
GGGYGSERGGGYGSER	AT3G53460.4	1.5396	0.5674	N
AGSLEGLEFDFK	AT5G14200.1	0.9906	0.0142	N
GGMTSHAAVVAR	AT4G15530.5	0.8618	0.1248	N
GGSFLAGNLSFNR	AT3G05090.1	0.9597	0.0442	N
GGSLQNPSPTAPSRK	AT5G53620.1	1.1647	0.1016	N
GISAWNFNLEDLK	AT5G14720.1	0.6666	0.0762	Y
GLAYDTSDDQQDITR	AT2G39730.1	1.1543	0.0467	Y
GLAYDTSDDQQDITRGK	AT2G39730.1	1.9322	0.8955	N
GLDIDTAGHHYTV	AT2G18960.1	0.8838	0.0518	Y
GLDIETPSHYTV	AT4G30190.2	0.7164	0.105	Y
GNSVPATAPTPIPLVSINHDDDDDESDDDFLQLAHR	AT1G21380.1	0.8435	0.5586	N
GPSGSPWYGSDR	AT2G34420.1	0.8775	0.0928	N
AHGTAVGLPSEDDMGNSEVGHNALGAGR	AT1G09780.1	0.9665	0.1764	N
GQETSLENTLPDSFFASPSK	AT3G21100.2	1.0222	0.1049	N
GRSPAFNALAATFESQNAR	AT4G30160.2	1.0287	0.3368	N
GRVTTPSEEDSNNGLPVQQPGTPNQR	AT1G52200.1	1.1576	0.1911	N
GSPQSAGLSFLNR	AT5G20490.1	0.9714	0.0381	N
GTGTANQCPTIDGGSETFSFK	AT3G50820.1	0.9532	0.0171	Y
GVSAWNFNIEDLK	AT4G10730.1	0.7945	0.0214	Y
GWFGGGATDEVKPESPHSVEEAPK	AT5G52310.1	1.8516	0.6309	N
GYTSDEELEELDSPLTSIVDK	AT2G42320.1	0.9097	0.3264	N
HAETDDELLEK	AT3G18240.1	1.198	0.0894	N
HIDATLGSGNLR	AT4G19045.1	0.8685	0.2976	N
AHGTDPSPPMSPILGATR	AT3G23920.1	1.1201	0.118	N
HLNQQPSESVSDSQSPR	AT5G65910.1	1.4222	0.3109	N
HPWLTYPYEPISA	AT3G17750.1	1.0797	0.0509	N
HQIPPPSPAAPPANR	AT5G02550.1	1.3275	0.0252	Y
HVESMSQLPSGAGK	AT5G36880.2	1.3272	0.1271	N
HVVDEPANEEKPSESSAALSPEK	AT3G05900.1	1.2874	0.209	N
IALESESPAK	AT3G61260.1	1.4	0.2535	N
IAVASLTPQSPEGIDVAYK	AT3G62800.1	0.9728	0.0623	N
IDSEGVLCGASFK	AT3G15450.1	1.1001	0.0907	N
IEEEEETEEGSVNPK	AT1G10140.1	1.022	0.0147	N
IELGLSSDEDEK	AT1G06210.1	1.1653	0.1691	N
AAAASSYSDNSGTESSPR	AT1G10290.1	1.0278	0.0043	Y
AIAPPELSPR	AT2G16485.1	1.0878	0.0545	N
IELQSQSWPMQQSFSPEK	AT4G38470.1	0.951	0.1126	N
IEMTSPVVTK	AT2G37970.1	1.1915	0.1483	N
IFVGGLSPEVTDRDLER	AT5G04280.1	0.925	0.0873	N
IGIWQYGDIESDDEDTGPAR	AT5G07350.2	0.72	0.128	N
IGNSDVEEEK	AT1G69030.1	1.5831	0.3364	N
IGSSEMLIEGEDVR	AT4G01290.1	1.0913	0.1499	N
IIDGSPPPSPK	AT2G37340.1	1.4795	0.2738	N
IIGVDFNSK	AT1G77120.1	0.9457	0.0084	Y
IIQLPQSSPDESPNASTK	AT4G29860.1	0.9983	0.0751	N
IKSPSATTAAAPPAK	AT1G61730.1	0.9243	0.2412	N
ALAVVEKPIEEHTPK	AT2G45820.1	1.8451	0.5436	N
ILSGQAAIGSETVQTSPIENDHK	AT1G60200.1	0.8514	0.0443	Y
INELEQSINDLRAEMGVEGTPPPASK	AT4G15802.1	1.0266	0.2598	N
INLVDVGGGGLFSPR	AT5G65950.1	1.1547	0.2222	N
INSAESMELWASQQK	AT5G20280.1	0.9238	0.0771	N
IQDAIISPVDKVDTEEQPLSK	AT3G13222.1	1.4015	0.5203	N
IRSEMQIWSEDDK	AT4G10120.1	0.9356	0.0343	N
ISAGVSSMSFK	AT5G16880.1	1.0141	0.081	N
ISTELATPDSPK	AT1G72390.1	1.1017	0.1777	N
ITAELQAASSSDSK	AT5G14740.1	1.1012	0.0567	N
ITTQPINIR	AT1G28330.5	1.283	0.2438	N
ALAVVEKPIEEHTPKK	AT2G45820.1	2.0535	1.226	N
IVDVSESTDEAEVQQVEPVDVQPVK	AT3G05900.1	0.7585	0.069	Y
KADTEVSETPTAVK	AT1G13020.1	0.8896	0.0866	N
KAELVELLGSDSS	AT1G06190.1	1.0271	0.1458	N
KAESISDLENK	AT3G19770.1	1.084	0.1641	N
KASGNYEVLGPEYK	AT1G17210.1	1.1961	0.1468	N
KDSFSDLLLHLPR	AT4G30780.1	0.9161	0.0819	N
KEESEEEEGDFGFDLFG	AT4G25890.1	0.8373	0.3381	N
KFDWDHPLHLQPMSPTTVK	AT5G39320.1	0.9581	0.1173	N
KFETLSYLPDLTDSELAK	AT1G67090.1	1.0729	0.1469	N
KISDGDLQDVLMAAQAAADSAER	AT1G34220.1	0.8897	0.3232	N
ALDLASKPEGTGTPTK	AT2G37660.1	0.9751	0.0625	N
KLGTLASGIFSDIQDR	AT4G17890.1	0.9762	0.1655	N
KQPEEENGELSESEK	AT5G16730.1	1.1658	0.175	N
KVTSIIDSVPESPQRP	AT3G08710.1	1.0204	0.0867	N
KVVEGDSAEEDENKLPVEDIVSSR	AT4G02510.1	0.8647	0.1241	N
LAAPSSPFDDDSDDVDEQPLVR	AT4G11740.1	1.0513	0.2433	N
LAGQEFGTTTGRPR	AT3G57610.1	1.0462	0.0549	N
LASIDSFDSR	AT3G10540.1	1.0722	0.1733	N
LENSVQQGSSPR	AT2G15860.2	0.9557	0.118	N
LGAGLVQSPLDR	AT5G53420.1	0.893	0.0261	Y
LGDGAAESLHVK	AT3G52930.1	1.4773	0.5231	N
ALGSFGSFGSFR	AT5G60660.1	1.0371	0.1213	N
LGDSQDRVSQSVVR	AT1G17210.1	1.1639	0.1996	N
LGLTGPGSPSVQNPTPTR	AT5G02850.1	0.9144	0.0379	N
LGSQFATAIQNASETPK	AT3G46780.1	0.9425	0.0932	N
LGTFASSIFSDLQDR	AT5G46750.1	0.6475	0.2435	N
LGTLASGIFSDIQDR	AT4G17890.1	0.9058	0.1531	N
LGTVSSPEPISVVR	AT3G48740.1	0.9161	0.1993	N
LIDEFALSGSK	AT2G22560.1	1.0881	0.0582	N
LIHPLPPAITSPETSPER	AT2G27210.1	1.0589	0.0493	N
LIHPLPPALSSPETSPER	AT1G08420.1	1.015	0.0812	N
LISAVIAEAEAGGSPALVAR	AT4G10070.1	0.7149	0.1092	Y
ALGSFRSNATN	AT4G35100.1	1.2052	0.0703	Y
LLASSSSVGK	AT2G26280.1	1.6943	0.6627	N
LLEDIGDESEAQAESEED	AT3G27530.1	1.1295	0.2647	N
LLEHFLVQEQTEGSSPSR	AT5G64330.1	0.8459	0.1065	N
LLPLFPVTSPR	AT1G28280.1	0.9939	0.1907	N
LNIDTDSSSPQNIISPK	AT3G53180.1	0.9322	0.0309	N
LNLDRSSGDESMEDEPETK	AT4G39680.1	1.2534	0.2916	N
LNPLAPQFIPSSSK	AT1G33050.1	0.9695	0.0985	N
LPFSASFVGGGK	AT3G15040.1	0.8386	0.1811	N
LPNDARAPSPVNNPLLGSLPK	AT1G80490.2	0.6161	0.1278	Y
LQNLSEAHIRSLVSSPLVTR	AT4G14200.1	0.874	0.345	N
ALGSMNLDELLK	AT3G56850.1	0.8769	0.1462	N
LQVALESLEAEGYNTSEESEVRDGVK	AT4G00630.2	0.7281	0.2827	N
LRSPSLNALR	AT5G44460.1	1.0686	0.0353	N
LRSSSSFDGDEPDVSWVQSLVK	AT2G41900.1	1.0258	0.1746	N
LSGGDHIHAGTVVGK	ATCG00490.1	1.0389	0.1144	N
LSLDEDLVSSSSPK	AT1G26190.1	1.0553	0.0481	N
LSLDSPAK	AT3G13460.1	1.2646	0.3633	N
LSNLFADSPSQSASPR	AT2G05590.2	0.8025	0.0363	Y
LSSSPQCTLSGSSPPVGSLPK	AT5G21160.3	0.8969	0.0875	N
LTPPGSPPILSASGTPK	AT4G15545.1	0.9677	0.0843	N
LTSLSASSPVEIILDK	AT1G07990.1	1.0382	0.1353	N
ALLEGGSDDEGASTEAQGR	AT1G64790.2	1.0428	0.1621	N
LTYTLDEIEGPFEVGSDGSVK	AT3G50820.1	0.8977	0.1415	N
LVDDSYTPTASSSAK	AT5G47480.1	1.4473	0.4429	N
LVPHTVASQSEVDVASPVSEK	AT2G04880.1	0.8883	0.08	N
LVQSPNSFFMDVK	AT2G45710.1	0.8004	0.1368	N
LVSSASSSQLNQAFLDLEK	AT1G01060.1	0.9745	0.0577	N
LYEQPGEVDSLDSPSK	AT4G25770.1	1.1677	0.1035	N
MASIDVHLR	AT1G53310.1	1.5601	0.7283	N
MDGRFSPVGAGR	AT3G07810.2	1.0729	0.1706	N
MLVPGEPNISYICSR	AT4G00720.1	0.9201	0.0284	Y
MPRVDSSQNWAGHI	AT5G43830.1	1.4185	0.0812	Y
ALLNGPGNYSFNK	AT1G24764.1	1.0044	0.0096	N
MTAIDSDDDGVVR	AT1G70770.1	1.0683	0.1056	N
MYYQAPSEFGFGK	AT2G41430.1	1.0515	0.1121	N
NADDIYSEFFGVSSPSGPR	AT2G20550.1	1.151	0.403	N
NATEVPSPDYSQGK	AT1G20760.1	1.0496	0.0806	N
NEESVLLFPELILSPQERPPSR	AT2G20960.1	0.9788	0.1344	N
NFANSFGR	AT1G42550.1	1.0657	0.1558	N
NIEDIFSSGSRR	AT1G59870.1	1.4679	0.3816	N
NLAGDVIGTRTEAADAK	AT5G01530.1	0.885	0.1285	N
NLSGKAETMSTNVER	AT5G41950.1	1.3891	0.1885	N
NLSNPSARPNTGSK	AT4G20980.1	0.7997	0.021	Y
ALPTYTPESPGDATR	AT3G60750.1	0.9759	0.037	N
NLSQLASINYDLLSK	AT3G17850.1	0.7547	0.0468	Y
NLSTPPPVVRK	AT4G30160.2	1.0628	0.0744	N
NNSLLSGIIDGGR	AT1G24300.1	1.0206	0.062	N
NPLSPNSGQANLK	AT3G50370.1	1.2429	0.2425	N
NQPGNPNPDAEVIALSPK	AT1G14580.1	0.9399	0.0581	N
NQPGNPNPDAEVVALSPK	AT2G02080.1	1.018	0.0993	N
NRSGSGDDEEGSYGR	AT5G39570.1	0.964	0.0071	Y
NRTPDSHLVGR	AT3G10360.1	2.3755	1.5729	N
NSEDSGVTVDGSPSAK	AT1G07110.1	1.0952	0.1924	N
NSFFSPPTPSR	AT5G03040.1	0.9269	0.0593	N
AAASKTIEVEVDKPLGLTLGQK	AT5G17170.1	1.2569	0.2614	N
ALSFVGGNGGGK	AT3G53390.1	1.0962	0.1598	N
NSLESGNGSPEANSLVGNDENVK	AT5G38600.1	1.0292	0.0502	N
NSLNISMRDA	AT4G35310.1	0.937	0.2327	N
NSPMGFGSESGAELEK	AT5G52310.1	1.2666	0.1633	N
NSTLLGLDSSSANNLAELDVR	AT1G79570.1	0.8293	0.0341	Y
NSVFSNALSSPIRR	AT4G09830.1	0.9988	0.0447	N
NSVVSPVVGAGGDSSK	AT2G37340.1	1.1532	0.3203	N
NVDVGDALISQSPK	AT5G45190.2	0.9132	0.0416	N
NVEGSNEDEEEEIEEDGEEISEVDHAK	AT4G18905.2	0.8289	0.2176	N
NVSLQSHEDLAR	AT1G20110.1	1.3867	0.0694	Y
NVVEPISPMSAR	AT2G41900.1	1.1313	0.0702	N
ALTLGDILSLEDSQSPPNK	AT1G13650.2	0.6347	0.2607	N
NVVLDEFGSPK	AT2G28000.1	0.8519	0.0787	N
NYSPPSIDAVGPIPTK	AT1G34220.1	0.9871	0.136	N
QEAAVVSSPK	AT5G46750.1	1.6963	0.42	N
QFSLADAK	AT1G33050.1	1.106	0.0685	N
QGSGIIGTFGQSEELR	AT3G01310.1	0.8831	0.1043	N
QLASSAPVNVPDWSK	AT1G11700.1	0.935	0.4318	N
QRSSPADFFTYLASDK	AT1G05805.1	1.0428	0.059	N
QRSWVPPQPPPVAMAEAVEAIR	AT5G62810.1	0.7907	0.0175	Y
QVSSPWTQIVR	AT4G35890.1	1.2589	0.2684	N
RAFFDSADWALLK	AT4G16146.1	1.2711	0.3587	N
AMGTSYTETELNR	AT1G18210.1	1.0162	0.1355	N
RAPEEDEEDSGDEDDDRPPKR	AT1G47970.1	1.6668	0.2293	Y
RAPSFSGPLNLPNR	AT4G10730.1	1.0761	0.1058	N
RAPSFSGPLNLSTR	AT4G24100.1	1.1038	0.0721	N
RAPSPGGGSSTIVTLADR	AT1G79280.2	1.0895	0.0627	N
RGSEANWALANSR	AT3G15450.1	1.3571	0.0562	Y
RGSFESLSR	AT4G38710.2	1.5992	0.313	N
RHSVSFATTR	AT4G15545.1	2.275	1.4113	N
RNSISTPSLPPK	AT5G10470.2	1.1415	0.0278	Y
RPLSPSSAVVETSATEER	AT1G01840.1	1.0405	0.0537	N
RQGSGGVWGWLAGSPQEKDDDSP	AT3G05420.2	1.1472	0.2735	N
AMPRIDSEGVLCGASFK	AT3G15450.1	1.3738	0.2903	N
RQGSSGIVFDDR	AT1G15400.3	1.2171	0.1624	N
RTIQFVDWCPTGFK	AT1G04820.1	1.1393	0.0715	N
RTTSEPSLADMTNPFGGER	AT5G61210.1	0.942	0.1111	N
RTVQFVDWCPTGFK	AT5G19770.1	1.0214	0.062	N
RVEPRSPSPSGANTTPTPV	AT4G13510.1	1.0986	0.2022	N
RVSSFEALQPATR	AT1G74910.1	1.1653	0.0481	Y
SAAFEIAFQSPANR	AT1G33240.1	0.8529	0.065	N
SALPLKTPENSPTATDT	AT1G52380.1	0.9091	0.0974	N
SAPTTPINQNAAAAFAAVSEEERQK	AT4G37870.1	1.0235	0.1861	N
SASFHTLDELEVR	AT1G64500.1	1.0125	0.0438	N
AMPRVDSEGVLCGANFK	AT4G27450.1	0.957	0.1489	N
SASPPAAPADSSAPPHPK	AT5G62810.1	1.2186	0.0988	N
SASSLDLNLR	AT4G32340.1	1.1918	0.0065	Y
SASVGNWILDSK	AT4G10730.1	1.0704	0.1394	N
SASVGNWILEPK	AT4G24100.1	0.9867	0.0996	N
SASVNVEELR	AT1G10900.1	1.0657	0.0121	Y
SDEVIEVLSASPSK	AT5G40450.1	0.9377	0.0035	Y
SDFSPESGIADYSASPDAK	AT3G16310.1	0.9626	0.0827	N
SDSFKEETATNFPAK	AT4G14200.1	1.1855	0.0173	Y
SDSGINGVDFTEK	AT5G40390.1	1.0744	0.2197	N
SDSQSSLNFSER	AT4G35470.1	1.128	0.1588	N
ANGGFIMSASHNPGGPEYDWGIK	AT5G51820.1	0.9752	0.0843	N
SENSSSDSQKLPTPK	AT5G55530.1	1.2812	0.2042	N
SEPGFPGSFSASDK	AT4G37300.1	1.1206	0.054	N
SESDLAAAIEELDK	AT1G80950.1	0.9801	0.0362	N
SESGNRLSETDVGALYSQLK	AT5G59210.1	1.1903	0.3813	N
SFADILQEGLER	AT3G10360.1	1.0288	0.0225	N
SFGDVNEIGAR	AT4G32285.1	0.9343	0.0234	N
SFGNLGEIGSVK	AT5G24890.1	1.3422	0.0943	Y
SFGNLLDLASGDLLDIPQTPR	AT1G60140.1	0.5418	0.0789	Y
SFGNLMEAASK	AT2G24550.1	1.1707	0.2063	N
SFSAEGLK	AT2G25620.1	1.3506	0.0742	Y
APEEDEEDSGDEDDDRPPKR	AT1G47970.1	1.412	0.3177	N
SFSGGECADWSK	AT4G38900.1	1.1806	0.1952	N
SFSQAEFLEANTVLSK	AT1G15040.1	0.8839	0.0521	N
SFSVDSDFFDDLGVTEEK	AT1G43700.1	0.791	0.0911	N
SFTNLTAEAASALTSSSSMK	AT5G21940.1	1.1362	0.118	N
SFYGGSPGR	AT3G25690.1	0.8865	0.1298	N
SGESVDDESENYLSDLGK	AT1G42550.1	0.9208	0.1341	N
SGFSLSTIER	AT5G08050.1	0.867	0.0672	N
SGGGGGYSGGGGSYGGGGGRR	AT2G21660.1	1.745	0.2528	Y
SGGSPNRAELRK	AT1G03350.1	1.1105	0.0041	Y
SGGYGSERGGGYGSER	AT3G53460.4	1.6042	0.7304	N
APEPAAPDNASLLELFEYSNVNR	AT4G01090.1	3.1487	2.5002	N
SGPDSDGRVSPFVSPGVASK	AT3G07660.1	1.0959	0.0991	N
SGSAPPNMEGSFLAVDNLLSR	AT4G25880.1	0.7197	0.1124	N
SGSAPPTVEGLLR	AT3G10360.1	1.1035	0.0387	Y
SGSFGSGLVNR	AT4G22740.1	1.0086	0.0323	N
SGSGTSLNGDLPQSVSR	AT5G47480.1	1.0028	0.1414	N
SGSPSDLLASLSINDHL	AT2G23350.1	0.9893	0.0766	N
SGSSNQSPNELAAEEK	AT1G28280.1	1.1966	0.066	Y
SIEEENVPTTVDSGAADTTVK	AT2G30620.1	0.838	0.1767	N
SIEEENVPTTVDSGAADTTVKSPEK	AT2G30620.1	0.7331	0.2153	N
SINFSSFTSPDK	AT2G26110.1	1.1135	0.1138	N
APEYALVTQNSDPTSPR	AT4G08330.1	1.1034	0.0771	N
SIPGAPPVTPAGSFGRK	AT2G47970.1	1.2261	0.022	Y
SISAEGLDLLK	AT3G51470.1	0.9195	0.0821	N
SISITPEIGDDIVR	AT3G58640.1	0.8738	0.0067	Y
SISLGLQEYSDYDNVNEIK	AT2G02170.1	0.8957	0.0449	N
SISSAQFFGNQNR	AT5G46750.1	1.2398	0.1097	N
SISSAQYFGDQNK	AT4G17890.1	1.2896	0.2594	N
SITDYGSPEEFLSQVNYLLGK	AT1G06680.1	0.8604	0.0335	Y
SKSIASDLSSLSSMQSR	AT5G56850.1	1.0622	0.0652	N
SKSSEDIYTR	AT3G53710.1	1.3907	0.2665	N
SLAPPTFGSSPNFEALTQAYK	AT4G35780.1	1.0194	0.1071	N
APPSPLNDAESLSERR	AT5G58140.2	0.9494	0.0681	N
SLAQSSLLSCSVLEGAGR	AT3G15040.1	0.803	0.1081	N
SLEANQVQQQQGAAASVSC	AT1G15340.1	1.1797	0.0871	N
SLETDLEEAVK	AT3G16000.1	0.887	0.047	Y
SLGIPLVGLDTHPR	AT3G04790.1	0.825	0.0556	Y
SLGSFRSAANV	AT2G37170.1	1.2147	0.2192	N
SLPDVVTSPTQGLISVEEDNHSR	AT3G22170.1	0.8313	0.1123	N
SLQLGHQLSLK	AT3G52870.1	1.4048	0.3701	N
SLQQSNSFPTR	AT2G38410.1	1.1575	0.0589	Y
SLSASSFLIDTK	AT1G07110.1	0.9962	0.1522	N
SLSDIEQLLSDSIPCK	AT1G51140.1	0.6797	0.1975	N
AASEEGEAVEEEVK	AT5G52310.1	1.2466	0.1559	N
APSPSTTNFAGSSPR	AT5G64330.1	0.9913	0.0261	N
SLSFNSWEVPK	AT4G33050.2	1.054	0.1759	N
SLTELTGSPQLR	AT4G34860.1	0.8893	0.012	Y
SLTMENENFSR	AT3G16270.1	1.019	0.1317	N
SLTSSRSSISLSGER	AT5G50640.1	1.0359	0.1123	N
SLYDLQELLDTTIIASSGNLK	AT5G49760.1	0.72	0.025	Y
SMPPSNLEDLFSAEGSSSPR	AT2G41900.1	0.9303	0.0511	N
SMSFVGTHEYLAPEIIK	AT5G55910.1	0.7277	0.1157	Y
SNLLELFEYSNVNR	AT1G01440.1	0.4436	0.1534	Y
SNSGEFVLNDNVVPER	AT5G37710.1	1.0347	0.3236	N
SNSVDQMLLEQQMLNELQK	AT1G27430.1	0.9096	0.0818	N
APSPVNNPLLGGIPK	AT1G15750.1	0.8144	0.0993	N
SPSLNALR	AT5G44460.1	1.0659	0.02	Y
SPSLSLASLSSGLK	AT3G25500.1	0.9318	0.0992	N
SPSPLLLPK	AT3G60820.1	0.9365	0.1044	N
SPSSDLLSILQGVTDR	AT5G42950.1	0.8493	0.1206	N
SPSSLSSDYIK	AT5G07120.1	0.9488	0.0468	N
SPSSSLDDVEAK	AT4G33400.1	0.9212	0.1278	N
SPSSSSSDYIK	AT5G58440.1	1.4804	0.4572	N
SPTVVTVQPSSPRFPISTPTAGAQR	AT1G11360.1	0.9569	0.1521	N
SRDIDLSFSSPTK	AT2G32240.1	0.9568	0.2369	N
SRNVDVGDALISQSPK	AT5G45190.2	1.0723	0.0536	N
AQISEPELAAEHEEVK	AT1G20440.1	1.3344	0.1139	Y
SRSDLGSDLYGK	AT1G20110.1	1.3329	0.1977	N
SRSDLGSDLYGKR	AT1G20110.1	1.2926	0.0129	Y
SRSFGDVNEIGAR	AT4G32285.1	1.043	0.0526	N
SSDSLSGTNELLNINSETPMK	AT3G19770.1	1.1312	0.0646	N
SSGSFYEEEEEEDDGAK	AT5G52200.2	1.1061	0.082	N
SSLNAWGTSSLSPR	AT4G24680.1	1.1385	0.2045	N
SSPADFFTYLASDK	AT1G05805.1	0.8248	0.0388	Y
SSPGGRSPGFETGSR	AT4G13350.1	1.1993	0.1524	N
SSSMAGGGSGSGDYGGPIK	AT5G19050.1	1.1664	0.077	N
SSSPGYVGSYSVNK	AT3G07810.2	0.9888	0.1328	N
AQNTPEPASAPANMLSFGGVGGPGSPR	AT4G17950.1	0.8903	0.1155	N
SSSPPGNVDGFSIGK	AT1G30480.1	0.8129	0.1955	N
SSSPTREDVSVFR	AT5G46870.1	1.0594	0.0827	N
SSSSFDGDEPDVSWVQSLVK	AT2G41900.1	0.8985	0.0575	N
SSSSGNYDGMLGFGDLR	AT1G79090.1	1.1142	0.0188	Y
SSSVNSVPLILDIEDFK	AT5G12370.1	0.6475	0.0419	Y
SSVFPTSSYSPPEDSLSQDITDTVER	AT4G28300.1	0.9052	0.2541	N
STSCYMSSLPSEAVDEK	AT4G37930.1	0.8273	0.0805	N
STSSNPADDIPLTEAK	AT2G41740.1	0.7754	0.0076	Y
STVGTPAYIAPEILLR	AT3G50500.2	0.8154	0.0987	N
SVAVQQPIDGSPR	AT3G18230.1	0.9364	0.0667	N
AQPRPPSPSLTAQR	AT4G11740.1	1.1351	0.0534	N
SVENYPSSPSPR	AT1G11310.1	0.9956	0.0784	N
SVETLSPFQQK	AT1G07110.1	1.5201	0.5752	N
SVLDTPLSSAR	AT1G35580.1	0.963	0.0126	N
SVLSAFFVK	AT2G46225.2	0.97	0.3052	N
SVSPSPQMAVPDVFK	AT5G58950.1	0.9041	0.1291	N
SVSSPFMNTASK	AT1G77760.1	0.9197	0.2741	N
SVSVDSCFMEK	AT4G38900.1	1.029	0.0522	N
SWVSPAER	AT5G63860.1	1.1128	0.1838	N
SYGSMDSLEPSK	AT5G14540.1	1.3042	0.2834	N
SYSAGSNVAPR	AT5G04840.1	1.3929	0.2025	N
AQPSVESLEVLSK	AT5G03630.1	0.9298	0.0977	N
SYSGSLYR	AT5G14720.1	1.1671	0.1279	N
SYSTNLAFTPPEYLR	AT1G01740.1,AT5G59010.1	0.8336	0.1316	N
SYTNLLDLASGNFPVMGR	AT1G06410.1	0.7568	0.0425	Y
TAGGLLLTETTK	AT5G20720.1	1.0717	0.0204	Y
TASAEGLSTNTGEEASAITHDETSR	AT3G48890.1	0.8633	0.1401	N
TDPIGLDNLSMSDGESDPVYK	AT4G30890.1	0.8114	0.1077	N
TDSEVTSLAASSPARSPR	AT1G45688.1	1.0712	0.0825	N
TFDELSDTEVYEDSD	AT1G12920.1	0.9162	0.152	N
TFTICGNADYLAPEIVQGK	AT2G20050.1	0.6776	0.0367	Y
TGIWEYGDIQSDDEDNVPVRKPGRG	AT5G61780.1	0.724	0.1463	N
AQTGVMTAETGTYR	AT4G38470.1	1.0934	0.1225	N
TGSLESPLR	AT2G37080.1	0.9139	0.0537	N
TIASPGRGILAMDESNATCGK	AT4G38970.1	0.9501	0.0412	N
TIDSPGQEETGMTGVSK	AT2G32080.1	1.2216	0.2141	N
TIQFVDWCPTGFK	AT1G04820.1	0.9521	0.1176	N
TLEAPLPGSLSAVNNATTR	AT3G05420.2	0.9481	0.023	N
TLESLGFDGSPSSVAATQQHSMR	AT4G17950.1	1.1622	0.0446	Y
TLETEHQPEPSSSSPDQK	AT5G13200.1	0.9245	0.0466	N
TLGGILLPSTAQSKPQGGEVVAVGEGR	AT5G20720.1	1.0444	0.0289	N
TLNPSNLEELFSAEVASPR	AT5G12850.1	0.9224	0.2632	N
TLPVAVVEVVKPESPVLVIVEKPK	AT4G38710.2	1.6405	1.1936	N
ARSPPRVEQER	AT5G54310.1	1.6661	0.8928	N
TLSGNDKDQSGGEEETTSR	AT5G51300.1	0.9266	0.0252	Y
TLSSTPLALVGAK	AT5G40890.1	0.7966	0.1974	N
TLSYPTPPLNLQSPR	AT3G13300.1	1.0267	0.0567	N
TNSLLVLPR	AT3G05200.1	1.0428	0.1159	N
TPAFLSSSLSK	AT4G21160.1	1.006	0.1123	N
TPNSDAEVIALSPK	AT2G02070.1	1.0214	0.0507	N
TPYHPMMDDDGSLSPR	AT5G52200.2	1.1618	0.0804	N
TQLDLLEQLTSTSDGYLSDGGGSR	AT2G42975.1	0.8535	0.1571	N
TQRPPSPSLTAQR	AT4G23040.1	1.3035	0.1361	N
TQSFVPSELSEIFGGQLK	AT4G30890.1	0.8574	0.2206	N
ASANSLSAPIK	AT4G10730.1	0.9592	0.1031	N
TQVTSSGGGFSPGK	AT2G02170.1	0.93	0.0222	Y
TRDSDEEDRDYDVAALANNLSQAFR	AT1G07990.1	0.6062	0.275	N
TRSFDDSPPAAAELRR	AT4G11860.1	1.3058	0.2188	N
TRSVVNTVPTNSIGPQ	AT1G24267.2	1.0481	0.0398	N
TSAGVRGSPNNYFR	AT3G02180.1	1.1319	0.2155	N
TSCGSPNYAAPEVISGK	AT3G29160.1	1.1345	0.1486	N
TSEEGSQSPEQVK	AT4G13350.1	1.7067	0.0071	Y
TSESGSALSPEK	AT3G05900.1	1.2515	0.2348	N
TSLPDRPISAGR	AT3G08670.1	1.4549	0.1368	Y
TSSFRDPLSVSDSASPIPSR	AT5G65950.1	1.0765	0.154	N
ASFIASPR	AT3G02830.1	1.3533	0.1434	N
TSSLLSSSVASDTLR	AT5G35430.1	0.9932	0.0719	N
TSSNELSISVAGSTSSPASK	AT4G28080.1	1.8152	0.56	N
TSVADGSSPPHSHNIEMSK	AT3G52400.1	1.1406	0.2464	N
TTAAVASTLDSPK	AT1G73670.1	1.1934	0.2762	N
TTSIGDGGEEGVDDK	AT4G26130.1	0.9664	0.1098	N
TTSMEDPDGTLASVAQCIEQLR	AT2G22125.1	0.7653	0.2228	N
TVAAVAGSPGTPTTPGSARK	AT2G33830.2	1.13	0.1745	N
TVDGETENLPNGDSSPK	AT4G28080.1	1.2795	0.2025	N
TVQFVDWCPTGFK	AT5G19770.1	0.9338	0.2515	N
TVSGTSSSSSPELI	AT5G52200.2	0.9092	0.084	N
AASNPNLVALK	AT5G07980.1	1.1064	0.0985	N
ASGESSDSSTDLDVVSTIQNVWDK	AT1G52220.1	0.7243	0.1738	N
TVTIGDAIDGGEFSFAK	AT1G04530.1	0.9438	0.2534	N
TYVADVSEYLGSNSPRDPYLER	AT3G11330.1	1.105	0.1734	N
VAGASADILDAAEK	AT1G13930.1	1.9053	0.8468	N
VALTSLQSLPR	AT1G76850.1	0.8602	0.0756	N
VAPTQVLMTPSSPQSR	AT2G33620.1	1.1002	0.0669	N
VDGSESEEETEEMIFGSSEAAK	AT4G02510.1	0.9521	0.3643	N
VDSEGVLCGANFK	AT4G27450.1	0.9063	0.0827	N
VDSSGDVCGATFK	AT5G43830.1	1.2106	0.1968	N
VDSSGDVCGATFKVDAETKR	AT5G43830.1	1.6248	0.7379	N
VDSSGEVCGVTFK	AT3G22850.1	1.0719	0.045	N
ASLTRFDSIGSTR	AT1G21630.2	1.0933	0.1483	N
VDSSGEVCGVTFKVDSEAK	AT3G22850.1	1.033	0.1713	N
VDSSQNWAGHI	AT5G43830.1	1.1429	0.0495	Y
VDVYNRVNSIPR	AT4G27450.1	1.1097	0.1366	N
VEDLWDEQKPQLSPNEK	AT3G48530.1	0.8983	0.0357	Y
VEEIRSPQTINK	AT4G01290.1	1.0714	0.0703	N
VFDLEDLLRASAEVLGK	AT3G17840.1	0.7865	0.1338	N
VFEQQGIEAPSDDDDFIEVR	AT3G50370.1	0.8754	0.1632	N
VFTPSEDEQVSAAEEALVTETVNEAPIEVQK	AT3G25150.2	1.1032	0.2953	N
VFTYDNTASETDEVVETSTGK	AT3G02830.1	1.0162	0.0103	N
VGADDLSDSEK	AT4G02510.1	1.1225	0.3532	N
ASSEETSSIDTNELITDLK	AT4G01150.1	0.5484	0.0137	Y
VGGGLSLAFEDASSSPR	AT1G11700.1	0.9701	0.0901	N
VGSVQNWSK	AT3G22850.1	1.2291	0.1163	N
VGVGAESPAAATDCSK	AT3G54760.1	1.2241	0.1199	N
VHACVGGTSVR	AT1G54270.1	0.9721	0.0666	N
VISPQHELATLR	AT3G09600.1	1.0028	0.0927	N
VKPSSPAELESLMGPK	AT2G35370.1	1.0421	0.0138	Y
VLAESESSAFEDQCGR	AT5G14740.1	0.9602	0.0867	N
VLIAEGNCGSPR	AT4G24620.1	0.9131	0.1128	N
VLSLSDILYR	AT5G10940.1	1.1827	0.3279	N
VLSPYSLPASLLHSER	AT2G46630.1	0.7195	0.0643	Y
ASSFIRGGTDQLQTAR	AT3G11820.1	1.6554	0.473	N
VLVTGLPSSASWQDLK	AT1G02840.1	0.9962	0.2539	N
VMIHQPLGTAGGK	AT1G66670.1	0.9331	0.0896	N
VNNNNDSEVETSKPSSPK	AT5G55640.1	2.0517	0.5597	N
VNSEEIADGFEPKPVSR	AT3G48440.1	1.0161	0.1449	N
VNSLLSIPR	AT1G16220.1	0.9027	0.0851	N
VNSLVQLPR	AT1G03590.1	0.9535	0.0051	Y
VPEAQITNSATPTTTPR	AT4G39680.1	1.3296	0.1983	N
VPFFTDDEESSSTPKADALFIPR	AT1G10390.1	0.7333	0.1679	N
VPLPSSAPASELSPEAYSR	AT3G01540.2	0.8477	0.2621	N
VQEIVSEIFGKSPCK	AT4G37910.1	0.7404	0.0272	Y
ASSFVYSPGR	AT1G08680.4	1.0996	0.1764	N
VQSIVAEIFGKSPSK	AT5G09590.1	0.6644	0.0218	Y
VQSLAESNLSSLPDR	AT5G05600.1	1.1333	0.2393	N
VQVATVRGQAK	AT3G46780.1	1.458	0.0517	Y
VSFNDAPTAIFWTDYVATR	AT1G73670.1	0.7825	0.0498	Y
VSSFEALQPATR	AT1G74910.1	0.7649	0.0537	Y
VSSQFLPPDGSR	AT2G20050.1	0.9797	0.0957	N
VSSQSIEPPAVEDPQIELEK	AT1G74690.1	0.8536	0.0724	N
VSVFLPEEVKTK	AT4G20260.4	0.972	0.189	N
VTSADLSPK	AT5G14720.1	1.1496	0.395	N
VTSIIDSVPESPQRP	AT3G08710.1	0.852	0.0918	N
ASSGPDLSEIPNPADFPVIRK	AT5G59210.1	1.2077	0.4087	N
VVEGDSAEEDENKLPVEDIVSSR	AT4G02510.1	1.0125	0.0246	N
VVSRGSESPGVDGNTNALDYTTK	AT1G51690.3	1.063	0.2901	N
VVVGGSELTSSPK	AT4G28080.1	1.3204	0.3351	N
VYGPHFASPK	AT2G30860.1	1.1669	0.1133	N
YAAGAVDCPGSPK	AT5G27540.1	0.895	0.0302	Y
YAVFGYVTDNEDFLADLK	AT3G01480.1	0.7398	0.1112	Y
YGDRSSPGGRSPGFETGSR	AT4G13350.1	1.2056	0.0345	Y
YGSAPGSFLNSVVDEVIGGGSSNAR	AT1G05805.1	0.6431	0.0239	Y
YHGHSMSDPGSTYR	AT1G59900.1	1.455	0.7394	N
YLQAVGSFGGGGSR	AT3G62240.1	0.9544	0.002	Y
ATGAFILTASHNPGGPTEDFGIK	AT1G23190.1	0.979	0.0404	N
YLQSGSEDDDDTDTK	AT3G56150.1	0.9581	0.0774	N
YPIGVASEGDITELPGFEFFPDTK	AT3G15730.1	0.9056	0.1515	N
YRPEPSETGSPER	AT4G28610.1	1.2112	0.0649	Y
YRPEPSETGSPERK	AT4G28610.1	1.2267	0.0544	Y
YSLDNNPSSVLSPR	AT4G00752.1	1.6104	0.6306	N
YSLVLDPNLDAGTPR	AT3G03570.1	0.9346	0.0698	N
YVEEWVGPGSPMNSPR	AT1G36310.1	1.0447	0.0649	N
YVGFGSSPGPAPR	AT2G37550.1	1.0468	0.0222	N
ATLWYPSSQQSSAANSPPRNR	AT1G16520.1	1.1059	0.1011	N
ATSPQPDGPSSTGGSLK	AT1G59610.1	1.2503	0.1443	N
ATSPQPDGPTAGGSLK	AT1G10290.1	1.2923	0.1072	Y
AASQMAGSPSVLK	AT3G54760.1	1.1801	0.0287	Y
ATTEVGEAPATTTEAETTELPEIVK	AT2G46820.1	1.0146	0.1514	N
AVDAGMLDYDSDDNPIVVDK	AT2G47330.1	0.9444	0.1598	N
AVDEMSDGEPLVSFLK	AT5G10950.1	0.7243	0.1021	Y
AVDSLPLPRPSSSEVR	AT3G07660.1	0.9763	0.033	N
AVGSHCSLSEMDDLDLTR	AT1G35580.1	0.8655	0.0527	Y
AVLSPEQFR	AT4G04810.1	0.9552	0.0732	N
AVSEASSSFGAGYVAGPVTFIFEK	AT4G20260.4	0.7585	0.0237	Y
AVTDTESPHLGEITCGTLLEK	AT5G55230.2	1.0141	0.0782	N
AVVDSDLSDEEVGTVK	AT1G15280.2	0.9925	0.1198	N
AYFDSADWALGK	AT5G64130.3	1.5286	0.2451	N
AATASSEASEGPVMGLINK	AT1G27090.1	0.9091	0.0522	N
AYSAELSRGESANDILSALANR	AT1G22620.1	1.1536	0.0279	Y
CVSLNNLSDYEK	AT1G19000.1	0.8818	0.0305	Y
DAAADEEDDDDVDLFGEETEEEK	AT1G30230.2	0.7103	0.1982	N
DAGDSNSGLSPKPK	AT4G28080.1	1.3519	0.449	N
DAPAESDAEDEPEDDEGGDDSDSESK	AT1G09210.1	1.1407	0.1068	N
DAPAESDAEDEPEDDEGGDDSDSESKAEETK	AT1G09210.1	0.8763	0.189	N
DAPAESDAEEEAEDDDNEGDDSDNESK	AT1G56340.1	0.9183	0.127	N
DCSLNIEIPTSPSSNK	AT1G72880.2	1.0713	0.0041	Y
DFGGAAFSRFDSINSSR	AT1G20760.1	1.0326	0.1545	N
DFPDGSTTASPGR	AT5G38640.1	1.0069	0.0138	N
ACSSSSSSGYFAR	AT5G14780.1	1.3089	0.2127	N
DFSRSDSSVSEDGPK	AT4G39680.1	1.2658	0.3962	N
DFSTDTDSEIGSPLSPQLR	AT1G20770.1	1.2259	0.0401	Y
DFVVAHNLSGALQSDGRPVAPR	AT3G23310.1	1.058	0.0518	N
DGEVSDVEEDEYEAK	AT5G25780.1	0.9592	0.0435	N
DGPGPLHSPAVSK	AT5G57870.1	1.0469	0.0581	N
DGQIEETVDTAPASLGSPSR	AT5G67220.1	1.1454	0.3592	N
DHQETQALDETDLEELEDMGEK	AT4G27585.1	0.7138	0.1221	Y
DIESEVEVSQEGR	AT3G05420.2	1.1763	0.0142	Y
DLGLTLAADALNAGYNSDEEVYAAAK	AT2G47330.1	0.8627	0.0964	N
DLGSASPPVARPVR	AT4G13350.1	0.9539	0.0212	N
ADAVGVTVDGLFNK	AT3G46780.1	1.0633	0.1792	N
DLSEDENMEEAEEK	AT5G53440.1	1.3121	0.1783	N
DLTAVGSPENAPAK	AT1G12000.1	1.0087	0.0841	N
DNDVPVSYSGSGGPTK	AT1G05150.1	1.0586	0.0265	N
DNLTLWTSDMTDEAGDEIK	AT5G38480.1	0.8828	0.0704	N
DNNFDSFSRFDSFNTSEAGAGFSSQPER	AT1G20760.1	0.9417	0.2352	N
DQLSESMSFSSQMK	AT5G03660.1	1.2165	0.0475	Y
DRFYIQPLSPTEAAAR	AT4G05180.1	1.027	0.0029	Y
DRSPVLDDEGSPK	AT2G37340.1	1.6553	0.3626	N
DSEIEETEEFDTESPLPK	AT5G55210.1	0.766	0.1074	N
DSNVTPDDDVSGMRSPSAFFK	AT3G13300.1	1.1352	0.1388	N
	SD	0.262352
	Mean	1.06026
	90% confidence	1.3
The phosphorylation quantification of AT3G02830 and AT5G57870 in 0.5h of Col-0 and SnRK1K48M-5
		0.5h (114/113)			0h (117/113)			0.5h (118/113)
Phospho peptide	AGI number	Mean.Obs	SE.Obs	p<0.05	Mean.Obs	SE.Obs	p<0.05	Mean.Obs	SE.Obs	p<0.05
ASFIASPR	AT3G02830	1.35	0.07	Y	1.35	0.14	N	1.1	0.08	N
DGPGPLHSPAVSK	AT5G57870	2.15	0.9	Y	1.05	0.06	N	1.37	0.43	N

## Sheet: Sheet 5 SnRK1K48M treatment
Phosphorylated peptides profile in SnRK1K48M under submergence (Facrtion 2)
Material :	SnRK1K48M
Treatment:	Submergence(30min,1h,3h)
Filter criteria:	pRS score ≥ 50, identified peptides detected in two of three biological experiments
Normalization	The values are normalized by the average value of 117/113 in fraction 2 to get the ratio of 118/113, 119/113, and 121/113.
		0.5h (118/113)			1h (119/113)			3h (121/113)
Phospho peptide	AGI number	Mean.Obs	SE.Obs	p<0.05	Mean.Obs	SE.Obs	p<0.05	Mean.Obs	SE.Obs	p<0.05
AAAASSWSDNSGTESSPR	AT1G59610.1	1.123	0.1154	N	1.079	0.0709	N	1.1149	0.1457	N	Y: Yes
AAAASSYSDNSGTESSPR	AT1G10290.1	0.9072	0.2175	N	0.7227	0.0626	Y	0.8164	0.1885	N	N: No
AAASKTIEVEVDKPLGLTLGQK	AT5G17170.1	1.3469	0.342	N	1.3282	0.4355	N	0.8519	0.1536	N
AAASTDDFLQTLEDFTSK	AT2G31740.1	1.1427	0.165	N	1.9775	0.6073	N	1.4413	0.3017	N
AASEEGEAVEEEVK	AT5G52310.1	1.0274	0.0769	N	0.9044	0.0977	N	0.8978	0.1397	N
ADAVGVTVDGLFNK	AT3G46780.1	1.075	0.0363	N	1.046	0.0433	N	1.0211	0.1185	N
AELVELLGSDSS	AT1G06190.1	0.9832	0.1356	N	1.0902	0.0739	N	0.8288	0.0346	Y
AEQLITDVLQEAEAGNTAGSGGGGGR	AT2G25970.1	0.8678	0.0225	Y	0.7915	0.0012	Y	1.0483	0.1749	N
AFFDSADWALGK	AT1G69510.1	1.3888	0.2781	N	1.1439	0.1945	N	1.1509	0.2463	N
AFFDSADWALLK	AT4G16146.1	1.2945	0.3368	N	0.9285	0.1121	N	1.1509	0.2463	N
AFLDEDDPNQLPQSPK	AT2G30530.1	1.1388	0.0283	Y	1.0265	0.0495	N	0.8932	0.0227	Y
AFSESDIQTLGTGNTGLVQSQLDR	AT4G27900.1	0.9994	0.1804	N	0.8453	0.0448	Y	0.8866	0.1155	N
AGDSTPEELANATQVQGDYLPIVR	AT3G49010.1	1.1405	0.2143	N	1.2813	0.0913	Y	1.0396	0.0014	Y
AGSLEGLEFDFK	AT5G14200.1	1.0315	0.1943	N	0.8854	0.1231	N	0.8059	0.0761	N
AHGTAVGLPSEDDMGNSEVGHNALGAGR	AT1G09780.1	0.8236	0.0436	Y	0.6834	0.152	N	0.8226	0.1057	N
AHGTDPSPPMSPILGATR	AT3G23920.1	0.8664	0.0498	Y	0.8377	0.047	Y	0.8343	0.0269	Y
ALAVVEKPIEEHTPK	AT2G45820.1	1.4401	0.4653	N	1.3595	0.5153	N	0.9919	0.1776	N
ALAYSTVGTLDYMAPEVLLK	AT5G09890.2	0.7037	0.0136	Y	0.9762	0.0741	N	0.8247	0.084	N
ALGSFGSFGSFR	AT5G60660.1	0.89	0.0582	N	0.9161	0.1354	N	0.9754	0.1108	N
ALGSFRSNATN	AT4G35100.1	0.8305	0.0728	N	1	0.1294	N	1.371	0.2271	N
ALGSMNLDELLK	AT3G56850.1	0.82	0.115	N	0.8591	0.1023	N	0.8111	0.0628	Y
ALLEGGSDDEGASTEAQGR	AT1G64790.2	0.9486	0.0077	Y	0.934	0.0147	Y	0.9394	0.13	N
ALLNGPGNYSFNK	AT1G24764.1	1.0292	0.0681	N	1.0515	0.1608	N	1.175	0.0967	N
ALPPDVLFIADPEGSLLGTGNSVGPTFVGNETR	AT1G70570.2	0.7238	0.1513	N	1.0671	0.1004	N	3.4899	2.4996	N
ALPTYTPESPGDATR	AT3G60750.1	0.8186	0.0259	Y	1.0498	0.2323	N	0.8701	0.0913	N
ALTLGDILSLEDSQSPPNK	AT1G13650.2	0.8649	0.0459	Y	1.2065	0.0299	Y	0.9499	0.1276	N
AMGTSYTETELNR	AT1G18210.1	1.0112	0.2918	N	0.9061	0.1916	N	0.8303	0.0639	Y
AMPRIDSEGVLCGASFK	AT3G15450.1	1.7193	0.2544	Y	2.2266	0.3908	Y	1.7239	0.1685	Y
AMPRVDSEGVLCGANFK	AT4G27450.1	1.6389	0.4728	N	1.9653	0.3644	Y	1.4396	0.1756	Y
ANGGFIMSASHNPGGPEYDWGIK	AT5G51820.1	0.8348	0.1133	N	1.1494	0.1874	N	0.9115	0.1369	N
APEEDEEDSGDEDDDRPPKR	AT1G47970.1	1.2577	0.6531	N	0.8473	0.595	N	0.6502	0.0855	Y
APEPAAPDNASLLELFEYSNVNR	AT4G01090.1	0.8586	0.0645	N	1.2183	0.2109	N	1.2872	0.3541	N
APEYALVTQNSDPTSPR	AT4G08330.1	0.9918	0.1189	N	1.0134	0.087	N	1.0597	0.0794	N
APPSPLNDAESLSERR	AT5G58140.2	0.8888	0.0198	Y	1.1357	0.3609	N	0.9054	0.0961	N
APSPVNNPLLGGIPK	AT1G15750.1	0.8487	0.1394	N	1.1603	0.1942	N	0.8864	0.0939	N
APSPVNNPLLGSLPK	AT1G80490.2	0.8133	0.0636	Y	0.836	0.0669	Y	1.0057	0.0314	N
AQISEPELAAEHEEVK	AT1G20440.1	0.7873	0.1043	N	0.9927	0.1702	N	0.9225	0.1382	N
AQNTPEPASAPANMLSFGGVGGPGSPR	AT4G17950.1	1.0284	0.162	N	1.0296	0.1453	N	0.9929	0.0772	N
AQPRPPSPSLTAQR	AT4G11740.1	1.1034	0.2194	N	1.0395	0.1629	N	0.8556	0.136	N
AQPSVESLEVLSK	AT5G03630.1	1.1036	0.1577	N	1.066	0.1472	N	0.9207	0.0815	N
AQTGVMTAETGTYR	AT4G38470.1	0.9495	0.0387	N	0.9239	0.0623	N	1.3534	0.1943	N
ARPSAESLDELVK	AT3G52880.2	0.8486	0.0703	Y	1.2052	0.4112	N	0.9024	0.0822	N
ARSPPRVEQER	AT5G54310.1	0.9458	0.615	N	0.8121	0.2959	N	0.8853	0.3081	N
ASLTRFDSIGSTR	AT1G21630.2	1.1224	0.0949	N	0.9625	0.0751	N	0.9698	0.1272	N
ASQNNSYDNKSPLHK	AT3G25070.1	1.2087	0.1398	N	0.9718	0.132	N	1.1876	0.163	N
ASSEETSSIDTNELITDLK	AT4G01150.1	1.1316	0.278	N	1.1564	0.1052	N	1.1746	0.0696	N
ASSFIRGGTDQLQTAR	AT3G11820.1	1.2034	0.1519	N	1.1973	0.1587	N	1.3154	0.1822	N
ASSFVYSPGR	AT1G08680.4	1.2011	0.1677	N	1.0876	0.3013	N	0.9659	0.1043	N
ASSGPDLSEIPNPADFPVIR	AT5G59210.1	1.2904	0.06	Y	1.4788	0.1884	Y	1.3693	0.3049	N
ASSGPDLSEIPNPADFPVIRK	AT5G59210.1	1.2158	0.1725	N	1.324	0.2488	N	1.2725	0.2843	N
ASSPPEGEDEFTDDDGTK	AT5G16260.1	0.7901	0.0762	Y	0.7756	0.0946	Y	0.8841	0.1306	N
ATDILQGSPVESGPTTPLPDK	AT1G20670.1	0.7797	0.1519	N	1.084	0.0983	N	0.9033	0.0786	N
ATDTGEIGSALLAAEEAIEDVEETERLK	AT4G22240.1	1.1036	0.1126	N	1.6807	0.2182	Y	0.9685	0.0262	N
ATEIPTFNLAATRSLNK	AT1G75100.1	1.2373	0.1236	N	1.4318	0.2699	N	0.9381	0.0242	Y
ATGAFILTASHNPGGPTEDFGIK	AT1G23190.1	0.9517	0.0582	N	0.9346	0.1219	N	0.7207	0.0345	Y
ATLWYPSSQQSSAANSPPRNR	AT1G16520.1	1.0237	0.0477	N	0.9992	0.0609	N	0.9128	0.1225	N
ATSPQPDGPSSTGGSLK	AT1G59610.1	1.0316	0.0013	Y	0.8901	0.2222	N	0.9698	0.1476	N
ATSPQPDGPTAGGSLK	AT1G10290.1	0.9445	0.0211	Y	0.8116	0.1603	N	0.874	0.0371	Y
ATTEVGEAPATTTEAETTELPEIVK	AT2G46820.1	0.9545	0.0341	N	1.0047	0.0566	N	0.896	0.0846	N
AVDAGMLDYDSDDNPIVVDK	AT2G47330.1	0.8419	0.0043	Y	1.1142	0.0516	Y	0.9689	0.085	N
AVDEMSDGEPLVSFLK	AT5G10950.1	0.9431	0.125	N	1.1254	0.0518	Y	1.1083	0.1644	N
AVDSLPLPRPSSSEVR	AT3G07660.1	0.8478	0.0267	Y	0.7328	0.0888	Y	0.5354	0.0167	Y
AVGSHCSLSEMDDLDLTR	AT1G35580.1	0.813	0.0402	Y	0.9195	0.0832	N	0.8828	0.0751	N
AVLSPEQFR	AT4G04810.1	1.0372	0.1211	N	1.0214	0.0065	N	0.9236	0.1125	N
AVSEASSSFGAGYVAGPVTFIFEK	AT4G20260.4	1.2993	0.194	N	1.2032	0.2365	N	1.1811	0.0347	Y
AVTDTESPHLGEITCGTLLEK	AT5G55230.2	0.9685	0.0329	N	1.2974	0.1845	N	1.1729	0.0594	Y
AVVDSDLSDEEVGTVK	AT1G15280.2	0.7482	0.0852	Y	0.7941	0.0373	Y	0.8551	0.0312	Y
AYFDSADWALGK	AT5G64130.3	1.2009	0.1904	N	0.9069	0.1142	N	0.8268	0.0916	N
AYSAELSRGESANDILSALANR	AT1G22620.1	0.9902	0.1128	N	1.028	0.1438	N	0.9659	0.1527	N
AYTSDDELDELSSPLAVVVLQQAGSK	AT3G01810.1	5.5049	4.9367	N	4.974	3.785	N	4.1915	3.1341	N
CVSLNNLSDYEK	AT1G19000.1	0.8656	0.0359	Y	0.7091	0.1775	N	0.5906	0.0883	Y
DAGDSNSGLSPKPK	AT4G28080.1	1.2049	0.1614	N	0.9322	0.1758	N	1.1035	0.0507	N
DAPAESDAEDEPEDDEGGDDSDSESK	AT1G09210.1	1.0521	0.1804	N	0.4661	0.1585	Y	0.8607	0.1756	N
DAPAESDAEEEAEDDDNEGDDSDNESK	AT1G56340.1	0.735	0.0749	Y	0.5842	0.0462	Y	0.7188	0.1047	N
DCSLNIEIPTSPSSNK	AT1G72880.2	0.9681	0.1429	N	0.8262	0.1	N	0.8979	0.1516	N
DFGEETTALSIVNK	AT1G15930.2	1.224	0.0387	Y	1.1556	0.0489	Y	0.9631	0.0769	N
DFGGAAFSRFDSINSSR	AT1G20760.1	0.9357	0.0738	N	0.7983	0.1572	N	0.8318	0.0254	Y
DFSRSDSSVSEDGPK	AT4G39680.1	1.4659	0.8394	N	1.0652	0.5718	N	0.9951	0.3967	N
DFSTDTDSEIGSPLSPQLR	AT1G20770.1	0.9458	0.1161	N	0.9327	0.103	N	1.0014	0.1033	N
DFVVAHNLSGALQSDGRPVAPR	AT3G23310.1	0.8471	0.1184	N	0.9948	0.0443	N	1.0467	0.0476	N
DGELGELSPDIR	AT3G26935.1	0.8137	0.0964	N	0.7436	0.1198	Y	0.7872	0.0351	Y
DGQIEETVDTAPASLGSPSR	AT5G67220.1	1.1152	0.006	Y	1.1428	0.0968	N	0.9599	0.0969	N
DGRRSPDYQDYQDVITGSR	AT5G53440.1	0.7952	0.0201	Y	0.8901	0.0025	Y	0.7905	0.0669	Y
DHQETQALDETDLEELEDMGEK	AT4G27585.1	1.5742	0.5631	N	1.1169	0.1116	N	0.9717	0.0816	N
DIESEVEVSQEGR	AT3G05420.2	0.9427	0.0898	N	0.7315	0.0425	Y	0.838	0.0448	Y
DIQGSDNAIPLSPQWLLSKPGENK	AT5G42950.1	2.2247	0.8901	N	1.31	0.6734	N	1.3919	0.1015	Y
DISPTAAGLGLPVTGGK	AT1G67230.1	0.8099	0.0856	Y	0.9142	0.056	N	0.727	0.0025	Y
DKDGDTASASQETVAR	AT4G38630.1	1.0068	0.3471	N	0.7554	0.1049	Y	0.7894	0.1073	N
DLGDEEVWGREVPSFIQR	AT3G08510.1	1.3198	0.0719	Y	1.3684	0.0842	Y	1.0557	0.0689	N
DLGLTLAADALNAGYNSDEEVYAAAK	AT2G47330.1	0.8336	0.1507	N	0.9469	0.0786	N	1.0042	0.1772	N
DLGSASPPVARPVR	AT4G13350.1	0.7002	0.0396	Y	0.7686	0.1675	N	0.6944	0.0349	Y
DLGSASPPVARPVREILGDSVIPLR	AT4G13350.1	1.0299	0.3109	N	1.4514	0.8776	N	1.5469	0.7678	N
DNDSEPEELLR	AT4G27430.1	0.8041	0.0096	Y	0.7363	0.0219	Y	1.0064	0.0886	N
DNLTLWTSDMTDEAGDEIK	AT5G38480.1	0.8844	0.0206	Y	1.3066	0.0944	Y	1.2148	0.2038	N
DNNFDSFSRFDSFNTSEAGAGFSSQPER	AT1G20760.1	1.041	0.0993	N	0.9618	0.0695	N	1.2095	0.0055	Y
DRFYIQPLSPTEAAAR	AT4G05180.1	1.0264	0.1193	N	0.9445	0.1945	N	1.1438	0.2105	N
DRSPVLDDEGSPK	AT2G37340.1	0.5939	0.2622	N	0.5034	0.0011	Y	0.5503	0.0717	Y
DRTTSMEDPDGTLASVAQCIEQLR	AT2G22125.1	1.0304	0.1325	N	1.3382	0.0734	Y	1.1873	0.1798	N
DSEIEETEEFDTESPLPK	AT5G55210.1	0.8389	0.069	N	0.7957	0.1638	N	0.8084	0.0978	N
DSNVTPDDDVSGMRSPSAFFK	AT3G13300.1	1.0314	0.132	N	0.8865	0.0365	Y	0.9221	0.0855	N
DSSSIAGSSSPIPATVSTGK	AT2G38410.1	0.8065	0.2414	N	0.7131	0.1459	N	0.768	0.1183	N
DSSVLVSVSSPMREYEWAEAR	AT3G22520.1	0.7043	0.0695	Y	0.7269	0.0782	Y	0.7494	0.1368	N
DTNVTPDDDVSGIRSPSAFFK	AT3G13290.1	1.0362	0.2769	N	1.0479	0.1217	N	1.0587	0.0188	Y
DVEAGTSSFTEYEDSPFDIASTK	AT4G29900.1	1.1962	0.3018	N	1.3018	0.0525	Y	1.1627	0.0252	Y
DVGDCSSEGRATDGLTAEEGELIR	AT4G11860.1	0.8999	0.1482	N	0.8355	0.0526	Y	0.8276	0.0788	N
DVIGSDDEGVPGIDHNAYLDAAAPGIK	AT5G16270.1	0.8806	0.084	N	0.7657	0.0296	Y	0.8367	0.0339	Y
DVVLSSSSFLR	AT1G72710.1	1.1457	0.118	N	0.9697	0.0918	N	1.0822	0.056	N
EAALAATPSDSPTIFDK	AT3G56490.1	0.9905	0.1635	N	1.0459	0.1345	N	1.0109	0.0474	N
EAEAASLAEDAQQK	AT3G46780.1	0.7325	0.0959	Y	0.8165	0.0074	Y	0.7228	0.1349	Y
EALPALTDELIGDMMSPPWR	AT3G23490.1	1.0042	0.154	N	1.0778	0.043	N	1.0671	0.0237	N
EEKEESDDDMGFSLFE	AT2G27710.1	1.3315	0.4125	N	0.7546	0.1742	N	1.2225	0.3379	N
EESDDDMGFSLFE	AT2G27710.1	0.8626	0.1687	N	0.7645	0.1459	N	0.9459	0.0776	N
EESDEEDYGGDFGLFDEE	AT3G09200.1	0.8354	0.0837	N	1.0747	0.0741	N	1.0597	0.0523	N
EESEEEEGDFGFDLFG	AT5G57290.1,AT4G25890.1	1.3549	0.1202	Y	1.6865	0.4891	N	1.7477	0.6582	N
EFSSNANFSPLAR	AT1G53165.3	0.5905	0.0206	Y	0.5684	0.0476	Y	0.6197	0.0538	Y
EGGGYGGGDGGSYGGGGGGW	AT4G39260.1	0.8375	0.0409	Y	0.7234	0.0215	Y	0.9829	0.0708	N
EGTKGSSGNLVDAAR	AT5G64813.1	1.056	0.1383	N	0.6469	0.0631	Y	0.7811	0.0299	Y
EIENIMQLAGLNPNSDSATSSR	AT5G49760.1	1.1865	0.3396	N	1.254	0.0467	Y	1.4092	0.0724	Y
EIITLDPSSPKVPAVVPVK	AT1G67950.3	1.6316	0.0183	Y	1.2664	0.0632	Y	0.9445	0.0136	Y
EILQSESFKEEGYLASELQEAEK	AT1G22530.1	1.1579	0.2467	N	1.2629	0.0845	Y	1.0808	0.0437	N
EISDDEEEEEK	AT5G56010.1	0.6498	0.0395	Y	0.4974	0.0893	Y	1.0957	0.2025	N
EITGSGIFSR	AT1G78150.3	1.3131	0.2364	N	0.9987	0.1378	N	1.0366	0.1053	N
EITVIAVDYPK	AT2G27070.1	0.9191	0.1134	N	0.8073	0.0175	Y	0.8203	0.063	Y
EKPLVQVLSDDDSEVK	AT3G17160.1	1.3055	0.3317	N	1.434	0.414	N	0.7708	0.0974	N
ELAEQIAKDPSFNQLAEQLQR	AT2G17390.1	1.7693	0.3616	N	1.6393	0.2446	Y	1.6139	0.299	N
ELDFQYSPFSAQQSMQSR	AT1G29350.1	0.8921	0.1889	N	0.8513	0.2005	N	0.8883	0.1325	N
ELSPGPSRSPLGAGYSYGVNR	AT3G07810.2	0.9637	0.0999	N	0.9243	0.0498	N	0.9233	0.0518	N
ERVASPENGAVR	AT5G52040.2	1.202	0.0787	Y	0.7706	0.0652	Y	0.8651	0.3219	N
ESESPRYQALLR	AT3G17850.1	0.8301	0.0584	Y	0.8538	0.0776	N	0.9049	0.0758	N
ESSDEALVSMLASR	AT5G40450.1	0.8813	0.0533	N	0.9895	0.0463	N	1.0752	0.0369	N
EVSTLSDPGSPRR	AT4G05150.1	0.7849	0.2244	N	0.7521	0.2394	N	0.6664	0.1311	Y
EVSTLSDPGSPRRDVPSPYGSTSSAPVMR	AT4G05150.1	0.9678	0.0714	N	0.9112	0.1344	N	0.9279	0.0858	N
EVTFGDLGSK	AT5G04930.1	0.9038	0.1049	N	0.9121	0.164	N	0.893	0.1645	N
FADELIANAAYIGTPGK	AT3G52930.1	0.9385	0.2303	N	0.9094	0.0792	N	1.1231	0.2181	N
FDSFNSNNNDAFSLSR	AT1G21630.2	0.7831	0.0457	Y	0.7871	0.165	N	0.7971	0.1348	N
FETLSYLPDLSDVELAK	AT5G38420.1	1.3688	0.456	N	1.2483	0.3556	N	0.9466	0.0563	N
FETLSYLPDLTDSELAK	AT1G67090.1	1.0786	0.0454	N	0.9931	0.4973	N	0.6764	0.2958	N
FGAQPSSISFNISAEERK	AT4G25320.1	1.1961	0.0412	Y	1.07	0.0731	N	1.041	0.0692	N
FGEWDVNDPASAEGFTVIFNK	AT5G55850.2	1.3569	0.0531	Y	1.5318	0.1618	Y	1.6127	0.1193	Y
FGEWDVNDPSSAEGFTVIFNK	AT2G04410.1	1.366	0.179	N	1.2576	0.1808	N	1.4278	0.1365	Y
FGRPPSLIDR	AT4G26130.1	0.9471	0.1456	N	0.7257	0.2854	N	1.0344	0.0825	N
FGSALNIETLVAAAER	AT1G02080.1	0.8238	0.0469	Y	0.7309	0.0605	Y	0.8649	0.0309	Y
FKSIPSIVELDSLK	AT3G03250.1	1.5901	0.3366	N	1.2205	0.0873	N	1.1474	0.0713	N
FNQPGDLEPPSLIADEDSPVQK	AT5G09850.1	0.793	0.2003	N	0.8912	0.1243	N	0.7048	0.1065	Y
FSDQLAVSSVLSPSHK	AT5G12850.1	1.431	0.0771	Y	1.0861	0.0504	N	0.9701	0.0502	N
FSSLSLLPSQTSPK	AT3G55270.1	0.7138	0.1385	N	0.7895	0.2458	N	0.8183	0.128	N
FSSSSSFDLTNGGSEETPFPVK	AT2G24050.1	1.0837	0.4945	N	1.1332	0.2828	N	1.1287	0.1272	N
FSTPLGSGNVLSEEEQK	AT1G30440.1	0.7237	0.1301	N	0.7914	0.0108	Y	0.8022	0.0239	Y
FSYNSYPDSAESSPR	AT5G09620.1	0.9257	0.1107	N	0.6882	0.0204	Y	0.8774	0.0672	N
FSYNSYPDSTDSSPR	AT5G64430.1	0.9759	0.0183	N	0.8402	0.4516	N	0.8375	0.2152	N
FTDSALASAVFSPTHK	AT2G41900.1	0.8778	0.0314	Y	0.7764	0.1753	N	0.772	0.1028	N
FTSGLGIRLSPK	AT3G19420.1	1.3237	0.4442	N	1.3669	0.6569	N	0.9637	0.2718	N
FYDFQDDPPSPTSEYGSAR	AT3G09560.2	0.7811	0.0151	Y	0.8978	0.0362	Y	0.8808	0.0193	Y
GASPVAAYRK	AT4G25500.1	1.1398	0.1918	N	0.9593	0.1857	N	1.1925	0.1633	N
GEANISYICSR	AT4G18710.1	0.7959	0.0803	Y	0.8574	0.2213	N	0.9839	0.1815	N
GEPNISYICSR	AT5G26751.1	0.8108	0.04	Y	0.9231	0.2228	N	0.8853	0.1193	N
GESEPIAAAAAVAGPSSPQSR	AT4G35890.1	0.8552	0.133	N	1.1562	0.3266	N	0.9029	0.1034	N
GESVVSNLVPVQSASR	AT5G57870.1	1.2637	0.0501	Y	1.158	0.1198	N	1.308	0.1017	Y
GFGSYSDFFTELDATAGNLQGK	AT5G47490.1	1.1577	0.0948	N	1.0704	0.1447	N	1.037	0.1686	N
GFSDSDTNVNR	AT2G01190.1	1.1898	0.4263	N	1.1297	0.1265	N	1.1193	0.2141	N
GFVPFVPGSPTER	AT5G27150.1	0.8766	0.1514	N	0.9242	0.0729	N	1.0792	0.0983	N
GGGYGSERGGGYGSER	AT3G53460.4	1.2002	0.3467	N	0.9475	0.3203	N	0.689	0.163	N
GGGYGSERGGGYGSQR	AT3G53460.4	0.8349	0.2532	N	0.6186	0.0405	Y	0.5291	0.1782	Y
GGMTSHAAVVAR	AT4G15530.5	1.2849	0.2565	N	1.3486	0.3254	N	0.9824	0.2135	N
GGSFLAGNLSFNR	AT3G05090.1	0.9287	0.0847	N	1.0102	0.1605	N	0.8896	0.0848	N
GGSIGCDLWVDLINPTAVEDLK	AT5G50380.1	0.7953	0.0324	Y	1.2322	0.2403	N	1.0982	0.0217	Y
GGSLQNPSPTAPSRK	AT5G53620.1	1.1913	0.0924	N	1.0547	0.2432	N	0.719	0.0824	Y
GHLSVSDLLDYITPDSGIK	AT4G28080.1	1.4299	0.1953	Y	2.1258	0.1661	Y	1.5311	0.1409	Y
GISAWNFNLEDLK	AT5G14720.1	0.6555	0.1255	Y	0.9988	0.0966	N	0.9386	0.2277	N
GLAYDTSDDQQDITR	AT2G39730.1	0.9815	0.0938	N	0.9402	0.1322	N	0.9772	0.0991	N
GLDIDTAGHHYTV	AT2G18960.1	0.7743	0.0333	Y	0.939	0.0992	N	0.9796	0.1811	N
GLDIETIQQAYTV	AT5G62670.1	0.8119	0.0666	Y	1.1611	0.1556	N	1.0235	0.126	N
GLDIETPSHYTV	AT4G30190.2	0.6976	0.1416	Y	0.9126	0.0283	Y	0.8516	0.0491	Y
GLFVDRGVGSPR	AT1G07110.1	0.9753	0.0436	N	1.1026	0.2596	N	0.7434	0.1213	Y
GMGTNLFDKPSHPNSPTVYDWLYSDDTR	AT2G33830.2	2.0514	0.6032	N	1.537	0.291	N	1.4275	0.2805	N
GNSVPATAPTPIPLVSINHDDDDDESDDDFLQLAHR	AT1G21380.1	0.6517	0.074	Y	0.9353	0.2753	N	0.9417	0.1961	N
GQETSLENTLPDSFFASPSK	AT3G21100.2	0.9305	0.0563	N	0.8589	0.0191	Y	0.7941	0.0054	Y
GRSPAFNALAATFESQNAR	AT4G30160.2	1.0337	0.0767	N	1.1973	0.0943	N	1.1043	0.0882	N
GRSPPPPPPR	AT3G55460.1	1.45	0.2933	N	1.13	0.4596	N	0.9628	0.605	N
GRVTTPSEEDSNNGLPVQQPGTPNQR	AT1G52200.1	1.0927	0.1683	N	1.1385	0.3409	N	1.2567	0.1551	N
GSESPGVDGNTNALDYTTK	AT1G51690.3	1.1093	0.1069	N	1.1463	0.2598	N	0.8609	0.0466	Y
GSGDPYGSESFQYSGNFPASK	AT5G49760.1	0.9097	0.0328	Y	0.9257	0.035	N	0.8316	0.0014	Y
GSPQSAGLSFLNR	AT5G20490.1	0.9551	0.1106	N	0.8827	0.0047	Y	0.9935	0.0944	N
GTGTANQCPTIDGGSETFSFK	AT3G50820.1	0.9621	0.0516	N	0.9018	0.0882	N	0.829	0.0421	Y
GVSAWNFNIEDLK	AT4G10730.1	0.6879	0.0949	Y	0.9886	0.058	N	0.9077	0.0543	N
GVTIRVDPNDVDTSSS	AT2G35820.1	1.2654	0.0709	Y	1.0194	0.2014	N	1.1631	0.3176	N
GYTSDEELEELDSPLTSIVDK	AT2G42320.1	0.9683	0.1007	N	0.987	0.1142	N	1.0418	0.0585	N
HLNQQPSESVSDSQSPR	AT5G65910.1	0.7825	0.2487	N	0.6169	0.0611	Y	0.7981	0.003	Y
HPWLSYPYEPISA	AT1G73460.1,AT1G73450.1,	0.7129	0.0061	Y	0.8195	0.1007	N	0.8269	0.0314	Y
HPWLTYPYEPISA	AT3G17750.1	0.8026	0.0905	Y	0.9033	0.1141	N	0.8064	0.0641	Y
HQIPPPSPAAPPANR	AT5G02550.1	1.2462	0.276	N	0.7712	0.1421	N	0.8081	0.4157	N
HVESMSQLPSGAGK	AT5G36880.2	0.9242	0.1485	N	0.9727	0.1698	N	0.9417	0.1556	N
IAVASLTPQSPEGIDVAYK	AT3G62800.1	0.9931	0.0945	N	0.9723	0.0593	N	0.8885	0.0866	N
IDLDKPEVEDDDDNDEDDSEDDDEAEGHDGEAGGR	AT5G13850.1	0.9762	0.1576	N	0.487	0.2902	N	0.7353	0.0934	Y
IDSEGVLCGASFK	AT3G15450.1	1.2788	0.1553	N	1.4275	0.0415	Y	2.0027	0.4482	N
IDSEGVLCGASFKVDACSK	AT3G15450.1	2.5058	1.3588	N	1.9689	0.7023	N	3.1848	1.4018	N
IEEEEETEEGSVNPK	AT1G10140.1	0.7495	0.2383	N	0.8376	0.1699	N	1.0956	0.2085	N
IELGLSSDEDEK	AT1G06210.1	0.8616	0.1033	N	0.645	0.1754	N	0.7453	0.0812	Y
IELQSQSWPMQQSFSPEK	AT4G38470.1	0.8902	0.008	Y	0.8625	0.0172	Y	0.8873	0.1031	N
IEMTSPVVTK	AT2G37970.1	0.6252	0.0999	Y	0.6414	0.0762	Y	0.6402	0.1899	N
IFVGGLSPEVTDRDLER	AT5G04280.1	0.6625	0.196	N	0.6382	0.2315	N	0.756	0.1529	N
IGIWQYGDIESDDEDTGPAR	AT5G07350.2	0.9119	0.2044	N	1.0074	0.1931	N	1.0266	0.067	N
IGSSEMLIEGEDVR	AT4G01290.1	0.9123	0.1317	N	1.135	0.2226	N	1.3778	0.4221	N
IIDGSPPPSPK	AT2G37340.1	0.5187	0.0188	Y	0.5371	0.071	Y	0.7281	0.1517	N
IIGVDFNSK	AT1G77120.1	1.0684	0.2649	N	0.9976	0.2299	N	1.3177	0.29	N
IIQLPQSSPDESPNASTK	AT4G29860.1	0.9974	0.0799	N	1.0585	0.0955	N	0.8916	0.0732	N
IISQLEPEVLSPIKPADDQLSLSDLDMVK	AT4G29810.2	0.8073	0.3041	N	0.9036	0.2492	N	0.7425	0.2316	N
IITDYVGSPATDPMR	AT3G49590.3	0.8922	0.0149	Y	0.8917	0.1815	N	1.1044	0.0992	N
INELEQSINDLRAEMGVEGTPPPASK	AT4G15802.1	1.2973	0.5096	N	0.984	0.1262	N	1.3151	0.1011	Y
INLVDVGGGGLFSPR	AT5G65950.1	0.9153	0.0218	Y	0.8355	0.222	N	0.9805	0.1798	N
INSAESMELWASQQK	AT5G20280.1	0.8402	0.1436	N	0.9341	0.0947	N	0.7838	0.0434	Y
IRSEMQIWSEDDK	AT4G10120.1	0.8532	0.0738	N	1.1717	0.1302	N	0.8944	0.125	N
ISAGVSSMSFK	AT5G16880.1	1.1999	0.2499	N	1.0375	0.2287	N	1.1082	0.0724	N
ISSVDVFENWFAQHK	AT5G11110.1	0.8284	0.084	N	1.3622	0.2722	N	1.1474	0.1795	N
ITAELQAASSSDSK	AT5G14740.1	0.7828	0.0338	Y	0.7314	0.0852	Y	0.8338	0.0205	Y
ITTQPINIR	AT1G28330.5	1.0405	0.1021	N	1.174	0.2645	N	1.4274	0.2633	N
IVDVSESTDEAEVQQVEPVDVQPVK	AT3G05900.1	1.0421	0.1435	N	1.2168	0.0868	Y	0.99	0.2378	N
KDSFSDLLLHLPR	AT4G30780.1	1.5876	0.3684	N	1.8872	0.344	Y	1.0707	0.2522	N
KEESEEEEGDFGFDLFG	AT5G57290.1,AT4G25890.1	1.1396	0.1161	N	0.8676	0.7014	N	1.2116	0.0667	Y
KFDWDHPLHLQPMSPTTVK	AT5G39320.1	4.0058	2.5687	N	2.7309	0.5276	Y	1.1563	0.2038	N
KFETLSYLPDLTDSELAK	AT1G67090.1	1.0116	0.0661	N	0.9327	0.0203	Y	0.8477	0.0622	Y
KFSEQNIGAAPPSYEEAVSESR	AT3G59290.1	0.9822	0.0444	N	1.0112	0.0912	N	1.0187	0.0785	N
KFSEQNIGAPPSYEEAVSDSR	AT2G43160.3	0.9304	0.0968	N	1.0045	0.1285	N	0.8564	0.0675	N
KISDGDLQDVLMAAQAAADSAER	AT1G34220.1	1.0834	0.0721	N	1.1635	0.1736	N	1.0464	0.1433	N
KLGTLASGIFSDIQDR	AT4G17890.1	1.1117	0.1028	N	1.0511	0.0629	N	0.9929	0.0798	N
KQASSELFSVPIDTPPELVFR	AT5G23450.3	1.0394	0.2783	N	1.3979	0.1149	Y	1.1844	0.0518	Y
KSPSLLELIQMK	AT4G30780.1	1.0965	0.3863	N	1.3459	0.4462	N	0.9175	0.092	N
KVSGEVPWFGIEQEYTLLQQNVK	AT5G35630.1	0.9501	0.0276	N	1.0208	0.2363	N	0.9716	0.1082	N
KVTSIIDSVPESPQRP	AT3G08710.1	0.9411	0.1131	N	1.153	0.2324	N	0.9912	0.0258	N
KVVEGDSAEEDENKLPVEDIVSSR	AT4G02510.1	0.8317	0.0881	N	0.7968	0.0124	Y	0.7584	0.1294	N
LAAPSSPFDDDSDDVDEQPLVR	AT4G11740.1	1.131	0.1975	N	1.0404	0.0383	N	1.2375	0.1545	N
LAGQEFGTTTGRPR	AT3G57610.1	0.9588	0.0854	N	0.6653	0.1147	Y	0.8836	0.0683	N
LANLGTVWSPR	AT1G06460.1	0.9098	0.2241	N	0.7733	0.4778	N	0.8612	0.2221	N
LAQLRPVILDKPGNFSDDSGASSDGETAVSSPSER	AT5G66055.1	0.999	0.4027	N	1.7983	0.3276	Y	1.9084	0.8598	N
LASFISKPDSTPPLK	AT3G01860.1	1.2491	0.0101	Y	0.9799	0.0579	N	0.8731	0.0348	Y
LASGFLEGK	AT1G79340.1	1.3424	0.328	N	1.0448	0.11	N	1.1052	0.0194	Y
LASIDSFDSR	AT3G10540.1	0.918	0.2349	N	0.7677	0.0138	Y	0.9442	0.1067	N
LASRLDAVVAR	AT1G73030.1	1.3062	0.1301	Y	1.0667	0.1741	N	1.5112	0.5445	N
LFLFPSSPISGGFGSEGSTK	AT5G09620.1	1.1257	0.1892	N	17.8261	17.0527	N	1.1743	0.1391	N
LGAGLVQSPLDR	AT5G53420.1	0.6351	0.0353	Y	0.5606	0.1143	Y	0.6329	0.1242	Y
LGLTGPGSPSVQNPTPTR	AT5G02850.1	0.9112	0.0203	Y	0.8144	0.0955	N	0.873	0.065	N
LGSQFATAIQNASETPK	AT3G46780.1	0.8321	0.0295	Y	1.1336	0.1336	N	0.8475	0.1678	N
LGTFASSIFSDLQDR	AT5G46750.1	0.9692	0.0762	N	0.8342	0.2246	N	1.2063	0.2339	N
LGTLASGIFSDIQDR	AT4G17890.1	0.9251	0.0363	N	0.8568	0.2171	N	1.0013	0.1242	N
LGTVSSPEPISVVR	AT3G48740.1	0.6791	0.231	N	0.5496	0.1998	Y	0.7753	0.0114	Y
LIDEFALSGSK	AT2G22560.1	0.7401	0.0035	Y	0.8077	0.1245	N	0.8585	0.0541	Y
LIHPLPPAITSPETSPER	AT2G27210.1	0.8421	0.0076	Y	1.2406	0.3505	N	0.9195	0.0564	N
LIHPLPPALSSPETSPER	AT1G08420.1	0.7404	0.0749	Y	0.8276	0.0676	Y	0.7611	0.0492	Y
LISAVIAEAEAGGSPALVAR	AT4G10070.1	0.8791	0.1315	N	0.9929	0.1269	N	1.0157	0.0789	N
LITYGEGSPLVK	AT1G24020.1	0.9806	0.0664	N	1.0801	0.0849	N	1.0495	0.0048	Y
LLPLFPVTSPR	AT1G28280.1	1.3767	0.1144	Y	1.1736	0.355	N	1.1436	0.2067	N
LLSDVDDLASTFSK	AT1G79090.1	0.9009	0.2643	N	1.0211	0.1905	N	1.1052	0.0206	Y
LLSSGELYDIVGIPTSK	AT3G04790.1	1.1373	0.1509	N	1.125	0.2005	N	0.9953	0.133	N
LNDDENTHISTR	AT1G53430.1	1.2048	0.1167	N	0.8715	0.2132	N	1.1376	0.5757	N
LNIDTDSSSPQNIISPK	AT3G53180.1	1.1931	0.211	N	1.3938	0.3004	N	0.9852	0.0174	N
LNLDRSSGDESMEDEPETK	AT4G39680.1	0.7681	0.0699	Y	0.4619	0.0595	Y	0.7126	0.1359	Y
LNPLAPQFIPSSSK	AT1G33050.1	1.1116	0.1212	N	1.04	0.0715	N	1.1809	0.0638	Y
LNSLVMELDNMTK	AT1G26665.2	0.9717	0.1888	N	1.0588	0.1076	N	1.1139	0.1153	N
LPNDARAPSPVNNPLLGSLPK	AT1G80490.2	0.7647	0.1114	Y	0.921	0.05	N	1.0613	0.041	N
LQNLSEAHIRSLVSSPLVTR	AT4G14200.1	0.7924	0.1786	N	0.7606	0.4504	N	0.7636	0.2261	N
LQVALESLEAEGYNTSEESEVRDGVK	AT4G00630.2	0.9612	0.0984	N	1.3642	0.1143	Y	1.0916	0.1226	N
LRSSSSFDGDEPDVSWVQSLVK	AT2G41900.1	1.5913	0.0974	Y	1.5327	0.1992	Y	1.1695	0.0542	Y
LRVTLVPPSDSPELSPINTPK	AT1G08820.1	0.9415	0.0225	Y	1.0812	0.005	Y	1.023	0.1383	N
LSLDEDLVSSSSPK	AT1G26190.1	0.7898	0.0161	Y	0.8384	0.0043	Y	0.8299	0.0484	Y
LSSSPQCTLSGSSPPVGSLPK	AT5G21160.3	0.7685	0.0769	Y	0.8374	0.0747	N	0.7646	0.032	Y
LTELDSIAK	AT1G42550.1	1.0808	0.0381	N	1.242	0.0004	Y	1.3758	0.0312	Y
LTPPGSPPILSASGTPK	AT4G15545.1	1.0408	0.0853	N	0.828	0.1296	N	0.7728	0.103	N
LTSLSASSPVEIILDK	AT1G07990.1	1.1604	0.1265	N	1.2182	0.0225	Y	1.2753	0.0677	Y
LTYTLDEIEGPFEVGSDGSVK	AT3G50820.1	0.8765	0.0565	N	1.002	0.0651	N	0.8518	0.0638	N
LVDDSYTPTASSSAK	AT5G47480.1	1.0142	0.0433	N	0.9091	0.061	N	1.0208	0.1809	N
LVGSLPIMR	AT5G42870.1	0.6431	0.1784	N	0.6481	0.3095	N	1.0451	0.4148	N
LVKTVTETIDEISDGRK	AT1G68830.1	0.762	0.0857	Y	0.9263	0.1185	N	0.7538	0.0891	Y
LVLFGGATALEGNSGGTGTPTSAGSAGIR	AT1G08420.1	0.9719	0.2924	N	0.8676	0.0189	Y	0.9828	0.1534	N
LVPHTVASQSEVDVASPVSEK	AT2G04880.1	0.8334	0.0181	Y	0.9805	0.1267	N	0.772	0.0353	Y
LVSSASSSQLNQAFLDLEK	AT1G01060.1	0.9833	0.0494	N	0.6278	0.0585	Y	0.4697	0.0674	Y
LYEQPGEVDSLDSPSK	AT4G25770.1	0.9426	0.0562	N	0.814	0.0937	N	0.8953	0.0776	N
MASIDVHLR	AT1G53310.1	1.0759	0.4016	N	0.8254	0.1232	N	1.191	0.2976	N
MEVDAPSPIAGSVDLADNIAAK	AT1G58025.2	0.485	0.3333	N	0.4069	0.2604	Y	0.456	0.2488	Y
MKLPLDIDSPTK	AT5G55530.1	2.1695	0.8479	N	1.2876	0.1021	Y	0.8445	0.0566	Y
MLAYSTVGTPDYIAPEVLLK	AT3G23310.1	0.7755	0.2556	N	0.9936	0.1974	N	1.1033	0.2486	N
MLVPGEPNISYICSR	AT4G00720.1	0.8668	0.0101	Y	1.0279	0.0086	Y	0.9494	0.1231	N
MPRVDSSQNWAGHI	AT5G43830.1	0.9902	0.0878	N	1.0681	0.0363	N	0.8056	0.0429	Y
MTAIDSDDDGVVR	AT1G70770.1	0.6738	0.0673	Y	0.5895	0.0629	Y	0.748	0.0688	Y
MYYQAPSEFGFGK	AT2G41430.1	0.8061	0.0412	Y	1.0621	0.1583	N	1.5308	0.0825	Y
NADDIYSEFFGVSSPSGPR	AT2G20550.1	1.1647	0.1792	N	0.9078	0.1908	N	0.8716	0.0899	N
NATEVPSPDYSQGK	AT1G20760.1	0.8334	0.0836	N	0.659	0.0599	Y	0.7691	0.0288	Y
NEEDVSPSLEGLTEK	AT2G24940.1	1.0182	0.1104	N	0.9237	0.0853	N	0.9777	0.041	N
NEESVLLFPELILSPQERPPSR	AT2G20960.1	0.8384	0.1513	N	0.7474	0.18	N	1.0142	0.0497	N
NFRPDSVLGEGGFGCVFK	AT2G39660.1	0.8291	0.1434	N	0.9989	0.1045	N	1.2787	0.2109	N
NIEDIFSSGSRR	AT1G59870.1	1.5188	0.1426	Y	1.1999	0.3063	N	1.2925	0.2174	N
NLPGMPDPDAEVIALSPK	AT5G66730.1	0.6404	0.0907	Y	0.7271	0.1545	N	0.6504	0.0726	Y
NLSGKAETMSTNVER	AT5G41950.1	1.0557	0.1642	N	0.9667	0.0964	N	0.9656	0.0913	N
NMQQLNQSPDIDGELSK	AT2G38770.1	0.7964	0.0721	Y	0.8214	0.0528	Y	0.955	0.0392	N
NNLNDAAGLTQIASPK	AT5G62000.1	0.9832	0.1348	N	0.8843	0.0394	Y	0.8437	0.1369	N
NNSLLSGIIDGGR	AT1G24300.1	0.9329	0.1184	N	0.912	0.2459	N	0.919	0.069	N
NQPGNPNPDAEVVALSPK	AT2G02080.1	0.8461	0.0771	N	0.8544	0.1255	N	0.7106	0.1155	Y
NRSGSGDDEEGSYGR	AT5G39570.1	1.0469	0.3121	N	0.8627	0.3957	N	0.9974	0.1791	N
NSFFSPPTPSR	AT5G03040.1	0.5955	0.0323	Y	0.6371	0.1839	N	0.7208	0.0167	Y
NSLNISMRDV	AT2G17290.1	0.7481	0.1027	Y	0.6721	0.125	Y	0.8015	0.076	Y
NSTLLGLDSSSANNLAELDVR	AT1G79570.1	0.9773	0.1346	N	1.0199	0.1083	N	0.949	0.2763	N
NSVFSNALSSPIRR	AT4G09830.1	0.7531	0.0091	Y	0.6592	0.069	Y	0.7681	0.1006	N
NSVVSPVVGAGGDSSK	AT2G37340.1	0.6085	0.1868	N	0.8193	0.0932	N	0.6968	0.1599	N
NVDVGDALISQSPK	AT5G45190.2	0.7797	0.0248	Y	0.7255	0.0379	Y	0.7628	0.0747	Y
NVEGSNEDEEEEIEEDGEEISEVDHAK	AT4G18905.2	0.8973	0.0707	N	0.9834	0.1819	N	1.0344	0.1192	N
NVPRGSPQAYGSDR	AT3G62330.1	0.8729	0.1328	N	0.6136	0.0536	Y	0.6743	0.1488	N
NVVEPISPMSAR	AT2G41900.1	0.9608	0.0822	N	0.7803	0.1455	N	0.881	0.0402	Y
NVVLDEFGSPK	AT2G28000.1	0.7698	0.0194	Y	0.7779	0.128	N	0.8581	0.072	N
QEAAVVSSPK	AT5G46750.1	0.5435	0.2256	N	0.5362	0.2993	N	0.4526	0.0962	Y
QGSGIIGTFGQSEELR	AT3G01310.1	0.7472	0.0914	Y	0.7781	0.1434	N	0.7895	0.0201	Y
QLASSAPVNVPDWSK	AT1G11700.1	0.9246	0.0144	Y	1.014	0.0679	N	0.9958	0.0639	N
QLVNSSFADLQKPQMELDGK	AT3G55610.1	0.7539	0.1635	N	1.2886	0.1973	N	1.0818	0.113	N
QNEISLSDAGVSAEATPGSPDLEGAWEK	AT2G02570.1	0.8238	0.3012	N	1.118	0.1478	N	1.0132	0.2221	N
QQFESIARPTLEIEIPSPR	AT5G13560.1	1.3987	0.6411	N	1.1901	0.5844	N	1.1565	0.2478	N
QRSSPADFFTYLASDK	AT1G05805.1	0.8502	0.1959	N	0.8112	0.1288	N	0.6027	0.0248	Y
QRSWVPPQPPPVAMAEAVEAIR	AT5G62810.1	0.9389	0.0157	Y	1.0239	0.1119	N	0.9623	0.0344	N
RAASGSLAPPNADR	AT4G11740.1	0.992	0.5408	N	0.805	0.2203	N	1.0882	0.2453	N
RAFFDSADWALLK	AT4G16146.1	1.2332	0.2594	N	1.13	0.0848	N	0.9611	0.0333	N
RAFSESDIQTLGTGNTGLVQSQLDR	AT4G27900.1	1.0471	0.0428	N	1.1661	0.1556	N	0.9765	0.0626	N
RAPEEDEEDSGDEDDDRPPKR	AT1G47970.1	1.306	0.3627	N	0.7782	0.2549	N	0.4769	0.0718	Y
RAPSFSGPLNLPNR	AT4G10730.1	0.9375	0.0804	N	1.1408	0.1891	N	0.9078	0.0196	Y
RAPSFSGPLNLSTR	AT4G24100.1	0.9052	0.0989	N	1.0336	0.1288	N	1.01	0.0415	N
RAPSPGGGSSTIVTLADR	AT1G79280.2	0.8659	0.1278	N	1.1445	0.2231	N	0.9888	0.0579	N
RFSPVHELDVGQILSEAR	AT2G22300.1	0.9327	0.1084	N	1.6346	0.1405	Y	1.1419	0.3772	N
RGSEANWALANSR	AT3G15450.1	1.1191	0.0957	N	1.1459	0.2138	N	1.1462	0.1519	N
RGSFESLSR	AT4G38710.2	1.0917	0.2456	N	0.7979	0.1033	N	0.8363	0.1699	N
RHSVSFATTR	AT4G15545.1	0.9002	0.7036	N	0.8026	0.4468	N	1.1503	0.3271	N
RPLSPSSAVVETSATEER	AT1G01840.1	1.0651	0.0976	N	1.0106	0.1136	N	0.9692	0.1805	N
RQGSGGVWGWLAGSPQEKDDDSP	AT3G05420.2	0.9835	0.031	N	1.6767	0.1843	Y	1.0686	0.2031	N
RREESGAANGSPPPSGGSRPR	AT4G38710.2	0.8983	0.2322	N	0.6857	0.1075	Y	0.726	0.1808	N
RSPSFILDER	AT1G72340.1	1.0634	0.0424	N	1.0895	0.202	N	1.0728	0.0486	N
RSSLGLSPPGNNLDELLHGNFDR	AT2G35050.1	0.9035	0.0705	N	1.1137	0.0953	N	1.0162	0.1707	N
RTIQFVDWCPTGFK	AT1G04820.1	1.1508	0.1446	N	1.8184	0.4779	N	1.5093	0.1717	Y
RTNSLALPR	AT1G42550.1	1.0455	0.1778	N	0.8148	0.1666	N	0.9492	0.2355	N
RTSFGYDQEAR	AT1G19870.1	0.6345	0.3625	N	0.9173	0.0804	N	1.0462	0.0369	N
RTTSEPSLADMTNPFGGER	AT5G61210.1	0.9591	0.0427	N	1.0599	0.1024	N	0.9673	0.049	N
RTVQFVDWCPTGFK	AT5G19770.1	1.5341	0.2546	N	2.1086	0.5438	N	1.6827	0.2693	Y
RVLSGLVDPNAK	AT5G56210.1	0.8746	0.0216	Y	0.9571	0.0708	N	0.8584	0.0639	Y
RVSSFEALQPATR	AT1G74910.1	0.8703	0.0407	Y	1.0219	0.1508	N	0.9455	0.0443	N
SAAFEIAFQSPANR	AT1G33240.1	0.8209	0.1038	N	0.6936	0.1344	N	0.7881	0.1078	N
SALASSACTEQINKPTPMLSPVSVK	AT4G28080.1	1.4265	0.1816	N	1.3664	0.0659	Y	1.0759	0.0861	N
SAPTTPINQNAAAAFAAVSEEERQK	AT4G37870.1	1.0602	0.1463	N	1.0021	0.1323	N	0.924	0.0821	N
SASFHTLDELEVR	AT1G64500.1	0.7186	0.0532	Y	0.9247	0.0371	N	0.8615	0.0133	Y
SASFKEESDFFADLK	AT1G30690.1	1.1185	0.4021	N	1.3183	0.2188	N	0.9672	0.1745	N
SASPPAAPADSSAPPHPK	AT5G62810.1	0.9931	0.2994	N	0.9801	0.1607	N	0.8914	0.1084	N
SASSLDLNLR	AT4G32340.1	1.1715	0.2297	N	1.1696	0.0702	Y	1.2852	0.0962	Y
SASVGNWILDSK	AT4G10730.1	0.9711	0.0742	N	1.0365	0.0179	N	0.8763	0.0752	N
SASVGNWILEPK	AT4G24100.1	1.045	0.1063	N	1.0699	0.0412	N	0.9458	0.0405	N
SDAAANDVETSGEHNRPDTSSPDWSK	AT1G60200.1	0.8303	0.0683	Y	1.132	0.331	N	1.0325	0.1433	N
SDAALLNLEEGSSPIPNPSTAAEDSR	AT5G10470.2	0.8021	0.0677	Y	0.9461	0.1069	N	1.0828	0.2629	N
SDEVIEVLSASPSK	AT5G40450.1	0.8886	0.0479	Y	0.8744	0.0265	Y	1.0123	0.078	N
SDFSPESGIADYSASPDAK	AT3G16310.1	1.2277	0.1378	N	1.0859	0.1226	N	0.9773	0.0006	Y
SDSGEYPAFEDSYGDGVYAYQGGK	AT1G20110.1	1.0703	0.1083	N	0.8704	0.2842	N	1.0831	0.0975	N
SDSGINGVDFTEK	AT5G40390.1	0.8652	0.0795	N	0.9958	0.1777	N	0.8831	0.0984	N
SDSQSSLNFSER	AT4G35470.1	1.1103	0.2015	N	1.0154	0.1176	N	1.1536	0.2862	N
SEEQEEGSYRKPSYGR	AT5G39570.1	1.2524	0.0707	Y	1.284	0.2252	N	1.6987	0.4507	N
SENSSSDSQKLPTPK	AT5G55530.1	1.0475	0.2362	N	0.88	0.3303	N	0.8634	0.0717	N
SESGNRLSETDVGALYSQLK	AT5G59210.1	1.3014	0.3578	N	1.3266	0.335	N	1.1218	0.1957	N
SFADILQEGLER	AT3G10360.1	0.755	0.0948	N	0.8366	0.0806	N	0.7545	0.1006	N
SFGDVNEIGAR	AT4G32285.1	0.8022	0.073	N	0.8458	0.2287	N	0.7467	0.0779	Y
SFGNLGEIGSVK	AT5G24890.1	0.9352	0.1603	N	0.8423	0.1052	N	0.7113	0.0437	Y
SFGNLLDLASGDLLDIPQTPR	AT1G60140.1	0.9367	0.1468	N	0.9096	0.1485	N	1.108	0.0978	N
SFGNLMEAASK	AT2G24550.1	1.3437	0.2893	N	1.1667	0.3056	N	1.0065	0.1166	N
SFLLDDASDGNESGTEEDQSAFMK	AT2G17410.1	1.1819	0.1703	N	1.0159	0.1688	N	0.9249	0.0994	N
SFRDVFAPPTDDVFGR	AT2G36380.1	0.8878	0.0609	N	0.9368	0.101	N	0.9568	0.0439	N
SFSIPTSNLR	AT2G33490.1	0.9667	0.089	N	0.9427	0.0199	Y	1.2228	0.1445	N
SFSQAEFLEANTVLSK	AT1G15040.1	1.0826	0.2178	N	1.6399	0.1469	Y	1.9777	0.2294	Y
SFSVADFPR	AT5G21940.1	1.2314	0.038	Y	1.2783	0.2055	N	1.507	0.196	N
SFSVDSDFFDDLGVTEEK	AT1G43700.1	0.751	0.0834	Y	0.8143	0.1748	N	0.7916	0.1048	N
SFTNLTAEAASALTSSSSMK	AT5G21940.1	1.0273	0.1819	N	1.1711	0.0717	Y	1.4558	0.0988	Y
SFVNFGLVR	AT1G69040.2	0.8192	0.0878	N	0.8797	0.0301	Y	1.0164	0.0069	N
SFYGGSPGR	AT3G25690.1	0.793	0.1186	N	0.6301	0.0804	Y	0.9456	0.0146	Y
SGDSGGENLMDSDK	AT1G11360.1	0.7563	0.3336	N	0.5274	0.0361	Y	0.771	0.0889	Y
SGESVDDESENYLSDLGK	AT1G42550.1	0.8314	0.116	N	0.7949	0.0872	N	0.9457	0.1843	N
SGGGGGYSGGGGSYGGGGGRR	AT2G21660.1	0.8568	0.2191	N	0.6155	0.2812	N	0.9441	0.077	N
SGGYGSERGGGYGSER	AT3G53460.4	0.803	0.141	N	0.5075	0.0356	Y	0.5513	0.0986	Y
SGPDSDGRVSPFVSPGVASK	AT3G07660.1	1.0084	0.0508	N	0.8885	0.0422	N	0.9224	0.0823	N
SGSAPPNMEGSFLAVDNLLSR	AT4G25880.1	0.996	0.1173	N	0.9798	0.0689	N	0.9126	0.1022	N
SGSAPPTVEGLLR	AT3G10360.1	0.9011	0.0241	Y	0.8432	0.0741	N	0.8823	0.0388	Y
SGSPSDLLASLSINDHL	AT2G23350.1	0.977	0.0321	N	0.9015	0.0984	N	1.1413	0.0633	N
SGSSASFGGSFQSGSSNFDSYK	AT5G11710.1	1.0555	0.0865	N	0.9732	0.1047	N	1.0234	0.0571	N
SGYVPTLPDSPK	AT2G03150.1	0.8265	0.1522	N	0.865	0.0009	Y	1.0721	0.1602	N
SIEEENVPTTVDSGAADTTVK	AT2G30620.1	0.9107	0.2259	N	0.8556	0.1275	N	0.7863	0.0624	Y
SINFSSFTSPDK	AT2G26110.1	0.8679	0.1219	N	0.951	0.0681	N	0.9844	0.1054	N
SIPGAPPVTPAGSFGRK	AT2G47970.1	1.0061	0.1722	N	1.1171	0.0073	Y	1.2956	0.1146	Y
SISAEGLDLLK	AT3G51470.1	0.7402	0.1106	Y	0.9388	0.1149	N	0.9128	0.0423	N
SISAEGLNLLK	AT2G33700.1	0.8432	0.0425	Y	0.9458	0.1251	N	0.961	0.1053	N
SISDASSQSLSSILNNPHGGK	AT4G19490.1	1.2235	0.1151	N	1.2768	0.1422	N	1.2852	0.1258	Y
SISGEDTSDWSNLVK	AT2G21230.3	1.0836	0.2175	N	1.1387	0.1531	N	1.0667	0.1696	N
SISITPEIGDDIVR	AT3G58640.1	0.8066	0.085	Y	0.8759	0.0186	Y	0.974	0.0306	N
SISLGLQEYSDYDNVNEIK	AT2G02170.1	0.9307	0.0341	N	0.9607	0.134	N	1.1107	0.0521	N
SISSAQFFGNQNR	AT5G46750.1	1.1014	0.1914	N	0.9455	0.0585	N	1.0684	0.0705	N
SISSAQYFGDQNK	AT4G17890.1	1.2556	0.3359	N	1.1945	0.3021	N	1.0719	0.1336	N
SITDYGSPEEFLSQVNYLLGK	AT1G06680.1	1.2106	0.0593	Y	2.1293	1.2428	N	1.5233	0.5405	N
SKSSEDIYSR	AT2G37550.1	1.0728	0.3455	N	0.9683	0.1892	N	0.9201	0.2065	N
SKSSEDIYTR	AT3G53710.1	1.1598	0.5571	N	1.2192	0.1679	N	1.0433	0.4109	N
SLAQSSLLSCSVLEGAGR	AT3G15040.1	0.8914	0.0543	N	0.8634	0.0855	N	0.9739	0.0631	N
SLEANQVQQQQGAAASVSC	AT1G15340.1	0.8668	0.004	Y	0.9185	0.143	N	0.9368	0.0425	N
SLEIFGSPLIEK	AT1G14280.1	0.8582	0.0365	Y	0.9231	0.002	Y	0.9042	0.0579	N
SLEIFNPSSGK	AT5G58140.2	0.7661	0.1507	N	0.8502	0.1599	N	0.8832	0.1846	N
SLEPLEAEQAVSEK	AT2G27285.1	0.8582	0.0783	N	0.9261	0.1474	N	1.1548	0.3858	N
SLGSFRSAANV	AT2G37170.1	0.8436	0.1073	N	0.8168	0.144	N	0.9895	0.1397	N
SLIEDEAELSDWVSDLR	AT5G08610.1	0.9143	0.3996	N	1.5441	0.2896	N	2.2631	0.7841	N
SLLQTFEAK	AT2G30930.1	1.2248	0.1186	N	1.1521	0.0829	N	1.0462	0.048	N
SLLQTFEAKSSDISSK	AT2G30930.1	1.7336	0.1403	Y	1.4601	0.1623	Y	1.3701	0.1407	Y
SLNASFAATSANSASRSNIVDWAEK	AT2G17980.1	0.9845	0.3417	N	1.2322	0.1768	N	1.334	0.1989	N
SLNDSIEVAAGTLSPLEK	AT3G16620.1	0.948	0.0869	N	1.1191	0.1549	N	1.0074	0.2179	N
SLPDVVTSPTQGLISVEEDNHSR	AT3G22170.1	0.6812	0.1086	Y	0.7775	0.0184	Y	0.9061	0.0514	N
SLSASSFLIDTK	AT1G07110.1	0.898	0.0808	N	1.047	0.113	N	0.8512	0.025	Y
SLSDIEQLLSDSIPCK	AT1G51140.1	0.6609	0.048	Y	0.7902	0.1897	N	0.5788	0.2493	N
SLSELTTTSGLTR	AT1G60890.2	0.8423	0.1934	N	0.9709	0.0044	Y	1.0635	0.0452	N
SLSFNSWEVPK	AT4G33050.2	1.0121	0.2499	N	1.2005	0.1115	N	1.0841	0.0916	N
SLSIGSPVHFSPR	AT3G21100.2	0.8638	0.2534	N	0.7418	0.2516	N	0.8141	0.2655	N
SLSINEFLKPADGK	AT5G47210.1	1.788	0.1535	Y	1.9205	0.5262	N	1.4651	0.0622	Y
SLSINEFLKPADGKR	AT5G47210.1	2.3024	0.473	Y	3.2494	1.9805	N	0.9588	0.0142	Y
SLSTQEVITALTFTTNK	AT3G16460.1	1.0216	0.2086	N	1.1747	0.3495	N	0.8758	0.164	N
SLTELTGSPQLR	AT4G34860.1	0.7361	0.167	N	0.7235	0.1437	N	0.6914	0.0141	Y
SLTMENENFSR	AT3G16270.1	1.0248	0.1563	N	0.7956	0.1123	N	0.9839	0.136	N
SLTSSRSSISLSGER	AT5G50640.1	0.8754	0.0686	N	0.6503	0.1316	Y	0.7149	0.013	Y
SLVGSFEESLLTGR	AT3G26890.1	1.0252	0.1518	N	0.8632	0.1998	N	0.8462	0.2695	N
SLYDLQELLDTTIIASSGNLK	AT5G49760.1	0.9287	0.0993	N	1.1062	0.2494	N	1.0668	0.2236	N
SMPPSNLEDLFSAEGSSSPR	AT2G41900.1	0.9149	0.0858	N	0.9747	0.1915	N	1.3923	0.2728	N
SMSFVGTHEYLAPEIIK	AT5G55910.1	0.9053	0.1188	N	1.2143	0.0962	Y	1.2128	0.1417	N
SMSLVLANK	AT1G80210.1,AT3G06820.2	1.4215	0.3033	N	1.1387	0.0735	N	1.2929	0.1237	Y
SNGYGDDGYDFDGSDDEIATLK	AT1G70770.1	0.8109	0.0187	Y	0.9572	0.1499	N	0.7885	0.0482	Y
SNLLELFEYSNVNR	AT1G01440.1	1.0204	0.0753	N	1.0604	0.254	N	1.0763	0.1166	N
SNSDDNLNALLQEEEDLVNAHRK	AT3G16060.1	1.0406	0.1545	N	2.0333	0.7995	N	1.0449	0.0285	N
SNSFAEVESQISHDDEALFGNLFSEGSR	AT3G02260.1	0.9418	0.3551	N	1.417	0.4339	N	1.2661	0.0943	Y
SNSGEFVLNDNVVPER	AT5G37710.1	0.7915	0.0178	Y	0.9712	0.1429	N	1.1208	0.275	N
SNSLSFLGK	AT5G22030.2	1.0129	0.2329	N	1.1901	0.3815	N	0.8549	0.0978	N
SNSMDGEMSSASFNIESILASVSGK	AT1G43700.1	0.6691	0.043	Y	1.084	0.3316	N	0.8646	0.1352	N
SNSVDQMLLEQQMLNELQK	AT1G27430.1	0.9416	0.1296	N	1.2546	0.0328	Y	1.2008	0.0817	Y
SPGLVGHSAPLTAWNQER	AT5G41100.1	0.9985	0.1669	N	1.2241	0.0649	Y	1.1225	0.0486	Y
SPSLLELIQMK	AT4G30780.1	0.8918	0.1613	N	0.9659	0.0517	N	1.0674	0.0148	Y
SPSSDLLSILQGVTDR	AT5G42950.1	1.0897	0.3312	N	1.399	0.7416	N	1.7231	0.7424	N
SPSSLSSDYIK	AT5G07120.1	1.0491	0.1189	N	1.0146	0.2493	N	1.0508	0.137	N
SPSYKEVALAPPGSIAK	AT1G01320.1	1.5143	0.0887	Y	1.7852	0.7729	N	1.9068	0.2462	Y
SPTVVTVQPSSPRFPISTPTAGAQR	AT1G11360.1	1.0972	0.0953	N	1.1037	0.1945	N	1.0077	0.1421	N
SRDIDLSFSSPTK	AT2G32240.1	1.2352	0.1248	N	0.9296	0.1802	N	0.9257	0.2534	N
SRNVDVGDALISQSPK	AT5G45190.2	0.8392	0.0131	Y	0.829	0.0637	Y	0.8433	0.0773	N
SSDSLSGTNELLNINSETPMK	AT3G19770.1	0.8687	0.0527	N	0.9886	0.0442	N	1.0733	0.1156	N
SSGSFYEEEEEEDDGAK	AT5G52200.2	1.1717	0.3751	N	0.9739	0.5408	N	1.2553	0.2973	N
SSLGLSPPGNNLDELLHGNFDR	AT2G35050.1	0.9371	0.1225	N	1.0839	0.1404	N	1.0634	0.0811	N
SSLNAWGTSSLSPR	AT4G24680.1	1.0293	0.1275	N	0.8675	0.0974	N	1.0015	0.0911	N
SSPADFFTYLASDK	AT1G05805.1	0.7697	0.1673	N	0.7534	0.1357	N	0.7027	0.0719	Y
SSPGGRSPGFETGSR	AT4G13350.1	0.8161	0.1656	N	0.5763	0.0967	Y	0.6072	0.0956	Y
SSSGVSAPLIPK	AT5G20650.1	1.0141	0.074	N	1.2494	0.0327	Y	1.2592	0.2694	N
SSSMAGGGSGSGDYGGPIK	AT5G19050.1	1.2201	0.2976	N	0.9735	0.1204	N	0.8312	0.1215	N
SSSMSSDLPPSPLGQLAVQLSDSDLR	AT2G25800.1	1.0435	0.1648	N	1.42	0.3749	N	1.1427	0.202	N
SSSPGYVGSYSVNK	AT3G07810.2	1.2111	0.2849	N	1.0051	0.2322	N	0.8975	0.1503	N
SSSPTREDVSVFR	AT5G46870.1	1.0625	0.1437	N	0.8006	0.1177	N	0.9003	0.112	N
SSSSFDGDEPDVSWVQSLVK	AT2G41900.1	1.1208	0.1521	N	0.9007	0.1528	N	0.8809	0.0415	Y
SSSSGNYDGMLGFGDLR	AT1G79090.1	0.967	0.041	N	0.9911	0.0221	N	1.0017	0.0997	N
SSSVNSVPLILDIEDFK	AT5G12370.1	0.9073	0.1674	N	1.0543	0.0846	N	1.0065	0.1274	N
SSVFPTSSYSPPEDSLSQDITDTVER	AT4G28300.1	1.071	0.1134	N	1.0054	0.1233	N	1.0768	0.0665	N
STVGTPAYIAPEVLSR	AT5G08590.1	0.8777	0.007	Y	0.91	0.0157	Y	0.9953	0.0677	N
SVAVQQPIDGSPR	AT3G18230.1	0.7454	0.1482	N	0.5426	0.0951	Y	0.6928	0.0528	Y
SVETLSPFQQK	AT1G07110.1	1.0136	0.2299	N	1.041	0.142	N	0.9078	0.0048	Y
SVLDTPLSSAR	AT1G35580.1	0.8881	0.0805	N	0.8602	0.0764	N	0.8714	0.1261	N
SVSADDFAGIALLTLIGAEMK	AT4G25970.1	0.5235	0.0789	Y	1.4329	0.2041	N	1.9315	0.4117	Y
SVSFGIHGNNNNNAAR	AT3G55980.1	1.2385	0.0295	Y	1.1013	0.0027	Y	0.9383	0.1152	N
SVSFNHLPDVGYTELK	AT1G08800.1	0.9594	0.1387	N	1.0532	0.0574	N	1.0814	0.0049	Y
SVSPSPQMAVPDVFK	AT5G58950.1	0.8843	0.0969	N	0.9499	0.1271	N	0.9803	0.118	N
SVSSPFMNTASK	AT1G77760.1	0.7881	0.1744	N	1.0453	0.2021	N	1.0176	0.2146	N
SVSTPFMNTTAK	AT1G37130.1	0.6888	0.178	N	0.9185	0.145	N	0.7798	0.1414	N
SVYAAAEQTVSSAGSAVMK	AT5G16840.2	0.9684	0.204	N	1.0504	0.142	N	0.9583	0.1903	N
SWGITDPELQR	AT5G11970.1	1.0885	0.0968	N	1.0149	0.2084	N	1.1417	0.1459	N
SYSAGSNVAPR	AT5G04840.1	0.9021	0.2791	N	0.7274	0.0614	Y	0.8737	0.0742	N
SYSNLLDLASGNFHSFSR	AT4G17770.1	0.9472	0.3097	N	1.4643	0.5967	N	1.4136	0.5314	N
SYSTNLAFTPPEYLR	AT1G01740.1,AT5G59010.1	0.7531	0.1323	N	0.8247	0.045	Y	0.7316	0.0373	Y
SYTNLLDLASGNFPVMGR	AT1G06410.1	0.9104	0.1885	N	0.9968	0.2178	N	1.0389	0.1366	N
TASAEGLSTNTGEEASAITHDETSR	AT3G48890.1	0.8467	0.0714	N	0.742	0.0015	Y	0.9223	0.0232	Y
TDPIGLDNLSMSDGESDPVYK	AT4G30890.1	0.9428	0.0334	N	0.8465	0.0486	Y	0.8493	0.068	N
TDSEVTSLAASSPARSPR	AT1G45688.1	0.7709	0.1036	N	0.6991	0.0605	Y	0.764	0.0319	Y
TFDELSDTEVYEDSD	AT1G12920.1	0.8827	0.0435	Y	1.0941	0.1869	N	0.9396	0.0925	N
TFTHEVVTLWYR	AT3G48750.1	0.8813	0.0596	N	0.9922	0.1194	N	0.9292	0.2469	N
TGIWEYGDIQSDDEDNVPVRKPGRG	AT5G61780.1	0.8596	0.0914	N	1.252	0.3009	N	0.9535	0.1589	N
TIASPGRGILAMDESNATCGK	AT4G38970.1	0.9344	0.1077	N	0.8104	0.1001	N	0.8221	0.0988	N
TIQFVDWCPTGFK	AT1G04820.1	1.9809	0.2252	Y	1.8128	0.3886	N	1.7242	0.303	N
TLEAPLPGSLSAVNNATTR	AT3G05420.2	0.9627	0.0846	N	0.971	0.1033	N	0.9387	0.0421	N
TLESLGFDGSPSSVAATQQHSMR	AT4G17950.1	0.8012	0.0459	Y	0.6645	0.1053	Y	0.7649	0.0977	Y
TLNPSNLEELFSAEVASPR	AT5G12850.1	0.9241	0.1233	N	0.868	0.1786	N	0.8446	0.0415	Y
TLPVAVVEVVKPESPVLVIVEKPK	AT4G38710.2	3.0525	0.0657	Y		1.5968	Y	1.6843	0.8956	N
TLSSTPLALVGAK	AT5G40890.1	0.7314	0.3158	N	0.6005	0.1801	Y	0.5224	0.0295	Y
TLSYPTPPLNLQSPR	AT3G13300.1	1.159	0.4154	N	0.8797	0.5083	N	0.8923	0.1852	N
TNSLLVLPR	AT3G05200.1	1.1433	0.3848	N	0.8171	0.376	N	1.1513	0.149	N
TNSSSQQPQLEGMVEFIGLLK	AT4G21160.1	0.9901	0.3438	N	2.5672	1.479	N	1.9315	0.7637	N
TPAFLSSSLSK	AT4G21160.1	1.0083	0.1292	N	1.0463	0.237	N	0.8211	0.0403	Y
TPNSDAEVIALSPK	AT2G02070.1	0.865	0.1854	N	0.9107	0.0482	N	0.8406	0.2103	N
TPYHPMMDDDGSLSPR	AT5G52200.2	0.8364	0.2205	N	0.7909	0.0798	N	0.8694	0.1072	N
TQLDLLEQLTSTSDGYLSDGGGSR	AT2G42975.1	0.9263	0.098	N	1.0455	0.1531	N	1.0877	0.0225	Y
TQRPPSPSLTAQR	AT4G23040.1	0.9922	0.0443	N	0.524	0.1363	Y	0.5868	0.1235	Y
TQSFVPSELSEIFGGQLK	AT4G30890.1	1.3841	0.1168	Y	1.5482	0.3106	N	1.4667	0.2693	N
TRDSDEEDRDYDVAALANNLSQAFR	AT1G07990.1	0.9325	0.0663	N	1.0358	0.2683	N	0.9636	0.0805	N
TRSFDDSPPAAAELRR	AT4G11860.1	0.9337	0.0971	N	0.8333	0.064	Y	0.8229	0.0764	N
TRSVVNTVPTNSIGPQ	AT1G24267.2	0.8845	0.054	N	0.746	0.0638	Y	0.8403	0.0264	Y
TSAGVRGSPNNYFR	AT3G02180.1	0.7922	0.0482	Y	0.6613	0.1812	N	0.7259	0.1343	N
TSCGSPNYAAPEVISGK	AT3G29160.1	0.8411	0.1475	N	1.0049	0.0066	N	1.0886	0.1392	N
TSEEGSQSPEQVK	AT4G13350.1	0.6819	0.3291	N	0.5096	0.0357	Y	0.5582	0.2145	N
TSESGSALSPEK	AT3G05900.1	0.6678	0.1459	Y	0.613	0.3829	N	0.7037	0.0162	Y
TSSAANLFTGSTR	AT1G71860.1	0.9783	0.0678	N	0.8901	0.3464	N	1.0016	0.0286	N
TSSFRDPLSVSDSASPIPSR	AT5G65950.1	1.0518	0.2459	N	0.9481	0.1279	N	1.1014	0.0081	Y
TSSIPDFEPVK	AT1G27540.1	1.0194	0.0908	N	1.3128	0.3992	N	0.9079	0.0641	N
TSSLLSSSVASDTLR	AT5G35430.1	1.0515	0.1676	N	1.0335	0.2055	N	1.2813	0.0111	Y
TSSNELSISVAGSTSSPASK	AT4G28080.1	1.7208	0.074	Y	1.4996	0.2676	N	1.0961	0.0179	Y
TTCGTPNYVAPEVLSHK	AT4G24400.1	0.9025	0.1111	N	1.0295	0.3241	N	0.9594	0.226	N
TTSMEDPDGTLASVAQCIEQLR	AT2G22125.1	1.1046	0.0251	Y	1.1156	0.31	N	1.1362	0.0724	N
TVAAVAGSPGTPTTPGSARK	AT2G33830.2	1.1594	0.1989	N	0.8803	0.1097	N	0.9645	0.0637	N
TVPAAVPAIVFLSGGQSEEEATR	AT3G52930.1	1.0372	0.1132	N	1.1886	0.251	N	1.1764	0.1545	N
TVQFVDWCPTGFK	AT5G19770.1	1.5119	0.0788	Y	1.4523	0.1913	N	1.5565	0.1158	Y
TVSGTSSSSSPELI	AT5G52200.2	0.8836	0.0208	Y	0.9513	0.0909	N	0.8611	0.0973	N
TVTIGDAIDGGEFSFAK	AT1G04530.1	1.4766	0.0192	Y	1.5301	0.1102	Y	1.3286	0.108	Y
VAGASADILDAAEK	AT1G13930.1	1.1622	0.2065	N	1.0337	0.0987	N	0.9754	0.1087	N
VALTSLQSLPR	AT1G76850.1	0.9447	0.0888	N	0.9078	0.1799	N	0.9355	0.043	N
VAPTQVLMTPSSPQSR	AT2G33620.1	0.8826	0.1539	N	0.7475	0.0672	Y	0.8714	0.1164	N
VASGDILPSEDAVVSTEK	AT1G13170.2	1.009	0.0313	N	1.2522	0.0874	Y	1.1935	0.2832	N
VDFSNSLELIGSSK	AT3G23980.1	1.2481	0.2759	N	1.0489	0.0038	Y	1.0851	0.2643	N
VDSEGVLCGANFK	AT4G27450.1	1.0184	0.1047	N	1.1522	0.2164	N	1.329	0.1575	N
VDSSGDVCGATFK	AT5G43830.1	0.842	0.0953	N	0.7462	0.0044	Y	0.7129	0.0649	Y
VDSSGEVCGVTFK	AT3G22850.1	1.0002	0.1941	N	0.8708	0.152	N	0.8533	0.0617	Y
VDSSQNWAGHI	AT5G43830.1	0.9285	0.0335	N	0.8878	0.0772	N	0.8064	0.0247	Y
VDVYNRVNSIPR	AT4G27450.1	0.9969	0.0475	N	0.9716	0.2457	N	1.4207	0.129	Y
VEDLWDEQKPQLSPNEK	AT3G48530.1	1.0232	0.1348	N	1.0061	0.036	N	1.1624	0.0709	N
VFCSQVSNLSTEMAR	AT3G13300.1	0.9499	0.0134	Y	0.7963	0.0932	Y	0.8648	0.0022	Y
VFDLEDLLRASAEVLGK	AT3G17840.1	1.155	0.2044	N	1.5215	0.4503	N	1.3086	0.4259	N
VFEQQGIEAPSDDDDFIEVR	AT3G50370.1	0.9419	0.0422	N	0.8443	0.1783	N	0.9333	0.159	N
VFTYDNTASETDEVVETSTGK	AT3G02830.1	0.9334	0.0911	N	0.8949	0.0257	Y	0.9529	0.0496	N
VGADDLSDSEK	AT4G02510.1	0.5975	0.1785	Y	0.66	0.0093	Y	0.6186	0.2361	N
VGGGLSLAFEDASSSPR	AT1G11700.1	0.9996	0.0911	N	0.9532	0.0485	N	0.8695	0.12	N
VGVGAESPAAATDCSK	AT3G54760.1	0.8664	0.0906	N	0.637	0.1133	Y	0.7803	0.0548	Y
VHACVGGTSVR	AT1G54270.1	0.8107	0.2547	N	0.7562	0.1755	N	0.7246	0.0812	Y
VHACVGGTSVREDQR	AT1G54270.1	0.6565	0.062	Y	0.7934	0.2316	N	0.6681	0.0305	Y
VISPQHELATLR	AT3G09600.1	0.9261	0.1139	N	0.8355	0.058	Y	0.8113	0.0735	N
VISTLVEEMR	AT1G04280.1	0.9109	0.3128	N	0.9518	0.4081	N	1.4736	0.4241	N
VLAESESSAFEDQCGR	AT5G14740.1	0.8886	0.0102	Y	0.8719	0.043	Y	0.913	0.0396	N
VLGAEAVANLEQNAAGSKDGEGTN	AT4G36730.1	1.1907	0.109	N	1.195	0.2152	N	1.1483	0.0749	N
VLIAEGNCGSPR	AT4G24620.1	0.8263	0.0082	Y	0.677	0.0149	Y	0.8542	0.0064	Y
VLPPVEQESDVELETK	AT3G10530.1	0.8559	0.1597	N	0.9093	0.0841	N	0.9399	0.1416	N
VLSLSDILYR	AT5G10940.1	1.1635	0.1245	N	1.3363	0.2666	N	1.0082	0.1522	N
VLSPYSLPASLLHSER	AT2G46630.1	0.8592	0.1187	N	0.9522	0.0379	N	0.944	0.1729	N
VLVTGLPSSASWQDLK	AT1G02840.1	1.1228	0.2223	N	1.2124	0.3571	N	1.2454	0.1998	N
VNNNNDSEVETSKPSSPK	AT5G55640.1	0.9121	0.1577	N	0.7433	0.1651	N	0.6688	0.0759	Y
VNSEEIADGFEPKPVSR	AT3G48440.1	1.1865	0.0876	Y	1.0028	0.0449	N	1.0197	0.215	N
VNSLFNLLYK	AT4G30780.1	1.0856	0.1613	N	0.9402	0.219	N	0.83	0.0739	Y
VNSLLSIPR	AT1G16220.1	1.0128	0.1612	N	0.8706	0.2689	N	0.9512	0.0837	N
VNSLVQLPR	AT1G03590.1	0.8733	0.1175	N	0.7884	0.1635	N	0.9626	0.0724	N
VPEAQITNSATPTTTPR	AT4G39680.1	1.0317	0.2207	N	0.8814	0.0771	N	0.94	0.0928	N
VPSPCLTPIGSGR	AT2G29190.1	0.96	0.0017	Y	0.9349	0.0887	N	0.9617	0.103	N
VQEIVSEIFGKSPCK	AT4G37910.1	1.024	0.0869	N	0.938	0.0722	N	0.7914	0.0725	Y
VQSIVAEIFGKSPSK	AT5G09590.1	1.1565	0.1865	N	1.0845	0.06	N	0.8723	0.1172	N
VQSLAESNLSSLPDR	AT5G05600.1	1.2591	0.1431	N	1.1045	0.1819	N	1.2965	0.1017	Y
VQVATVRGQAK	AT3G46780.1	0.6239	0.0662	Y	0.5579	0.2528	N	0.3624	0.0367	Y
VRDESFDEAVLDSPEVK	AT1G13360.1	0.9956	0.0917	N	1.0388	0.1175	N	0.8722	0.0899	N
VRSEVSSIVSEVPDYLFGLDNFDETAPPHELR	AT4G05150.1	0.9755	0.1004	N	0.9308	0.1088	N	0.956	0.181	N
VSFNDAPTAIFWTDYVATR	AT1G73670.1	0.9368	0.0888	N	1.0354	0.1709	N	1.1141	0.1448	N
VSGSEHGFSLNEPLGISENK	AT1G70320.1	0.8994	0.0585	N	1.016	0.1119	N	1.0037	0.0977	N
VSSFEALQPATR	AT1G74910.1	1.1601	0.0786	N	1.5235	0.4146	N	0.8964	0.0256	Y
VSSQFLPPDGSR	AT2G20050.1	1.0095	0.2396	N	0.8944	0.1663	N	1.0528	0.0463	N
VSSQSIEPPAVEDPQIELEK	AT1G74690.1	0.856	0.0387	Y	1.0613	0.0058	Y	0.9295	0.1184	N
VTSIIDSVPESPQRP	AT3G08710.1	0.8965	0.1575	N	0.8645	0.2733	N	0.9302	0.1189	N
VVEGDSAEEDENKLPVEDIVSSR	AT4G02510.1	0.8143	0.1032	N	0.8115	0.0455	Y	0.9607	0.0547	N
VVIQEPVEDLAESSQTEK	AT5G20920.1	0.7818	0.1768	N	1	0.0066	N	0.9748	0.1381	N
VVSRGSESPGVDGNTNALDYTTK	AT1G51690.3	1.4335	0.2668	N	1.1138	0.1683	N	1.3021	0.1201	Y
VWTMPLEGSSSSDK	AT3G07020.2	1.1569	0.0988	N	1.2095	0.0984	Y	1.1957	0.147	N
VYSDDERSDHGVQAGYR	AT2G01190.1	0.6356	0.1027	Y	0.5616	0.08	Y	0.7629	0.1557	N
VYSTATSPSPSEISVK	AT5G41970.1	0.8231	0.0117	Y	0.8023	0.0765	Y	0.7638	0.0455	Y
YAVFGYVTDNEDFLADLK	AT3G01480.1	0.8502	0.0374	Y	0.7458	0.1115	Y	0.8237	0.0326	Y
YDSFNAQSYDSSSNNNASETPK	AT1G21630.2	0.9291	0.2354	N	0.7733	0.084	Y	0.8598	0.0185	Y
YGLDTSEFTYNPSESHRFQQMPAQPNEEK	AT1G32400.1	1.1298	0.0671	N	1.3619	0.3648	N	0.9997	0.2002	N
YGSAPGSFLNSVVDEVIGGGSSNAR	AT1G05805.1	0.8604	0.1699	N	0.9525	0.1381	N	0.8518	0.132	N
YHGHSMSDPGSTYR	AT1G59900.1	0.7817	0.1549	N	0.6462	0.0804	Y	0.5657	0.0649	Y
YLQAVGSFGGGGSR	AT3G62240.1	1.1053	0.4336	N	0.9196	0.3888	N	1.0728	0.3073	N
YLQSGSEDDDDTDTK	AT3G56150.1	0.9666	0.0365	N	0.9249	0.1659	N	0.8345	0.0301	Y
YPIGVASEGDITELPGFEFFPDTK	AT3G15730.1	0.5907	0.0821	Y	0.8665	0.0083	Y	0.7148	0.0898	Y
YSLDNNPSSVLSPR	AT4G00752.1	1.3758	0.0674	Y	0.9881	0.1504	N	0.9628	0.0911	N
YSLVLDPNLDAGTPR	AT3G03570.1	1.1112	0.4246	N	0.9234	0.3849	N	0.8855	0.0816	N
YVEEWVGPGSPMNSPR	AT1G36310.1	0.9484	0.0564	N	0.9784	0.0366	N	1.007	0.0584	N
TYVADVSEYLGSNSPRDPYLER	AT3G11330.1	1.0171	0.1195	N	0.9472	0.0958	N	0.849	0.0909	N
YVGFGSSPGPAPR	AT2G37550.1	0.9285	0.0939	N	0.7573	0.0525	Y	0.8847	0.0104	Y
	SD	0.350905	0.260685		0.810889	0.740116		0.296538	0.205254
	Mean	1.01057			1.04526			1.00454
	90% confidence	1.584			1.87621			2.84
Filter criteria:	The identified peptides was detected in two of three biological experiments
	pRS score of one of the biological repeats is lower than 50
	The phosphorylation level was significant different in Col-0 under submergence
		0.5h (118/113)			1h (119/113)			3h (121/113)
Phospho peptide	AGI number	Mean.Obs	SE.Obs	p<0.05	Mean.Obs	SE.Obs	p<0.05	Mean.Obs	SE.Obs	p<0.05
VLSLSPSFR	AT1G70290.1	0.862	0.0979	N	0.8771	0.1401	N	1.1155	0.2245	N
EAPVGFTPPQLDPNTPSPIFAGSTGGLLRK	AT1G03130.1	0.9668	0.1959	N	1.3499	0.1126	Y	8.9783	8.0217	N
DLSVGGPSHSLDAENEREVNR	AT1G17210.1	0.8302	0.0972	N	0.8816	0.0363	Y	0.8256	0.0259	Y
GWFGGGATDEVKPESPHSVEEAPK	AT5G52310.1	1.4176	0.1476	Y	1.2057	0.1927	N	0.9446	0.0712	N
SGFSLSTIER	AT5G08050.1	0.6545	0.1231	Y	0.615	0.1394	Y	0.8968	0.0801	N
SMSAPSLQPLQGVPSGGLQSSEVKPSGR	AT4G13350.1	1.2023	0.158	N	1.247	0.142	N	1.0309	0.0569	N

## Sheet: Sheet 6 GO analysis
GO analysis of different phosphorylation protein in Col-0
GO_acc	term_type	Term	queryitem	querytotal	bgitem	bgtotal	pvalue	FDR	entitle
GO:0044260	P	cell macromolecule metabolic process	14	74	888	31819	1.8e-08	2.1e-06	AT2G23140.1	AT1G51140.1	AT3G17750.1	AT3G52930.1	AT4G10730.1	AT2G19810.1	AT5G57870.1	AT4G25890.1	AT2G37340.1	AT1G05805.1	AT3G09200.1	AT2G36460.1	AT1G59870.1
GO:0009628	P	response to abiotic stimulus	9	74	318	31819	6.9e-08	2.6e-06	AT5G27150.1	AT3G52930.1	AT2G37170.1	AT2G36460.1	AT2G41430.1	AT3G09200.1	AT5G01530.1	AT4G39260.1	AT5G52310.1
GO:0043170	P	macromolecule metabolic process	14	74	983	31819	6.2e-08	2.6e-06	AT2G23140.1	AT1G51140.1	AT3G17750.1	AT3G52930.1	AT4G10730.1	AT2G19810.1	AT5G57870.1	AT4G25890.1	AT2G37340.1	AT1G05805.1	AT3G09200.1	AT2G36460.1	AT1G59870.1
GO:0006810	P	transport	10	74	540	31819	5.7e-07	1.2e-05	AT5G27150.1	AT1G22530.1	AT4G13350.1	AT2G37170.1	AT2G38410.1	AT2G17980.1	AT5G40890.1	AT5G65020.1	AT4G35100.1	AT1G59870.1
GO:0051234	P	establishment of localization	10	74	545	31819	6.2e-07	1.2e-05	AT5G27150.1	AT1G22530.1	AT4G13350.1	AT2G37170.1	AT2G38410.1	AT2G17980.1	AT5G40890.1	AT5G65020.1	AT4G35100.1	AT1G59870.1
GO:0050896	P	response to stimulus	13	74	985	31819	4.6e-07	1.2e-05	AT5G27150.1	AT5G01530.1	AT3G52930.1	AT3G09200.1	AT4G13350.1	AT2G37170.1	AT2G36460.1	AT2G41430.1	AT5G40890.1	AT5G52310.1	AT4G39260.1	AT3G05200.1	AT1G59870.1
GO:0009651	P	response to salt stress	5	74	70	31819	8.9e-07	1.3e-05	AT5G27150.1	AT5G52310.1	AT3G52930.1	AT2G36460.1	AT3G09200.1
GO:0051179	P	localization	10	74	569	31819	9.1e-07	1.3e-05	AT5G27150.1	AT1G22530.1	AT4G13350.1	AT2G37170.1	AT2G38410.1	AT2G17980.1	AT5G40890.1	AT5G65020.1	AT4G35100.1	AT1G59870.1
GO:0006950	P	response to stress	9	74	456	31819	1.3e-06	1.7e-05	AT5G27150.1	AT3G52930.1	AT2G37170.1	AT2G41430.1	AT3G09200.1	AT5G52310.1	AT4G39260.1	AT2G36460.1	AT1G59870.1
GO:0006970	P	response to osmotic stress	5	74	81	31819	1.8e-06	2e-05	AT5G27150.1	AT5G52310.1	AT3G52930.1	AT2G36460.1	AT3G09200.1
GO:0044262	P	cellular carbohydrate metabolic process	5	74	97	31819	4.1e-06	4.3e-05	AT1G06410.1	AT1G07110.1	AT3G52930.1	AT2G36460.1	AT1G59870.1
GO:0006807	P	nitrogen compound metabolic process	10	74	702	31819	5.7e-06	5.5e-05	AT1G51140.1	AT3G52930.1	AT2G19810.1	AT3G23490.1	AT5G57870.1	AT2G37340.1	AT1G05805.1	AT2G36460.1	AT1G59870.1	AT5G67220.1
GO:0042221	P	response to chemical stimulus	8	74	439	31819	9.4e-06	8.3e-05	AT3G52930.1	AT2G37170.1	AT2G36460.1	AT2G41430.1	AT5G40890.1	AT3G05200.1	AT5G52310.1	AT1G59870.1
GO:0006139	P	nucleobase, nucleoside, nucleotide and nucleic acid metabolic process	8	74	562	31819	5.3e-05	0.00044	AT1G51140.1	AT3G52930.1	AT2G19810.1	AT5G57870.1	AT2G37340.1	AT2G36460.1	AT1G05805.1
GO:0010467	P	gene expression	8	74	575	31819	6.2e-05	0.00048	AT1G51140.1	AT2G19810.1	AT5G57870.1	AT4G25890.1	AT2G37340.1	AT3G09200.1	AT1G05805.1
GO:0034645	P	cellular macromolecule biosynthetic process	7	74	482	31819	0.00014	0.00096	AT1G51140.1	AT5G57870.1	AT4G25890.1	AT2G19810.1	AT3G09200.1	AT1G05805.1
GO:0044267	P	cellular protein metabolic process	6	74	338	31819	0.00015	0.00096	AT2G23140.1	AT3G17750.1	AT5G57870.1	AT4G25890.1	AT4G10730.1	AT3G09200.1
GO:0009059	P	macromolecule biosynthetic process	7	74	485	31819	0.00015	0.00096	AT1G51140.1	AT5G57870.1	AT4G25890.1	AT2G19810.1	AT3G09200.1	AT1G05805.1
GO:0019538	P	protein metabolic process	6	74	374	31819	0.00026	0.0016	AT2G23140.1	AT3G17750.1	AT5G57870.1	AT4G25890.1	AT4G10730.1	AT3G09200.1
GO:0044249	P	cellular biosynthetic process	8	74	760	31819	0.00041	0.0023	AT5G57870.1	AT1G51140.1	AT1G06410.1	AT4G25890.1	AT2G19810.1	AT3G09200.1	AT1G05805.1
GO:0009058	P	biosynthetic process	8	74	834	31819	0.00074	0.004	AT5G57870.1	AT1G51140.1	AT1G06410.1	AT4G25890.1	AT2G19810.1	AT3G09200.1	AT1G05805.1
GO:0050789	P	regulation of biological process	6	74	767	31819	0.0091	0.048	AT1G51140.1	AT1G71860.1	AT2G19810.1	AT1G05805.1	AT1G59870.1
GO:0065007	P	biological regulation	6	74	882	31819	0.017	0.085	AT1G51140.1	AT1G71860.1	AT2G19810.1	AT1G05805.1	AT1G59870.1
GO:0050794	P	regulation of cellular process	5	74	658	31819	0.019	0.091	AT1G51140.1	AT1G71860.1	AT2G19810.1	AT1G05805.1
GO:0005975	P	carbohydrate metabolic process	5	74	693	31819	0.023	0.11	AT1G06410.1	AT1G07110.1	AT3G52930.1	AT2G36460.1	AT1G59870.1
GO:0009987	P	cellular process	26	74	9400	31819	0.18	0.75	AT1G04820.1	AT2G38410.1	AT1G03130.1	AT4G25890.1	AT2G37340.1	AT5G01530.1	AT1G05805.1	AT2G23140.1	AT1G71860.1	AT3G52930.1	AT4G13350.1	AT3G23490.1	AT1G06410.1	AT2G36460.1	AT2G17980.1	AT5G36880.2	AT4G10730.1	AT2G46225.2	AT1G51140.1	AT3G17750.1	AT1G07110.1	AT5G57870.1	AT2G19810.1	AT3G09200.1	AT1G59870.1
GO:0044237	P	cellular metabolic process	20	74	6970	31819	0.18	0.75	AT2G23140.1	AT1G06410.1	AT1G51140.1	AT3G17750.1	AT3G52930.1	AT5G36880.2	AT2G36460.1	AT2G19810.1	AT4G25890.1	AT3G23490.1	AT1G03130.1	AT5G57870.1	AT1G07110.1	AT2G37340.1	AT1G05805.1	AT3G09200.1	AT5G01530.1	AT4G10730.1	AT1G59870.1
GO:0044238	P	primary metabolic process	16	74	7264	31819	0.64	1	AT2G23140.1	AT5G57870.1	AT1G51140.1	AT3G17750.1	AT3G52930.1	AT4G10730.1	AT2G19810.1	AT4G25890.1	AT1G06410.1	AT1G07110.1	AT2G37340.1	AT1G05805.1	AT3G09200.1	AT2G36460.1	AT1G59870.1
GO:0008152	P	metabolic process	21	74	8536	31819	0.43	1	AT2G23140.1	AT1G06410.1	AT1G51140.1	AT3G17750.1	AT3G52930.1	AT4G10730.1	AT5G36880.2	AT2G36460.1	AT2G19810.1	AT4G25890.1	AT3G23490.1	AT1G03130.1	AT5G57870.1	AT1G07110.1	AT2G37340.1	AT1G05805.1	AT3G09200.1	AT5G01530.1	AT1G67950.3	AT1G59870.1
GO:0005215	F	transporter acitivty	8	74	410	31819	5.8e-06	0.00034	AT5G27150.1	AT1G22530.1	AT2G37170.1	AT2G38410.1	AT2G17980.1	AT5G40890.1	AT4G35100.1	AT1G59870.1
GO:0005515	F	protein binding	10	74	955	31819	7.6e-05	0.0022	AT5G27150.1	AT2G41430.1	AT3G11330.1	AT3G52930.1	AT5G57870.1	AT4G12770.1	AT2G17390.1	AT5G03040.1	AT3G05200.1	AT5G25780.1
GO:0022892	F	substrate-specific transporter acivity	7	74	862	31819	0.004	0.078	AT5G27150.1	AT2G37170.1	AT2G38410.1	AT2G17980.1	AT5G40890.1	AT4G35100.1	AT1G59870.1
GO:0017076	F	purine nucleotide binding	5	74	822	31819	0.043	0.36	AT5G08610.1	AT4G13350.1	AT3G17750.1	AT1G55150.1	AT4G10730.1
GO:0022891	F	substrate-specific transmembrane transporter acitivty	5	74	742	31819	0.03	0.36	AT5G27150.1	AT1G59870.1	AT2G37170.1	AT4G35100.1	AT5G40890.1
GO:0032555	F	purine ribonucleotide binding	5	74	822	31819	0.043	0.36	AT5G08610.1	AT4G13350.1	AT3G17750.1	AT1G55150.1	AT4G10730.1
GO:0032553	F	ribonucleotide binding	5	74	822	31819	0.043	0.36	AT5G08610.1	AT4G13350.1	AT3G17750.1	AT1G55150.1	AT4G10730.1
GO:0005488	F	binding	28	74	9111	31819	0.055	0.37	AT5G08610.1	AT5G03040.1	AT5G17170.1	AT5G01530.1	AT1G55150.1	AT1G20760.1	AT5G27150.1	AT2G41430.1	AT3G52930.1	AT4G13350.1	AT3G02830.1	AT4G39260.1	AT2G23140.1	AT2G17390.1	AT4G10730.1	AT3G11330.1	AT5G25780.1	AT3G05200.1	AT5G35430.1	AT1G51140.1	AT3G17750.1	AT5G57870.1	AT4G12770.1	AT2G19810.1	AT5G65020.1	AT1G67950.3	AT1G05805.1
GO:0016740	F	transferase acivity	5	74	902	31819	0.06	0.37	AT1G06410.1	AT1G70290.1	AT4G10120.1	AT3G17750.1	AT4G10730.1
GO:0016788	F	hydrolase activity, acting on ester bonds	5	74	946	31819	0.07	0.37	AT1G06410.1	AT1G70290.1	AT1G07110.1	AT1G71860.1	AT3G02830.1
GO:0022857	F	transmembrane transporter acivity	5	74	930	31819	0.066	0.37	AT5G27150.1	AT1G59870.1	AT2G37170.1	AT4G35100.1	AT5G40890.1
GO:0016787	F	hydrolase acitivty	10	74	2819	31819	0.12	0.57	AT1G71860.1	AT1G15040.1	AT5G08610.1	AT3G02830.1	AT1G06410.1	AT4G13350.1	AT1G07110.1	AT1G70290.1	AT1G55150.1	AT1G59870.1
GO:0003676	F	nucleic acid binding	11	74	3868	31819	0.29	1	AT1G51140.1	AT5G08610.1	AT3G02830.1	AT5G57870.1	AT2G19810.1	AT1G67950.3	AT5G25780.1	AT4G39260.1	AT1G55150.1	AT1G05805.1
GO:0003677	F	DNA binding	5	74	2229	31819	0.6	1	AT1G51140.1	AT2G19810.1	AT3G02830.1	AT1G05805.1
GO:0030528	F	transcription regulatior activity	6	74	1869	31819	0.27	1	AT1G51140.1	AT2G19810.1	AT2G17390.1	AT1G05805.1	AT1G61730.1
GO:0000166	F	nucleotide binding	6	74	1851	31819	0.26	1	AT3G17750.1	AT5G08610.1	AT4G13350.1	AT4G10730.1	AT1G67950.3	AT1G55150.1
GO:0003824	F	catalytic acivity	19	74	7726	31819	0.43	1	AT2G23140.1	AT1G67950.3	AT1G71860.1	AT3G52930.1	AT4G10730.1	AT5G36880.2	AT5G08610.1	AT1G70290.1	AT1G15040.1	AT3G02830.1	AT3G23490.1	AT1G06410.1	AT4G13350.1	AT1G07110.1	AT3G17750.1	AT4G10120.1	AT1G55150.1	AT1G59870.1	AT2G36460.1
GO:0005634	C	nucleus	14	74	212	31819	1.7e-16	1.4e-14	AT1G51140.1	AT1G71860.1	AT3G52930.1	AT4G35100.1	AT5G57870.1	AT4G25890.1	AT2G37340.1	AT3G09200.1	AT1G17210.1	AT5G65020.1	AT5G25780.1	AT4G27450.1	AT5G39570.1	AT1G61730.1
GO:0005829	C	cytosol	16	74	668	31819	3.6e-12	1.5e-10	AT5G19770.1	AT1G04820.1	AT3G52930.1	AT5G36880.2	AT4G13350.1	AT1G80490.2	AT1G05805.1	AT4G12770.1	AT1G07110.1	AT3G17750.1	AT1G17210.1	AT5G65020.1	AT5G25780.1	AT4G27450.1	AT5G39570.1	AT1G61730.1
GO:0005623	C	cell	43	74	6952	31819	1.7e-11	3.4e-10	AT5G55210.1	AT1G04820.1	AT2G46225.2	AT5G08610.1	AT2G38410.1	AT2G46630.1	AT1G03130.1	AT2G30930.1	AT1G07110.1	AT2G37340.1	AT5G01530.1	AT5G39570.1	AT1G20760.1	AT5G27150.1	AT5G19770.1	AT1G71860.1	AT3G52930.1	AT4G13350.1	AT2G41430.1	AT3G46780.1	AT1G07990.1	AT2G36460.1	AT2G23140.1	AT5G36880.2	AT2G37170.1	AT4G10730.1	AT5G40890.1	AT1G17210.1	//	AT5G25780.1	//	AT4G35100.1	//	AT1G61730.1	//	AT1G80490.2	//	AT1G51140.1	//	AT3G17750.1	//
GO:0044464	C	cell part	43	74	6952	31819	1.7e-11	3.4e-10	AT5G55210.1	AT1G04820.1	AT2G46225.2	AT5G08610.1	AT2G38410.1	AT2G46630.1	AT1G03130.1	AT2G30930.1	AT1G07110.1	AT2G37340.1	AT5G01530.1	AT5G39570.1	AT1G20760.1	AT5G27150.1	AT5G19770.1	AT1G71860.1	AT3G52930.1	AT4G13350.1	AT2G41430.1	AT3G46780.1	AT1G07990.1	AT2G36460.1	AT2G23140.1	AT5G36880.2	AT2G37170.1	AT4G10730.1	AT5G40890.1	AT1G17210.1	//	AT5G25780.1	//	AT4G35100.1	//	AT1G61730.1	//	AT1G80490.2	//	AT1G51140.1	//	AT3G17750.1	//
GO:0005886	C	plasma membrane	14	74	707	31819	1e-09	1.7e-08	AT3G17750.1	AT3G52930.1	AT4G12770.1	AT2G37170.1	AT2G38410.1	AT2G36460.1	AT2G30930.1	AT4G25890.1	AT4G10730.1	AT1G59870.1	AT3G09200.1	AT4G27450.1	AT4G35100.1	AT1G20760.1
GO:0005737	C	cytoplasm	33	74	5501	31819	4.6e-08	4.7e-07	AT5G55210.1	AT1G04820.1	AT5G08610.1	AT2G38410.1	AT2G46630.1	AT2G30930.1	AT1G07110.1	AT5G01530.1	AT5G39570.1	AT5G27150.1	AT5G19770.1	AT1G71860.1	AT3G52930.1	AT4G13350.1	AT2G41430.1	AT3G46780.1	AT2G36460.1	AT5G36880.2	AT1G05805.1	AT2G46225.2	AT1G17210.1	AT5G25780.1	AT1G61730.1	AT1G80490.2	AT3G17750.1	AT5G08050.1	AT4G25890.1	AT5G57870.1	//	AT4G12770.1	//	AT3G09200.1	//	AT5G65020.1	//	AT4G27450.1	//	AT1G59870.1
GO:0044446	C	intracellular organelle part	11	74	523	31819	4.2e-08	4.7e-07	AT5G27150.1	AT5G19770.1	AT1G04820.1	AT3G52930.1	AT5G08050.1	AT3G46780.1	AT2G38410.1	AT2G37340.1	AT3G09200.1	AT5G01530.1	AT1G61730.1
GO:0044422	C	organelle part	11	74	523	31819	4.2e-08	4.7e-07	AT5G27150.1	AT5G19770.1	AT1G04820.1	AT3G52930.1	AT5G08050.1	AT3G46780.1	AT2G38410.1	AT2G37340.1	AT3G09200.1	AT5G01530.1	AT1G61730.1
GO:0005622	C	intracellular	39	74	7736	31819	1.5e-07	1.3e-06	AT5G55210.1	AT1G04820.1	AT2G46225.2	AT5G08610.1	AT2G38410.1	AT2G46630.1	AT1G03130.1	AT2G30930.1	AT1G07110.1	AT2G37340.1	AT5G01530.1	AT5G39570.1	AT5G27150.1	AT5G19770.1	AT1G71860.1	AT3G52930.1	AT4G13350.1	AT2G41430.1	AT3G46780.1	AT2G36460.1	AT2G23140.1	AT5G36880.2	AT1G05805.1	AT5G40890.1	AT1G17210.1	AT5G25780.1	AT4G35100.1	AT1G61730.1	//	AT1G80490.2	//	AT1G51140.1	//	AT3G17750.1	//	AT5G08050.1	//	AT4G25890.1	//	AT5G57870.1	//
GO:0044424	C	intracellular part	38	74	7433	31819	1.7e-07	1.4e-06	AT5G55210.1	AT1G04820.1	AT5G08610.1	AT2G38410.1	AT2G46630.1	AT1G03130.1	AT2G30930.1	AT1G07110.1	AT2G37340.1	AT5G01530.1	AT5G39570.1	AT5G27150.1	AT5G19770.1	AT1G71860.1	AT3G52930.1	AT4G13350.1	AT2G41430.1	AT3G46780.1	AT2G36460.1	AT2G23140.1	AT5G36880.2	AT1G05805.1	AT2G46225.2	AT1G17210.1	AT5G25780.1	AT4G35100.1	AT1G61730.1	AT1G80490.2	//	AT1G51140.1	//	AT3G17750.1	//	AT5G08050.1	//	AT4G25890.1	//	AT5G57870.1	//	AT4G12770.1	//
GO:0044444	C	cytoplasmic part	30	74	5113	31819	4.5e-07	3.3e-06	AT5G55210.1	AT1G04820.1	AT5G08610.1	AT2G38410.1	AT2G46630.1	AT2G30930.1	AT1G07110.1	AT5G01530.1	AT5G39570.1	AT5G27150.1	AT5G19770.1	AT3G52930.1	AT4G13350.1	AT3G46780.1	AT2G36460.1	AT5G36880.2	AT1G05805.1	AT2G46225.2	AT1G17210.1	AT5G25780.1	AT1G61730.1	AT1G80490.2	AT3G17750.1	AT5G08050.1	AT4G25890.1	AT4G12770.1	AT3G09200.1	AT5G65020.1	//	AT4G27450.1	//	AT1G59870.1
GO:0032991	C	macromolecular complex	8	74	601	31819	8.4e-05	0.00057	AT2G23140.1	AT5G19770.1	AT1G04820.1	AT3G09200.1	AT1G03130.1	AT4G25890.1	AT2G46225.2	AT5G01530.1
GO:0043234	C	protein complex	6	74	319	31819	0.00011	0.00069	AT2G23140.1	AT5G19770.1	AT1G04820.1	AT1G03130.1	AT2G46225.2	AT5G01530.1
GO:0016020	C	membrane	18	74	3495	31819	0.00091	0.0053	AT5G27150.1	AT3G17750.1	AT3G52930.1	AT5G08050.1	AT4G12770.1	AT2G37170.1	AT2G38410.1	AT2G36460.1	AT1G03130.1	AT2G30930.1	AT4G25890.1	AT4G10730.1	AT1G59870.1	AT3G09200.1	AT5G01530.1	AT4G27450.1	AT4G35100.1	AT1G20760.1
GO:0043226	C	organelle	27	74	6546	31819	0.0012	0.006	AT5G55210.1	AT1G04820.1	AT5G08610.1	AT2G38410.1	AT2G46630.1	AT2G30930.1	AT4G25890.1	AT2G37340.1	AT5G01530.1	AT5G39570.1	AT5G27150.1	AT5G19770.1	AT1G71860.1	AT3G52930.1	AT3G46780.1	AT2G36460.1	AT1G17210.1	AT5G25780.1	AT4G35100.1	AT1G61730.1	AT1G51140.1	AT5G08050.1	AT5G57870.1	AT3G09200.1	AT5G65020.1	AT4G27450.1	AT1G59870.1
GO:0043229	C	intracellular organelle	27	74	6542	31819	0.0012	0.006	AT5G55210.1	AT1G04820.1	AT5G08610.1	AT2G38410.1	AT2G46630.1	AT2G30930.1	AT4G25890.1	AT2G37340.1	AT5G01530.1	AT5G39570.1	AT5G27150.1	AT5G19770.1	AT1G71860.1	AT3G52930.1	AT3G46780.1	AT2G36460.1	AT1G17210.1	AT5G25780.1	AT4G35100.1	AT1G61730.1	AT1G51140.1	AT5G08050.1	AT5G57870.1	AT3G09200.1	AT5G65020.1	AT4G27450.1	AT1G59870.1
GO:0043227	C	membrane-bounded organelle	25	74	6138	31819	0.0023	0.011	AT5G55210.1	AT5G08610.1	AT2G38410.1	AT2G46630.1	AT2G30930.1	AT4G25890.1	AT2G37340.1	AT5G01530.1	AT5G39570.1	AT5G27150.1	AT1G71860.1	AT3G52930.1	AT3G46780.1	AT2G36460.1	AT1G17210.1	AT5G25780.1	AT4G35100.1	AT1G61730.1	AT1G51140.1	AT5G08050.1	AT5G57870.1	AT3G09200.1	AT5G65020.1	AT4G27450.1	AT1G59870.1
GO:0043231	C	intracellular membrane-bounded organelle	25	74	6132	31819	0.0023	0.011	AT5G55210.1	AT5G08610.1	AT2G38410.1	AT2G46630.1	AT2G30930.1	AT4G25890.1	AT2G37340.1	AT5G01530.1	AT5G39570.1	AT5G27150.1	AT1G71860.1	AT3G52930.1	AT3G46780.1	AT2G36460.1	AT1G17210.1	AT5G25780.1	AT4G35100.1	AT1G61730.1	AT1G51140.1	AT5G08050.1	AT5G57870.1	AT3G09200.1	AT5G65020.1	AT4G27450.1	AT1G59870.1
GO:0043232	C	intracellular non-membrane-bounded organelle	7	74	847	31819	0.0037	0.015	AT5G19770.1	AT1G04820.1	AT3G52930.1	AT3G46780.1	AT4G25890.1	AT3G09200.1	AT1G61730.1
GO:0043228	C	non-membrane-bounded organelle	7	74	847	31819	0.0037	0.015	AT5G19770.1	AT1G04820.1	AT3G52930.1	AT3G46780.1	AT4G25890.1	AT3G09200.1	AT1G61730.1
GO:0009536	C	plastid	11	74	2507	31819	0.03	0.12	AT5G55210.1	AT3G52930.1	AT5G08050.1	AT5G08610.1	AT3G46780.1	AT2G46630.1	AT2G30930.1	AT1G59870.1	AT3G09200.1	AT5G01530.1	AT1G61730.1
GO:0009507	C	chloroplast	10	74	2335	31819	0.044	0.16	AT5G55210.1	AT3G52930.1	AT5G08050.1	AT5G08610.1	AT2G46630.1	AT2G30930.1	AT1G59870.1	AT3G09200.1	AT5G01530.1	AT1G61730.1
[truncated: 17 more columns]

## Sheet: Sheet 7 Biological rep 1-1
Biological rep1-1
Sequence	pRS Site Probabilities	Protein Group Accessions	114/113	115/113	116/113
NLAGDVIGTRTEAADAK	T(9): 92.0; T(11): 8.0	AT5G01530.1	0.353351	0.340009	0.30677
SDSSVSEDGPK	S(1): 0.0; S(3): 95.1; S(4): 4.8; S(6): 0.0	AT4G39680.1	0.359915	0.237894	0.415468
EALPALTDELIGDMMSPPWR	T(7): 0.0; S(16): 100.0	AT3G23490.1	0.406955	0.322055	0.515712
VLSPYSLPASLLHSER	S(3): 9.6; Y(5): 80.7; S(6): 9.6; S(10): 0.0; S(14): 0.0	AT2G46630.1	0.443056	0.49262	0.429961
SLSDIEQLLSDSIPCK	S(1): 14.3; S(3): 85.0; S(10): 0.6; S(12): 0.1	AT1G51140.1	0.474781	0.378162	0.504842
EESDDDMGFSLFE	S(3): 100.0; S(10): 0.0	AT2G27710.1	0.487909	0.388261	0.869584
KDVATDDDDAAKE	T(5): 100.0	AT3G48890.1	0.517446	0.32991	0.730692
VFDLEDLLRASAEVLGK	S(11): 100.0	AT3G17840.1	0.525104	0.585758	0.907024
YGSAPGSFLNSVVDEVIGGGSSNAR	Y(1): 1.0; S(3): 8.5; S(7): 82.1; S(11): 8.5; S(21): 0.0; S(22): 0.0	AT1G05805.1	0.541513	0.641865	0.722238
ISSATAFTHVLHSR	S(2): 33.3; S(3): 33.3; T(5): 33.3; T(8): 0.0; S(13): 0.0	AT2G31670.1	0.542607	0.804576	0.716199
YLDPDFSEPDPELLTESFPSPR	Y(1): 0.0; S(7): 0.0; T(15): 0.0; S(17): 0.2; S(20): 99.8	AT5G18130.1	0.57105	0.621667	0.71016
IHHPPSPR	S(6): 100.0	AT5G54430.1	0.579802	1.24333	1.09906
LNLDRSSGDESMEDEPETK	S(6): 100.0; S(7): 100.0; S(11): 99.6; T(18): 0.4	AT4G39680.1	0.58199	0.529651	1.15461
SGGEGECYMCGDVGHFAR	S(1): 50.0; Y(8): 50.0	AT2G17870.1	0.595118	0.499353	0.643734
SSPADFFTYLASDK	S(1): 94.3; S(2): 5.7; T(8): 0.0; Y(9): 0.0; S(12): 0.0	AT1G05805.1	0.595118	0.573415	0.493972
VQSIVAEIFGKSPSK	S(3): 0.0; S(12): 100.0; S(14): 0.0	AT5G09590.1	0.621373	0.692362	0.812819
AHSEVQFR	S(3): 100.0	AT2G40620.1	0.626843	1.32749	1.0906
IISQLEPEVLSPIKPADDQLSLSDLDMVK	S(3): 0.0; S(11): 99.3; S(21): 0.7; S(23): 0.0	AT4G29810.2	0.655286	0.717049	0.873207
AATASSEASEGPVMGLINKR	T(3): 0.0; S(5): 0.1; S(6): 49.9; S(9): 49.9	AT1G27090.1	0.666225	0.656453	0.66185
RHSVSFATTR	S(3): 100.0; S(5): 0.0; T(8): 0.0; T(9): 0.0	AT4G15545.1	0.666225	2.00751	1.7911
GPSGSPWYGSDRVK	S(3): 0.0; S(5): 0.5; Y(8): 6.4; S(10): 93.0	AT2G34420.1	0.668413	0.711438	0.81765
ALGSFRSNATN	S(4): 100.0; S(7): 99.9; T(10): 0.1	AT4G35100.1	0.668413	0.798965	1.32128
APSPVNNPLLGGIPK	S(3): 100.0	AT1G15750.1	0.680447	0.720415	1.06403
SFGNLLDLASGDLLDIPQTPR	S(1): 100.0; S(10): 0.0; T(19): 100.0	AT1G60140.1	0.681541	0.39836	0.822481
SDDEHHFEASESGASK	S(1): 100.0; S(10): 0.0; S(12): 0.0; S(15): 0.0	AT1G26630.1	0.681541	0.685629	0.373196
LLSSGELYDIVGIPTSK	S(3): 50.0; S(4): 50.0; Y(8): 0.0; T(15): 0.0; S(16): 0.0	AT3G04790.1	0.684823	0.67553	0.956542
QLSFPELDK	S(3): 100.0	AT5G62910.1	0.684823	0.60259	0.539867
VEEKEESDEEDYGGDFGLFDEE	S(7): 50.0; Y(12): 50.0	AT3G09200.1	0.685917	0.512819	1.59907
EIENIMQLAGLNPNSDSATSSR	S(15): 20.0; S(17): 20.0; T(19): 20.0; S(20): 20.0; S(21): 20.0	AT5G49760.1	0.688105	0.747347	1.0278
EILQSESFKEEGYLASELQEAEK	S(5): 8.3; S(7): 83.3; Y(13): 8.3; S(16): 0.1	AT1G22530.1	0.690293	0.621667	0.568853
LRSSSSFDGDEPDVSWVQSLVK	S(3): 25.0; S(4): 25.0; S(5): 25.0; S(6): 25.0; S(15): 0.0; S(19): 0.0	AT2G41900.1	0.692481	1.06267	0.832144
SLSTQEVITALTFTTNK	S(1): 33.1; S(3): 33.1; T(4): 33.1; T(9): 0.2; T(12): 0.2; T(14): 0.2; T(15): 0.0	AT3G16460.1	0.709984	0.764179	0.750016
ALGSMNLDELLK	S(4): 100.0	AT3G56850.1	0.709984	0.58688	0.536243
SASFKEESDFFADLK	S(1): 2.6; S(3): 97.2; S(8): 0.1	AT1G30690.1	0.711078	0.747347	0.666681
KFDWDHPLHLQPMSPTTVK	S(14): 100.0; T(16): 0.0; T(17): 0.0	AT5G39320.1	0.720924	0.986363	0.915479
SLQQSNSFPTR	S(1): 0.0; S(5): 0.7; S(7): 99.3; T(10): 0.0	AT2G38410.1	0.7253	0.815797	0.777795
DFSRSDSSVSEDGPK	S(3): 0.0; S(5): 0.4; S(7): 93.9; S(8): 5.7; S(10): 0.0	AT4G39680.1	0.7253	0.809065	0.700498
SLYDLQELLDTTIIASSGNLK	S(1): 0.0; Y(3): 0.0; T(11): 25.0; T(12): 25.0; S(16): 25.0; S(17): 25.0	AT5G49760.1	0.729675	0.585758	0.823689
QRSSPADFFTYLASDK	S(3): 50.0; S(4): 50.0; T(10): 0.0; Y(11): 0.0; S(14): 0.0	AT1G05805.1	0.729675	0.967287	0.56523
NVVLDEFGSPK	S(9): 100.0	AT2G28000.1	0.731863	0.64411	1.13167
SFADILQEGLER	S(1): 100.0	AT3G10360.1	0.732957	0.796721	0.824897
DLGLTLAADALNAGYNSDEEVYAAAK	T(5): 0.0; Y(15): 33.3; S(17): 33.3; Y(22): 33.3	AT2G47330.1	0.735145	0.719293	0.667889
SSPGGRSPGFETGSR	S(1): 0.0; S(2): 0.0; S(7): 100.0; T(12): 0.0; S(14): 0.0	AT4G13350.1	0.736239	0.787744	0.815235
RREASDDDEDDEEADDHDK	S(5): 100.0	AT1G80000.1	0.737333	0.850584	1.05437
VDVYNRVNSIPR	Y(4): 0.0; S(9): 100.0	AT4G27450.1	0.741709	1.13449	1.89255
QAITAAGTGCMAALDAEHYLQEIGSQEGKSD	T(4): 0.0; T(8): 0.0; Y(19): 0.0; S(25): 1.9; S(30): 98.1	AT2G17420.1	0.746085	0.849462	0.997606
NLSGKAETMSTNVER	S(3): 0.7; T(8): 98.6; S(10): 0.7; T(11): 0.0	AT5G41950.1	0.748273	1.00656	1.14133
DSSSIAGSSSPIPATVSTGK	S(2): 0.0; S(3): 0.0; S(4): 0.0; S(8): 0.3; S(9): 49.7; S(10): 49.7; T(15): 0.3; S(17): 0.0; T(18): 0.0	AT2G38410.1	0.748273	0.837118	0.945673
LISAVIAEAEAGGSPALVAR	S(3): 0.0; S(14): 100.0	AT4G10070.1	0.752649	0.575659	0.619579
SVLSAFFVK	S(1): 100.0; S(4): 0.0	AT2G46225.2	0.753743	0.925767	0.472232
VDSSGEVCGVTFKVDSEAK	S(3): 0.8; S(4): 0.8; T(11): 98.3; S(16): 0.0	AT3G22850.1	0.760307	0.858439	1.11717
IEMTSPVVTK	T(4): 8.9; S(5): 91.0; T(9): 0.0	AT2G37970.1	0.760307	0.729392	0.601462
AKGNSVPATAPTPIPLVSINHDDDDDESDDDFLQLAHR	S(5): 0.3; T(9): 24.9; T(12): 24.9; S(18): 24.9; S(28): 24.9	AT1G21380.1	0.764682	1.18947	1.67757
RQGSGGVWGWLAGSPQEKDDDSP	S(4): 0.0; S(14): 50.0; S(22): 50.0	AT3G05420.2	0.76687	1.19172	1.35872
SNSMDGEMSSASFNIESILASVSGK	S(1): 19.7; S(3): 19.7; S(9): 19.7; S(10): 19.7; S(12): 19.7; S(17): 1.6; S(21): 0.0; S(23): 0.0	AT1G43700.1	0.769058	1.12551	0.669097
ERSEDPMETSSAEAGGGIR	S(3): 100.0; T(9): 0.0; S(10): 0.0; S(11): 0.0	AT5G65410.1	0.770152	1.11541	0.705329
GVSAWNFNIEDLK	S(3): 100.0	AT4G10730.1	0.775622	0.847217	1.02418
GMGTNLFDKPSHPNSPTVYDWLYSDDTR	T(4): 0.1; S(11): 33.2; S(15): 33.2; T(17): 33.2; Y(19): 0.1; Y(23): 0.0; S(24): 0.0; T(27): 0.0	AT2G33830.2	0.776716	1.20294	0.739146
ASSEETSSIDTNELITDLK	S(2): 9.1; S(3): 9.1; T(6): 9.1; S(7): 63.6; S(8): 9.1; T(11): 0.0; T(16): 0.0	AT4G01150.1	0.776716	0.856194	1.16548
SFSVDSDFFDDLGVTEEK	S(1): 33.3; S(3): 33.3; S(6): 33.3; T(15): 0.0	AT1G43700.1	0.776716	0.67553	0.718615
VQVATVRGQAK	T(5): 100.0	AT3G46780.1	0.77781	0.630644	0.707745
TRDSDEEDRDYDVAALANNLSQAFR	T(1): 0.0; S(4): 0.0; Y(11): 100.0; S(21): 0.0	AT1G07990.1	0.779998	1.01105	1.36718
ATELCLGLPGGAEAVESPAK	T(2): 0.0; S(17): 100.0	AT3G23050.1	0.782186	0.69685	0.643734
IIGVDFNSK	S(8): 100.0	AT1G77120.1	0.787656	0.912302	2.36962
DHQETQALDETDLEELEDMGEK	T(5): 0.0; T(11): 100.0	AT4G27585.1	0.789844	1.02227	1.20534
SYSTNLAYTPPEFLR	S(1): 0.0; Y(2): 0.6; S(3): 98.8; T(4): 0.6; Y(8): 0.0; T(9): 0.0	AT5G46570.1	0.790938	0.843851	1.0435
AASFNIIPSSTGAAK	S(3): 99.9; S(9): 0.1; S(10): 0.1; T(11): 0.0	AT1G13440.1	0.795313	0.683385	0.601462
ATGAFILTASHNPGGPTEDFGIK	T(2): 0.0; T(8): 0.5; S(10): 99.5; T(17): 0.0	AT1G23190.1	0.799689	0.834874	1.02176
DVGDCSSEGRATDGLTAEEGELIR	S(6): 50.0; S(7): 50.0; T(12): 0.0; T(16): 0.0	AT4G11860.1	0.799689	0.896592	1.401
ISAGVSSMSFK	S(2): 0.0; S(6): 0.1; S(7): 49.9; S(9): 49.9	AT5G16880.1	0.799689	0.928012	1.11717
ESNIVDGSGSPGVK	S(2): 0.0; S(8): 2.8; S(10): 97.2	AT5G47480.1	0.800783	0.73837	0.62441
SDEVIEVLSASPSK	S(1): 0.0; S(9): 33.3; S(11): 33.3; S(13): 33.3	AT5G40450.1	0.800783	0.851706	1.12925
DLVVEETEKPIEETEEAQVETPEVVEIKK	T(7): 0.0; T(14): 50.0; T(21): 50.0	AT1G62480.1	0.800783	0.889859	0.750016
VGSVQNWSK	S(3): 100.0; S(8): 0.0	AT3G22850.1	0.800783	1.11429	1.28384
VDSEGVLCGANFK	S(3): 100.0	AT4G27450.1	0.801877	1.06042	1.70294
DSEIEETEEFDTESPLPK	S(2): 0.0; T(7): 0.0; T(12): 50.0; S(14): 50.0	AT5G55210.1	0.802971	0.65982	0.67272
YAVFGYVTDNEDFLADLK	Y(1): 0.0; Y(6): 0.8; T(8): 99.2	AT3G01480.1	0.805159	0.997584	1.17394
ADAVGVTVDGLFNK	T(7): 100.0	AT3G46780.1	0.805159	0.720415	0.849052
DTSGDYEDMLVALLGHGDA	T(2): 6.1; S(3): 87.8; Y(6): 6.1	AT5G65020.1	0.807347	0.402849	0.513296
IVDVSESTDEAEVQQVEPVDVQPVK	S(5): 33.3; S(7): 33.3; T(8): 33.3	AT3G05900.1	0.817193	1.27026	1.21138
AMPRVDSEGVLCGANFK	S(7): 100.0	AT4G27450.1	0.818287	1.14346	1.88893
SGESVDDESENYLSDLGK	S(1): 0.0; S(4): 25.0; S(9): 25.0; Y(12): 25.0; S(14): 25.0	AT1G42550.1	0.821569	0.674407	0.737939
TLNPSNLEELFSAEVASPR	T(1): 0.0; S(5): 0.0; S(12): 0.0; S(17): 100.0	AT5G12850.1	0.827038	0.576781	0.719822
LTYTLDEIEGPFEVGSDGSVK	T(2): 0.0; Y(3): 0.0; T(4): 0.0; S(16): 99.7; S(19): 0.3	AT3G50820.1	0.831414	0.868538	1.19568
GYTSDEELEELDSPLTSIVDK	Y(2): 33.3; T(3): 33.3; S(4): 33.3; S(13): 0.0; T(16): 0.0; S(17): 0.0	AT2G42320.1	0.832508	0.940355	1.61235
ASANSLSAPIK	S(2): 0.0; S(5): 0.0; S(7): 100.0	AT4G10730.1	0.834696	0.704705	0.548321
VDSSGEVCGVTFK	S(3): 97.6; S(4): 2.4; T(11): 0.0	AT3G22850.1	0.836884	0.7754	1.08215
VDSSGDVCGATFK	S(3): 96.2; S(4): 3.8; T(11): 0.0	AT5G43830.1	0.836884	0.805698	0.746393
LAGQEFGTTTGRPR	T(8): 98.9; T(9): 0.6; T(10): 0.6	AT3G57610.1	0.837978	0.962798	0.933595
FDSFNSNNNDAFSLSR	S(3): 100.0; S(6): 0.0; S(13): 0.0; S(15): 0.0	AT1G21630.2	0.837978	1.17825	1.30921
SKSWGITDPELQR	S(1): 0.3; S(3): 99.7; T(7): 0.0	AT5G11970.1	0.837978	1.18947	1.04471
KVTSIIDSVPESPQRP	T(3): 0.0; S(4): 0.0; S(8): 0.1; S(12): 99.9	AT3G08710.1	0.837978	0.851706	0.904609
AATASSEASEGPVMGLINK	T(3): 0.6; S(5): 7.2; S(6): 92.1; S(9): 0.1	AT1G27090.1	0.840166	0.82253	0.836975
ATLWYPSSQQSSAANSPPRNR	T(2): 0.0; Y(5): 16.7; S(7): 16.7; S(8): 16.7; S(11): 16.7; S(12): 16.7; S(16): 16.7	AT1G16520.1	0.840166	0.977386	0.845429
LQEIWDEVGESDDERDK	S(11): 100.0	AT5G55230.2	0.84126	0.864049	0.998814
VMIHQPLGTAGGK	T(9): 100.0	AT1G66670.1	0.84126	0.827019	1.15582
NYSPPSIDAVGPIPTK	Y(2): 33.3; S(3): 33.3; S(6): 33.3; T(15): 0.0	AT1G34220.1	0.842354	0.71256	0.974659
VSVFLPEEVKTK	S(2): 0.0; T(11): 100.0	AT4G20260.4	0.843448	0.844973	0.698083
SRSLVNALIEEVNQSPDNNTQEPTSDK	S(1): 2.3; S(3): 97.7; S(15): 0.0; T(20): 0.0; T(24): 0.0; S(25): 0.0	AT5G08200.1	0.844542	0.876393	0.666681
CVSLNNLSDYEK	S(3): 100.0; S(8): 0.0; Y(10): 0.0	AT1G19000.1	0.844542	0.83263	0.729484
DCSLNIEIPTSPSSNK	S(3): 0.0; T(10): 7.8; S(11): 76.5; S(13): 7.8; S(14): 7.8	AT1G72880.2	0.845636	0.730515	0.71016
KDSFSDLLLHLPR	S(3): 99.6; S(5): 0.4	AT4G30780.1	0.847824	0.972897	0.829728
VDSSQNWAGHI	S(3): 96.1; S(4): 3.9	AT5G43830.1	0.8522	0.939233	0.926348
SRDIDLSFSSPTK	S(1): 0.0; S(7): 0.2; S(9): 49.8; S(10): 49.8; T(12): 0.2	AT2G32240.1	0.853294	0.917912	0.803157
AAASKTIEVEVDKPLGLTLGQK	S(4): 0.7; T(6): 99.3; T(18): 0.0	AT5G17170.1	0.854388	0.664308	0.557983
DIESEVEVSQEGR	S(4): 100.0; S(9): 0.0	AT3G05420.2	0.855482	1.16366	1.39013
SAAFEIAFQSPANR	S(1): 0.0; S(10): 100.0	AT1G33240.1	0.856576	0.985241	0.859922
SASVGNWILEPK	S(1): 0.0; S(3): 100.0	AT4G24100.1	0.85767	0.959432	0.718615
AVDSLPLPRPSSSEVR	S(4): 0.0; S(11): 33.3; S(12): 33.3; S(13): 33.3	AT3G07660.1	0.85767	0.782133	0.648565
ENAGNASFKFQEIPFTNESL	S(7): 33.3; T(16): 33.3; S(19): 33.3	AT4G12070.1	0.858763	0.999829	1.28626
SGSGDDEEGSYGRK	S(1): 0.0; S(3): 100.0; S(10): 0.0; Y(11): 0.0	AT5G39570.1	0.860951	0.403971	0.411845
SISGEDTSDWSNLVK	S(1): 0.1; S(3): 25.0; T(7): 25.0; S(8): 25.0; S(11): 25.0	AT2G21230.3	0.862045	1.02227	0.628033
YGGNDSDEDEEK	Y(1): 0.3; S(6): 99.7	AT5G39570.1	0.862045	0.870782	0.741562
TPAFLSSSLSK	T(1): 0.0; S(6): 0.0; S(7): 0.0; S(8): 1.3; S(10): 98.7	AT4G21160.1	0.865327	0.846095	1.0592
STSSNPADDIPLTEAK	S(1): 85.6; T(2): 11.1; S(3): 1.7; S(4): 1.7; T(13): 0.0	AT2G41740.1	0.867515	0.984119	1.05799
RPFAAIVGGSK	S(10): 100.0	AT3G12780.1	0.867515	0.97963	0.838182
TLEAPLPGSLSAVNNATTR	T(1): 0.0; S(9): 100.0; S(11): 0.0; T(17): 0.0; T(18): 0.0	AT3G05420.2	0.868609	0.913424	1.20896
FSRFDSINSSK	S(2): 0.8; S(6): 90.5; S(9): 7.9; S(10): 0.8	AT1G20760.1	0.870797	0.957187	1.1522
SISLGLQEYSDYDNVNEIK	S(1): 1.1; S(3): 97.8; Y(9): 1.1; S(10): 0.0; Y(12): 0.0	AT2G02170.1	0.870797	0.942599	1.01814
KAESISDLENK	S(4): 4.8; S(6): 95.2	AT3G19770.1	0.870797	0.929134	1.32128
QDHSDDADGGDEQSQPSSPSVK	S(4): 0.0; S(14): 25.0; S(17): 25.0; S(18): 25.0; S(20): 25.0	AT4G11790.1	0.872985	1.04023	0.950504
ATTEVGEAPATTTEAETTELPEIVK	T(2): 16.4; T(3): 16.4; T(11): 1.6; T(12): 16.4; T(13): 16.4; T(17): 16.4; T(18): 16.4	AT2G46820.1	0.872985	0.931378	1.25969
LTYTLDEIEGPFEVASDGSVNFK	T(2): 0.0; Y(3): 0.0; T(4): 0.0; S(16): 97.8; S(19): 2.2	AT5G66570.1	0.872985	0.654209	1.00002
SISAEGLNLLK	S(1): 0.0; S(3): 100.0	AT2G33700.1	0.874079	0.736125	1.11234
VTSIIDSVPESPQRP	T(2): 0.0; S(3): 0.0; S(7): 100.0; S(11): 0.0	AT3G08710.1	0.875173	1.06716	1.19326
SSSSFDGDEPDVSWVQSLVK	S(1): 0.0; S(2): 0.0; S(3): 0.4; S(4): 99.2; S(13): 0.4; S(17): 0.0	AT2G41900.1	0.876267	1.03349	1.1993
VNSLFNLLYK	S(3): 100.0; Y(9): 0.0	AT4G30780.1	0.877361	0.768667	0.934803
LSNLFADSPSQSASPR	S(2): 0.0; S(8): 0.1; S(10): 0.8; S(12): 0.8; S(14): 98.4	AT2G05590.2	0.879549	0.897714	0.768132
DMVSRDDSFVTK	S(4): 92.4; S(8): 7.0; T(11): 0.6	AT4G35470.1	0.880643	0.746225	1.10268
LNPLAPQFIPSSSK	S(11): 77.6; S(12): 11.2; S(13): 11.2	AT1G33050.1	0.882831	0.770912	0.834559
SPSSLSSDYIK	S(1): 0.0; S(3): 97.8; S(4): 2.1; S(6): 0.1; S(7): 0.1; Y(9): 0.0	AT5G07120.1	0.882831	0.884248	0.873207
DNNFDSFSRFDSFNTSEAGAGFSSQPER	S(6): 33.3; S(8): 33.3; S(12): 33.3; T(15): 0.2; S(16): 0.0; S(23): 0.0; S(24): 0.0	AT1G20760.1	0.885019	1.23884	1.27539
QRSWVPPQPPPVAMAEAVEAIR	S(3): 100.0	AT5G62810.1	0.885019	0.841607	1.04229
DSSVLVSVSSPMREYEWAEAR	S(2): 0.0; S(3): 0.0; S(7): 0.3; S(9): 49.7; S(10): 49.7; Y(15): 0.3	AT3G22520.1	0.886113	0.950454	0.664266
FETLSYLPDLTDSELAK	T(3): 0.0; S(5): 0.0; Y(6): 0.0; T(11): 50.0; S(13): 50.0	AT1G67090.1	0.886113	0.760812	1.04109
TQLDLLEQLTSTSDGYLSDGGGSR	T(1): 0.0; T(10): 0.0; S(11): 0.0; T(12): 0.0; S(13): 0.2; Y(16): 1.4; S(18): 96.9; S(23): 1.4	AT2G42975.1	0.887207	1.09409	1.37443
TQSFVPSELSEIFGGQLK	T(1): 0.0; S(3): 99.1; S(7): 0.9; S(10): 0.0	AT4G30890.1	0.888301	1.16815	0.945673
SYTNLLDLASGNFPVMGR	S(1): 88.8; Y(2): 5.6; T(3): 5.6; S(10): 0.0	AT1G06410.1	0.889395	1.03462	1.3853
ASLTRFDSIGSTR	S(2): 0.0; T(4): 0.0; S(8): 100.0; S(11): 0.0; T(12): 0.0	AT1G21630.2	0.889395	1.07501	1.215
SGSPSDLLASLSINDHL	S(1): 0.0; S(3): 0.5; S(5): 98.9; S(10): 0.5; S(12): 0.0	AT2G23350.1	0.891582	1.09409	1.1522
AEQLITDVLQEAEAGNTAGSGGGGGRR	T(6): 0.0; T(17): 50.0; S(20): 50.0	AT2G25970.1	0.895958	0.982997	1.01331
QLGADEIVQVTTNLEDVGSEVEQIQK	T(11): 33.3; T(12): 33.3; S(19): 33.3	AT5G51970.1	0.898146	0.825897	0.921517
AQPSVESLEVLSK	S(4): 100.0; S(7): 0.0; S(12): 0.0	AT5G03630.1	0.900334	1.14459	1.215
QGSGGVWGWLAGSPQEKDDDSP	S(3): 0.0; S(13): 50.0; S(21): 50.0	AT3G05420.2	0.900334	1.07052	1.35993
SLLQTFEAKSSDISSK	S(1): 0.0; T(5): 0.0; S(10): 25.0; S(11): 25.0; S(14): 25.0; S(15): 25.0	AT2G30930.1	0.901428	1.02115	0.95775
DFGGAAFSRFDSINSSR	S(8): 99.6; S(12): 0.4; S(15): 0.0; S(16): 0.0	AT1G20760.1	0.903616	1.12214	1.19809
VGVGAESPAAATDCSK	S(7): 100.0; T(12): 0.0; S(15): 0.0	AT3G54760.1	0.905804	1.12214	1.07853
AELVELLGSDSS	S(9): 33.3; S(11): 33.3; S(12): 33.3	AT1G06190.1	0.906898	0.950454	1.18481
VPEAQITNSATPTTTPR	T(7): 0.0; S(9): 0.0; T(11): 0.0; T(13): 0.9; T(14): 0.9; T(15): 98.2	AT4G39680.1	0.909086	0.951577	0.798326
FNAEQGISSINDGEEVLNTETVTAQGR	S(8): 16.6; S(9): 83.4; T(19): 0.0; T(21): 0.0; T(23): 0.0	AT1G17210.1	0.91018	1.08736	1.27539
VPSPCLTPIGSGR	S(3): 100.0; T(7): 0.0; S(11): 0.0	AT2G29190.1	0.91018	0.965042	1.01572
NGVEEVLDLGPLSDFEK	S(13): 100.0	AT1G53240.1	0.91018	0.75408	0.903401
LIYVCPTPGSPCNSEQSSQQVK	Y(3): 6.5; T(7): 6.5; S(10): 79.1; S(14): 6.5; S(17): 0.6; S(18): 0.6	AT2G46580.1	0.913462	1.01329	0.971035
IIQLPQSSPDESPNASTK	S(7): 0.0; S(8): 0.0; S(12): 100.0; S(16): 0.0; T(17): 0.0	AT4G29860.1	0.913462	0.91679	0.95775
SNSDGRDAFVFLNNSNDK	S(1): 8.4; S(3): 91.6; S(15): 0.0	AT1G23710.1	0.91565	1.17937	1.02659
VSSFEALQPATR	S(2): 99.7; S(3): 0.3; T(11): 0.0	AT1G74910.1	0.916744	1.1502	0.958958
KVVEGDSAEEDENKLPVEDIVSSR	S(7): 100.0; S(22): 0.0; S(23): 0.0	AT4G02510.1	0.917838	0.939233	1.21017
GASVGAGGESLGQSSR	S(3): 0.0; S(10): 0.0; S(14): 8.3; S(15): 91.7	AT1G75100.1	0.918932	1.10419	0.570061
DVIGSDDEGVPGIDHNAYLDAAAPGIK	S(5): 98.3; Y(18): 1.7	AT5G16270.1	0.92112	0.777645	1.11114
TSESGSALSPEK	T(1): 0.0; S(2): 0.0; S(4): 0.0; S(6): 0.0; S(9): 99.9	AT3G05900.1	0.924401	1.10531	1.10872
HAETDDELLEK	T(4): 100.0	AT3G18240.1	0.924401	0.774278	0.701706
SSGSFYEEEEEEDDGAK	S(1): 2.0; S(2): 32.7; S(4): 32.7; Y(6): 32.7	AT5G52200.2	0.928777	1.08736	0.893739
VLAESESSAFEDQCGR	S(5): 0.0; S(7): 6.0; S(8): 94.0	AT5G14740.1	0.928777	0.933622	0.897362
SASVGNWILDSK	S(1): 0.0; S(3): 100.0; S(11): 0.0	AT4G10730.1	0.929871	1.01105	0.896155
SNLLELFEYSNVNR	S(1): 0.0; Y(9): 3.3; S(10): 96.7	AT1G01440.1	0.930965	0.82253	0.724653
DLGSASPPVARPVR	S(4): 1.3; S(6): 98.7	AT4G13350.1	0.932059	1.05145	0.971035
IGNSDVEDEK	S(4): 100.0	AT1G26300.1	0.933153	0.686751	0.80195
YRPEPSETGSPER	Y(1): 0.0; S(6): 0.0; T(8): 0.0; S(10): 100.0	AT4G28610.1	0.933153	1.00207	0.90944
QGSVGHELDLGFGYR	S(3): 100.0; Y(14): 0.0	AT4G01290.1	0.933153	0.905569	0.92031
SLLQTFEAK	S(1): 99.9; T(5): 0.1	AT2G30930.1	0.933153	0.96392	1.27177
GVTIRVDPNDVDTSSS	T(3): 0.0; T(13): 80.8; S(14): 6.4; S(15): 6.4; S(16): 6.4	AT2G35820.1	0.935341	1.18835	1.35631
SVAVQQPIDGSPR	S(1): 0.0; S(11): 100.0	AT3G18230.1	0.935341	1.13	0.907024
ASSFIRGGTDQLQTAR	S(2): 49.6; S(3): 49.6; T(9): 0.4; T(14): 0.4	AT3G11820.1	0.936435	1.09746	1.33819
VKPSSPAELESLMGPK	S(4): 49.9; S(5): 49.9; S(11): 0.3	AT2G35370.1	0.938623	0.928012	0.838182
SASFHTLDELEVR	S(1): 0.0; S(3): 100.0; T(6): 0.0	AT1G64500.1	0.939717	1.02115	0.76934
RGSFESLSR	S(3): 100.0; S(6): 0.0; S(8): 0.0	AT4G38710.2	0.940811	0.766423	0.496388
YGDRSSPGGRSPGFETGSR	Y(1): 0.0; S(5): 33.3; S(6): 33.3; S(11): 33.3; T(16): 0.0; S(18): 0.0	AT4G13350.1	0.941905	1.16254	1.02659
VDSSGDVCGATFKVDAETKR	S(3): 0.0; S(4): 0.0; T(11): 100.0; T(18): 0.0	AT5G43830.1	0.942999	0.860683	0.977074
TIQFVDWCPTGFK	T(1): 0.0; T(10): 100.0	AT1G04820.1	0.942999	1.277	1.5725
VRDESFDEAVLDSPEVK	S(5): 0.0; S(13): 100.0	AT1G13360.1	0.944093	1.03798	1.04229
RAFSESDIQTLGTGNTGLVQSQLDR	S(4): 89.7; S(6): 9.2; T(10): 1.0; T(13): 0.0; T(16): 0.0; S(21): 0.0	AT4G27900.1	0.944093	1.1962	1.17273
KISDGDLQDVLMAAQAAADSAER	S(3): 100.0; S(20): 0.0	AT1G34220.1	0.945187	1.33647	1.2923
LSRFDSINSSK	S(2): 0.0; S(6): 99.5; S(9): 0.5; S(10): 0.0	AT1G20760.1	0.945187	0.99534	1.1836
INSAESMELWASQQK	S(3): 99.5; S(6): 0.5; S(12): 0.0	AT5G20280.1	0.945187	0.888737	0.804365
NVEGSNEDEEEEIEEDGEEISEVDHAK	S(5): 100.0; S(21): 0.0	AT4G18905.2	0.945187	1.10755	1.50486
NVVEPISPMSAR	S(7): 100.0; S(10): 0.0	AT2G41900.1	0.946281	1.05818	0.87683
SGSAPPNMEGSFLAVDNLLSR	S(1): 0.0; S(3): 100.0; S(11): 0.0; S(20): 0.0	AT4G25880.1	0.947375	0.908935	1.02538
RTSSDDIELFNTDSLVK	T(2): 33.3; S(3): 33.3; S(4): 33.3; T(12): 0.0; S(14): 0.0	AT3G12140.3	0.951751	0.967287	1.0435
FTDSALASAVFSPTHK	T(2): 0.0; S(4): 0.0; S(8): 0.0; S(12): 100.0; T(14): 0.0	AT2G41900.1	0.952845	0.994218	1.01331
SFGDVNEIGAR	S(1): 100.0	AT4G32285.1	0.953939	1.05594	1.10027
SDEISDPEQQIK	S(1): 0.0; S(5): 100.0	AT4G37300.1	0.95722	0.859561	0.926348
GRLELSAVPSSYSSGQLDPK	S(6): 0.0; S(10): 2.1; S(11): 2.1; Y(12): 2.1; S(13): 12.4; S(14): 81.3	AT5G57330.1	0.959408	0.969531	0.90944
QVSSPWTQIVR	S(3): 99.6; S(4): 0.4; T(7): 0.0	AT4G35890.1	0.960502	1.2366	0.921517
VHACVGGTSVREDQR	T(8): 1.5; S(9): 98.5	AT1G54270.1	0.960502	1.45542	1.33578
EVGTVSMEWLAGEK	T(4): 96.9; S(6): 3.1	AT5G07020.1	0.960502	0.820286	0.803157
ITAELQAASSSDSK	T(2): 0.0; S(9): 2.9; S(10): 94.3; S(11): 2.9; S(13): 0.0	AT5G14740.1	0.96269	0.848339	0.885285
LVNSREGPPVFEQPEMTYEK	S(4): 100.0; T(17): 0.0; Y(18): 0.0	AT2G39730.1	0.96269	1.20069	1.13529
LRVTLVPPSDSPELSPINTPK	T(4): 0.0; S(9): 2.3; S(11): 95.2; S(15): 2.3; T(19): 0.1	AT1G08820.1	0.963784	0.877515	1.01572
NADDIYSEFFGVSSPSGPR	Y(6): 0.0; S(7): 0.2; S(13): 49.8; S(14): 49.8; S(16): 0.2	AT2G20550.1	0.963784	0.925767	0.649772
EESEEEEGDFGFDLFG	S(3): 100.0	AT4G25890.1	0.963784	1.12663	0.940842
EHGNSPGYYDGR	S(5): 100.0; Y(8): 0.0; Y(9): 0.0	AT1G67090.1	0.963784	1.53509	1.53506
GEISPSGVVTVKGDEALVPR	S(4): 49.9; S(6): 49.9; T(10): 0.3	AT5G62260.1	0.964878	0.952699	0.874415
VVPTNQDSDTEPK	T(4): 0.4; S(8): 99.2; T(10): 0.4	AT3G05900.1	0.964878	1.13785	1.20776
AASNPNLVALK	S(3): 100.0	AT5G07980.1	0.965972	0.882004	0.781418
LGTFASSIFSDLQDR	T(3): 0.2; S(6): 99.5; S(7): 0.2; S(10): 0.0	AT5G46750.1	0.967066	0.813553	0.772964
GNSVPATAPTPIPLVSINHDDDDDESDDDFLQLAHR	S(3): 0.0; T(7): 0.3; T(10): 33.2; S(16): 33.2; S(26): 33.2	AT1G21380.1	0.969254	1.19957	1.14254
LGTLASGIFSDIQDR	T(3): 0.0; S(6): 100.0; S(10): 0.0	AT4G17890.1	0.970348	0.68114	0.730692
SSSMAGGGSGSGDYGGPIK	S(1): 7.7; S(2): 82.9; S(3): 7.7; S(9): 0.8; S(11): 0.8; Y(14): 0.0	AT5G19050.1	0.970348	1.34208	1.33819
ATSPQPDGPTAGGSLK	T(2): 50.0; S(3): 50.0; T(10): 0.0; S(14): 0.0	AT1G10290.1	0.971442	1.0896	1.24399
SLSASSFLIDTK	S(1): 0.0; S(3): 99.8; S(5): 0.2; S(6): 0.0; T(11): 0.0	AT1G07110.1	0.971442	0.972897	0.760886
ELDSSSEAVSGNSDKVGADDLSDSEK	S(4): 0.0; S(5): 0.0; S(6): 0.0; S(10): 25.0; S(13): 25.0; S(22): 25.0; S(24): 25.0	AT4G02510.1	0.972536	0.686751	0.97949
SPTVVTVQPSSPRFPISTPTAGAQR	S(1): 0.0; T(3): 0.0; T(6): 0.3; S(10): 49.9; S(11): 49.9; S(17): 0.0; T(18): 0.0; T(20): 0.0	AT1G11360.1	0.972536	1.08511	1.07611
FQEIPFTNESL	T(7): 0.2; S(10): 99.8	AT4G12070.1	0.97363	0.815797	1.10027
ITTEASAGVETTPAPVFSEPEVNAVPFASDEDEK	T(2): 0.0; T(3): 0.0; S(6): 0.0; T(11): 0.0; T(12): 0.0; S(18): 0.2; S(29): 99.8	AT4G39680.1	0.974724	0.80682	0.783833
GGTLQHQPSSLK	T(3): 0.0; S(9): 99.4; S(10): 0.6	AT1G48950.1	0.974724	0.972897	0.85026
ALLSPSPVSK	S(4): 100.0; S(6): 100.0; S(9): 0.0	AT1G73440.1	0.975818	0.913424	0.956542
GESEPIAAAAAVAGPSSPQSR	S(3): 0.0; S(16): 33.3; S(17): 33.3; S(20): 33.3	AT4G35890.1	0.975818	1.22538	0.881662
SLEANQVQQQQGAAASVSC	S(1): 0.0; S(16): 0.4; S(18): 99.6	AT1G15340.1	0.975818	0.990852	0.71016
SASPPAAPADSSAPPHPK	S(1): 0.0; S(3): 100.0; S(11): 0.0; S(12): 0.0	AT5G62810.1	0.976912	1.04808	1.02901
SIFEIPGAEEVAMETASFSK	S(1): 0.0; T(15): 9.1; S(17): 81.7; S(19): 9.1	AT4G33680.1	0.978006	0.736125	1.30679
SRSFGDVNEIGAR	S(1): 0.6; S(3): 99.4	AT4G32285.1	0.978006	1.23772	1.26573
RVSSFEALQPATR	S(3): 12.1; S(4): 87.9; T(12): 0.0	AT1G74910.1	0.9791	0.931378	0.973451
NISVVSSPQIPGLK	S(3): 0.7; S(6): 91.8; S(7): 7.5	AT3G11220.2	0.980194	0.888737	0.859922
SINFSSFTSPDK	S(1): 99.3; S(5): 0.4; S(6): 0.4; T(8): 0.0; S(9): 0.0	AT2G26110.1	0.981288	0.976264	0.713783
EVSTLSDPGSPR	S(3): 0.0; T(4): 0.0; S(6): 0.0; S(10): 100.0	AT4G05150.1	0.982382	1.07165	0.987944
TRSFDDSPPAAAELR	T(1): 0.0; S(3): 0.7; S(7): 99.3	AT4G11860.1	0.983476	1.03013	1.21983
TIDSPGQEETGMTGVSK	T(1): 0.2; S(4): 99.8; T(10): 0.0; T(13): 0.0; S(16): 0.0	AT2G32080.1	0.983476	1.20069	0.919102
KASGNYEVLGPEYK	S(3): 98.7; Y(6): 1.3; Y(13): 0.0	AT1G17210.1	0.98457	0.997584	0.931179
QNSAFENGSLPR	S(3): 100.0; S(9): 0.0	AT1G79830.4	0.98457	1.0997	0.89857
KEESEEEEGDFGFDLFG	S(4): 100.0	AT4G25890.1	0.986758	0.337765	1.30317
HPEYFADSPSTGMDPATRDE	Y(4): 0.0; S(8): 98.9; S(10): 0.5; T(11): 0.5; T(17): 0.0	AT4G31720.2	0.987852	1.26578	1.04471
TGIWEYGDIQSDDEDNVPVRKPGRG	T(1): 0.0; Y(6): 1.1; S(11): 98.9	AT5G61780.1	0.987852	1.31627	0.541074
ESSDEALVSMLASR	S(2): 0.4; S(3): 99.6; S(9): 0.0; S(13): 0.0	AT5G40450.1	0.988945	1.0997	1.78869
IELGLSSDEDEK	S(6): 100.0; S(7): 100.0	AT1G06210.1	0.990039	0.7754	1.08094
YVEEWVGPGSPMNSPR	Y(1): 0.0; S(10): 100.0; S(14): 100.0	AT1G36310.1	0.990039	1.17825	1.21742
SDSGEYPAFEDSYGDGVYAYQGGK	S(1): 11.8; S(3): 76.4; Y(6): 11.8; S(12): 0.0; Y(13): 0.0; Y(18): 0.0; Y(20): 0.0	AT1G20110.1	0.991133	0.851706	0.944465
IISTSVSPR	S(3): 25.0; T(4): 25.0; S(5): 25.0; S(7): 25.0	AT1G16520.1	0.992227	0.91679	0.942049
VSFAERPSFK	S(2): 0.0; S(8): 100.0	AT3G54760.1	0.994415	1.08399	0.905817
VPLPSSAPASELSPEAYSR	S(5): 0.0; S(6): 0.0; S(10): 8.0; S(13): 91.1; Y(17): 0.8; S(18): 0.1	AT3G01540.2	0.995509	1.17601	1.22346
NMDLLDSQLSDDDGRERS	S(7): 33.3; S(10): 33.3; S(18): 33.3	AT1G29400.1	0.996603	0.97963	0.952919
SSSPGYVGSYSVNK	S(1): 0.1; S(2): 6.7; S(3): 92.6; Y(6): 0.6; S(9): 0.0; Y(10): 0.0; S(11): 0.0	AT3G07810.2	0.997697	0.938111	1.14495
GGSFLAGNLSFNR	S(3): 0.0; S(10): 100.0	AT3G05090.1	0.998791	1.10194	1.16307
NNSLLSGIIDGGR	S(3): 100.0; S(6): 0.0	AT1G24300.1	1.00098	0.970653	0.973451
VRSEVSSIVSEVPDYLFGLDNFDETAPPHELR	S(3): 96.8; S(6): 1.6; S(7): 1.6; S(10): 0.0; Y(15): 0.0; T(25): 0.0	AT4G05150.1	1.00098	1.06267	1.17998
ISTELATPDSPK	S(2): 0.0; T(3): 0.0; T(7): 0.2; S(10): 99.8	AT1G72390.1	1.00098	1.0492	1.04833
LGLTGPGSPSVQNPTPTR	T(4): 0.6; S(8): 99.4; S(10): 0.0; T(15): 0.0; T(17): 0.0	AT5G02850.1	1.00098	1.06491	0.97949
SQGSQGSGDGQGSVEGQQTPR	S(1): 0.0; S(4): 0.0; S(7): 0.7; S(13): 98.6; T(19): 0.7	AT3G19950.1	1.00098	1.18162	1.23191
EGTKGSSGNLVDAAR	T(3): 99.3; S(6): 0.4; S(7): 0.4	AT5G64813.1	1.00207	0.974019	1.1063
GQSSREGDVELGEQQGGDQGLEDFFK	S(3): 20.3; S(4): 79.7	AT5G08080.3	1.00317	0.86966	0.886493
EEKKDEPAEESDGDLGFGLFD	S(11): 100.0	AT4G00810.1	1.00317	0.499353	1.89738
SFGNLGEIGSVK	S(1): 100.0; S(10): 0.0	AT5G24890.1	1.00426	1.277	1.11959
RAPSFSGPLNLSTR	S(4): 99.3; S(6): 0.7; S(12): 0.0; T(13): 0.0	AT4G24100.1	1.00426	1.07838	0.896155
AASDIDDGYELPR	S(3): 100.0; Y(9): 0.0	AT1G70180.2	1.00535	1.13449	0.971035
FGAQPSSISFNISAEERK	S(6): 49.9; S(7): 49.9; S(9): 0.2; S(13): 0.0	AT4G25320.1	1.00535	1.09858	1.00848
ELDFQYSPFSAQQSMQSR	Y(6): 0.0; S(7): 0.0; S(10): 0.0; S(14): 100.0; S(17): 0.0	AT1G29350.1	1.00645	1.12551	1.10872
SFADIFQADMGHGHPVTK	S(1): 99.9; T(17): 0.1	AT2G29190.1	1.00645	0.888737	0.899778
TVASLYGDLSHSFAR	T(1): 0.0; S(4): 0.0; Y(6): 0.0; S(10): 8.5; S(12): 91.5	AT1G72630.1	1.00754	0.914546	0.942049
SLSIGSPVHFSPR	S(1): 0.0; S(3): 0.0; S(6): 100.0; S(11): 100.0	AT3G21100.2	1.00864	1.15356	0.814027
SDSQSSLNFSER	S(1): 0.4; S(3): 99.6; S(5): 0.0; S(6): 0.0; S(10): 0.0	AT4G35470.1	1.01192	2.11187	1.34182
SSSSAAEIRDAFDLYDQDK	S(1): 0.0; S(2): 0.7; S(3): 0.7; S(4): 98.5; Y(15): 0.0	AT1G18210.1	1.01301	1.37462	1.53143
SFSGGECADWSK	S(1): 0.0; S(3): 100.0; S(11): 0.0	AT4G38900.1	1.01411	1.05481	0.949296
AVLSPEQFR	S(4): 100.0	AT4G04810.1	1.01411	1.03462	0.97949
NQPGNPNPDAEVVALSPK	S(16): 100.0	AT2G02080.1	1.0152	1.19957	1.03263
KFETLSYLPDLSDVELAK	T(4): 0.0; S(6): 0.0; Y(7): 0.0; S(12): 100.0	AT5G38420.1	1.01629	0.798965	1.01935
APEPAAPDNASLLELFEYSNVNR	S(11): 0.0; Y(18): 6.8; S(19): 93.2	AT4G01090.1	1.01739	1.29944	0.919102
SLVGSFEESLLTGR	S(1): 0.0; S(5): 97.8; S(9): 2.2; T(12): 0.0	AT3G26890.1	1.01848	0.884248	0.926348
SLAQSSLLSCSVLEGAGR	S(1): 0.4; S(5): 0.4; S(6): 99.1; S(9): 0.0; S(11): 0.0	AT3G15040.1	1.01848	1.26914	1.39013
QEAAVVSSPK	S(7): 50.0; S(8): 50.0	AT5G46750.1	1.01958	0.874149	0.76934
TPNIEPQGYSEEEEEEEEEVPAGNAAK	T(1): 0.0; Y(9): 50.0; S(10): 50.0	AT3G44750.1	1.02176	1.11429	0.867168
IAVASLTPQSPEGIDVAYK	S(5): 0.0; T(7): 0.0; S(10): 100.0; Y(18): 0.0	AT3G62800.1	1.02286	0.967287	0.903401
RAPSFSGPLNLPNR	S(4): 100.0; S(6): 0.0	AT4G10730.1	1.02286	1.17713	0.967412
DKFGVPAVSLPSPK	S(9): 50.0; S(12): 50.0	AT5G48650.1	1.02395	1.08736	0.718615
LANLGTVWSPR	T(6): 0.0; S(9): 100.0	AT1G06460.1	1.02505	1.27588	1.03022
LEEHNDDEEEHNSPPHQR	S(13): 100.0	AT2G01450.1	1.02505	0.944844	0.799534
DMLYNQTFNLDQVSFAAEGLK	Y(4): 2.5; T(7): 97.5; S(14): 0.0	AT3G10640.1	1.02505	0.940355	0.917894
LDEITSDDDQFYK	T(5): 11.5; S(6): 88.4; Y(12): 0.1	AT5G64813.1	1.02614	0.965042	0.96862
GGSLQNPSPTAPSRK	S(3): 0.0; S(8): 99.6; T(10): 0.4; S(13): 0.0	AT5G53620.1	1.02614	0.961676	0.770548
ATSALSEAK	T(2): 6.8; S(3): 93.2; S(6): 0.0	AT2G30930.1	1.02614	0.68114	0.973451
LLASSSSVGK	S(4): 0.6; S(5): 6.3; S(6): 86.9; S(7): 6.3	AT2G26280.1	1.02833	0.965042	0.945673
SKGSLGSLNMIIGK	S(1): 7.6; S(4): 92.3; S(7): 0.1	AT1G32150.1	1.02833	1.06267	0.838182
TSDGATSTSAAAAAAAAAAAR	T(1): 7.3; S(2): 7.3; T(6): 63.4; S(7): 7.3; T(8): 7.3; S(9): 7.3	AT1G75080.1	1.02833	1.16366	1.1365
SISSAQFFGNQNR	S(1): 99.7; S(3): 0.3; S(4): 0.0	AT5G46750.1	1.02942	0.97963	1.02055
YDSFNAQSYDSSSNNNASETPK	Y(1): 92.4; S(3): 6.5; S(8): 0.5; Y(9): 0.5; S(11): 0.0; S(12): 0.0; S(13): 0.0; S(18): 0.0; T(20): 0.0	AT1G21630.2	1.02942	0.933622	0.972243
ALTLGDILSLEDSQSPPNK	T(3): 0.0; S(9): 33.3; S(13): 33.3; S(15): 33.3	AT1G13650.2	1.02942	0.741736	0.833351
TVDGETENLPNGDSSPK	T(1): 0.0; T(6): 0.0; S(14): 11.0; S(15): 89.0	AT4G28080.1	1.02942	1.18386	0.97949
ELALLNSNNLREESPGPSGGGSVSPFNSSGK	S(7): 25.0; S(14): 25.0; S(18): 25.0; S(22): 25.0; S(24): 0.2; S(28): 0.0; S(29): 0.0	AT2G38610.1	1.03161	1.029	1.01089
TRSVVNTVPTNSIGPQ	T(1): 6.2; S(3): 87.7; T(7): 6.2; T(10): 0.0; S(12): 0.0	AT1G24267.2	1.03161	1.06716	1.16065
ATSPQPDGPSSTGGSLK	T(2): 6.4; S(3): 93.6; S(10): 0.0; S(11): 0.0; T(12): 0.0; S(15): 0.0	AT1G59610.1	1.0327	1.28373	1.17152
SFSAEGLK	S(1): 0.0; S(3): 100.0	AT2G25620.1	1.0327	0.892103	0.80195
GRSPAQSVSGGSLEDPAPVNSR	S(3): 97.5; S(7): 2.3; S(9): 0.1; S(12): 0.1; S(21): 0.0	AT3G48050.1	1.0327	1.16142	1.07007
AFSESDIQTLGTGNTGLVQSQLDR	S(3): 20.0; S(5): 20.0; T(9): 20.0; T(12): 20.0; T(15): 20.0; S(20): 0.0	AT4G27900.1	1.0338	1.27812	1.09302
SNSDDNLNALLQEEEDLVNAHRK	S(1): 0.0; S(3): 100.0	AT3G16060.1	1.03489	1.1199	0.579723
RPLSPSSAVVETSATEER	S(4): 10.3; S(6): 77.7; S(7): 10.3; T(12): 1.5; S(13): 0.3; T(15): 0.0	AT1G01840.1	1.03817	1.04247	0.934803
QGSGIIGTFGQSEELR	S(3): 100.0; T(8): 0.0; S(12): 0.0	AT3G01310.1	1.03927	1.04584	0.902193
AQNTPEPASAPANMLSFGGVGGPGSPR	T(4): 0.0; S(9): 0.0; S(16): 50.0; S(25): 50.0	AT4G17950.1	1.04036	1.05706	1.07611
QFSLADAK	S(3): 100.0	AT1G33050.1	1.04036	1.11317	0.939634
TLESLGFDGSPSSVAATQQHSMR	T(1): 0.0; S(4): 0.0; S(10): 20.0; S(12): 20.0; S(13): 20.0; T(17): 20.0; S(21): 20.0	AT4G17950.1	1.04146	1.19845	1.06282
VLSLSDILYR	S(3): 100.0; S(5): 0.0; Y(9): 0.0	AT5G10940.1	1.04255	1.04471	1.0121
SLTMPAAVSPGTPTTPTTPTTPRK	S(1): 0.0; T(3): 22.2; S(9): 22.2; T(12): 22.2; T(14): 22.2; T(15): 22.2; T(17): 22.2; T(18): 22.2; T(20): 22.2; T(21): 22.2	AT1G28330.5	1.04474	1.19733	1.15461
GSESPGVDGNTNALDYTTK	S(2): 8.8; S(4): 91.1; T(11): 0.1; Y(16): 0.0; T(17): 0.0; T(18): 0.0	AT1G51690.3	1.04583	1.12551	0.894947
FGNSPPRFSDASAR	S(4): 100.0; S(9): 0.0; S(12): 0.0	AT1G20760.1	1.04802	1.04471	1.08215
EGGGYGGGDGGSYGGGGGGW	Y(5): 0.0; S(12): 92.4; Y(13): 7.6	AT4G39260.1	1.04911	1.14907	1.4795
VTSADLSPK	T(2): 0.0; S(3): 0.0; S(7): 100.0	AT5G14720.1	1.05021	0.708072	0.533828
MYYQAPSEFGFGK	Y(2): 0.5; Y(3): 0.5; S(7): 99.1	AT2G41430.1	1.0513	1.55529	1.70535
ITTQPINIR	T(2): 0.2; T(3): 99.8	AT1G28330.5	1.0513	1.47674	1.17152
DETTSESGSALCPEK	T(3): 0.1; T(4): 0.1; S(5): 0.1; S(7): 99.0; S(9): 0.7	AT3G05900.1	1.0513	1.22987	0.978282
SFSASDACFGSEEPGFGGGGYNR	S(1): 8.2; S(3): 83.6; S(5): 8.2; S(11): 0.0; Y(21): 0.0	AT3G21100.2	1.05458	1.22426	1.17998
LPFSASFVGGGK	S(4): 0.1; S(6): 99.9	AT3G15040.1	1.05787	1.10419	1.03625
HLNQQPSESVSDSQSPR	S(7): 0.0; S(9): 0.0; S(11): 1.1; S(13): 9.4; S(15): 89.5	AT5G65910.1	1.05896	1.26802	1.29109
TVAAVAGSPGTPTTPGSARK	T(1): 0.0; S(8): 50.0; T(11): 50.0; T(13): 0.0; T(14): 0.0; S(17): 0.0	AT2G33830.2	1.06115	1.21191	0.956542
QLASSAPVNVPDWSK	S(4): 4.3; S(5): 95.7; S(14): 0.0	AT1G11700.1	1.06224	1.14346	1.13891
VFTYDNTASETDEVVETSTGK	T(3): 0.0; Y(4): 0.0; T(7): 0.4; S(9): 99.2; T(11): 0.4; T(17): 0.0; S(18): 0.0; T(19): 0.0	AT3G02830.1	1.06224	1.17376	1.15341
NSVFSNALSSPIRR	S(2): 0.0; S(5): 0.2; S(9): 49.9; S(10): 49.9	AT4G09830.1	1.06224	1.08511	0.922725
SFLLDDASDGNESGTEEDQSAFMK	S(1): 0.0; S(8): 0.0; S(13): 93.4; T(15): 6.5; S(20): 0.0	AT2G17410.1	1.06334	0.616056	1.14133
DNLTLWTSDISEEGGDDAHK	T(4): 0.0; T(7): 0.1; S(8): 0.5; S(11): 99.4	AT2G42590.3	1.06443	1.14234	1.51332
VYGPHFASPK	Y(2): 0.0; S(8): 100.0	AT2G30860.1	1.06443	1.0896	0.969828
ILNDSDSGELK	S(5): 5.2; S(7): 94.8	AT3G48050.1	1.06552	0.967287	0.934803
LTPPGSPPILSASGTPK	T(2): 0.0; S(6): 99.9; S(11): 0.0; S(13): 0.0; T(15): 0.0	AT4G15545.1	1.06552	1.00432	0.864753
AESISDLENK	S(3): 99.8; S(5): 0.2	AT3G19770.1	1.06552	1.10868	1.36839
VGADDLSDSEK	S(7): 100.0; S(9): 0.0	AT4G02510.1	1.06552	0.770912	0.983113
VALTSLQSLPR	T(4): 0.7; S(5): 0.7; S(8): 98.6	AT1G76850.1	1.06662	1.02788	0.857506
NQPGNPNPDAEVIALSPK	S(16): 100.0	AT1G14580.1	1.06662	1.19508	1.07611
TLSYPTPPLNLQSPR	T(1): 0.0; S(3): 0.0; Y(4): 0.0; T(6): 0.5; S(13): 99.5	AT3G13300.1	1.06771	1.18498	1.06645
LVSSASSSQLNQAFLDLEK	S(3): 0.0; S(4): 0.2; S(6): 33.3; S(7): 33.3; S(8): 33.3	AT1G01060.1	1.06771	0.683385	0.657019
AGSLEGLEFDFK	S(3): 100.0	AT5G14200.1	1.06881	0.945966	1.10147
YHGHSMSDPGSTYR	Y(1): 1.0; S(5): 97.9; S(7): 1.0; S(11): 0.0; T(12): 0.0; Y(13): 0.0	AT1G59900.1	1.07209	1.60803	1.12804
AIAKDTSGDYEDMLVALLGHGDA	T(6): 33.3; S(7): 33.3; Y(10): 33.3	AT5G65020.1	1.07209	0.936989	0.894947
SASDEEEDGTVQR	S(1): 0.0; S(3): 100.0; T(10): 0.0	AT5G04420.1	1.07209	0.720415	0.993983
DQLSESMSFSSQMK	S(4): 0.0; S(6): 0.2; S(8): 97.9; S(10): 1.6; S(11): 0.2	AT5G03660.1	1.07209	1.11092	0.858714
SVETLSPFQQK	S(1): 0.0; T(4): 0.0; S(6): 100.0	AT1G07110.1	1.07318	0.83263	0.809196
NEEDVSPSLEGLTEK	S(6): 99.9; S(8): 0.1; T(13): 0.0	AT2G24940.1	1.07537	0.978508	0.989152
VGGGLSLAFEDASSSPR	S(6): 0.0; S(13): 0.0; S(14): 5.5; S(15): 94.5	AT1G11700.1	1.07646	1.12102	1.08336
GKGSPVEGVVQPGALVTLPPPR	S(4): 100.0; T(17): 0.0	AT3G16310.1	1.07756	1.16927	1.03263
DKDGDTASASQETVAR	T(6): 99.4; S(8): 0.6; S(10): 0.0; T(13): 0.0	AT4G38630.1	1.08084	0.815797	0.97949
AFLDEDDPNQLPQSPK	S(14): 100.0	AT2G30530.1	1.08084	0.993096	0.983113
IGIWQYGDIESDDEDTGPAR	Y(6): 0.7; S(11): 98.7; T(16): 0.7	AT5G07350.2	1.08084	1.08175	1.12925
SRSDLGSDLYGK	S(1): 0.0; S(3): 99.8; S(7): 0.2; Y(10): 0.0	AT1G20110.1	1.08193	1.01105	0.97949
TPYHPMMDDDGSLSPR	T(1): 0.0; Y(3): 0.1; S(12): 99.9; S(14): 99.9	AT5G52200.2	1.08303	1.45205	1.00002
DLTAVGSPENAPAK	T(3): 0.0; S(7): 100.0	AT1G12000.1	1.08412	1.02676	0.818858
MDGRFSPVGAGR	S(6): 100.0	AT3G07810.2	1.08521	1.27026	1.35631
KLGTLASGIFSDIQDR	T(4): 100.0; S(7): 0.0; S(11): 0.0	AT4G17890.1	1.08521	0.850584	0.821274
ETTSAEFLK	T(2): 0.3; T(3): 4.6; S(4): 95.1	AT5G40490.1	1.08631	1.02339	0.966204
GFSDSDTNVNR	S(3): 99.8; S(5): 0.2; T(7): 0.0	AT2G01190.1	1.0885	1.09521	1.07128
EEKEESDDDMGFSLFE	S(6): 100.0; S(13): 0.0	AT2G27710.1	1.08959	0.0931378	1.401
EKPLVQVLSDDDSEVK	S(9): 99.4; S(13): 0.6	AT3G17160.1	1.09287	1.12326	1.03746
KGYTSDEELEELDSPLTSIVDK	Y(3): 33.3; T(4): 33.3; S(5): 33.3; S(14): 0.2; T(17): 0.0; S(18): 0.0	AT2G42320.1	1.09397	0.767545	1.17152
SGSAPPTVEGLLR	S(1): 0.0; S(3): 100.0; T(7): 0.0	AT3G10360.1	1.09506	1.12775	1.05196
DRNSPESAIISAIDR	S(4): 100.0; S(7): 0.0; S(11): 0.0	AT5G14540.1	1.09615	0.982997	1.02055
RTVQFVDWCPTGFK	T(2): 0.0; T(11): 100.0	AT5G19770.1	1.09615	1.3836	1.56404
TVQFVDWCPTGFK	T(1): 0.0; T(10): 100.0	AT5G19770.1	1.09615	1.37799	1.61235
VAPTQVLMTPSSPQSR	T(4): 0.0; T(9): 0.0; S(11): 4.6; S(12): 95.1; S(15): 0.3	AT2G33620.1	1.09615	0.905569	0.966204
SISDAAVGGVNFVK	S(1): 98.5; S(3): 1.5	AT5G15970.1	1.09725	0.930256	1.02297
FASINVENIESNR	S(3): 100.0; S(11): 0.0	AT4G26530.1	1.09725	1.28036	1.14254
EVSTLSDPGSPRR	S(3): 0.0; T(4): 0.0; S(6): 0.0; S(10): 100.0	AT4G05150.1	1.09834	1.14683	1.00485
SESGNRLSETDVGALYSQLK	S(1): 7.4; S(3): 7.4; S(8): 77.9; T(10): 7.4; Y(16): 0.0; S(17): 0.0	AT5G59210.1	1.10053	0.930256	0.917894
TDPIGLDNLSMSDGESDPVYK	T(1): 0.0; S(10): 33.3; S(12): 33.3; S(16): 33.3; Y(20): 0.0	AT4G30890.1	1.10272	0.795599	1.03625
RQGSSGIVWDDR	S(4): 98.0; S(5): 2.0	AT1G80180.1	1.10381	1.09633	1.11355
SVSVDSCFMEK	S(1): 7.7; S(3): 84.5; S(6): 7.7	AT4G38900.1	1.106	0.868538	0.949296
EATNLIPSPR	T(3): 0.0; S(8): 100.0	AT1G28280.1	1.10709	1.13	1.00968
QGSSGIVWDDRLIAELSQQAANDR	S(3): 50.0; S(4): 50.0; S(17): 0.0	AT1G80180.1	1.10709	1.65516	2.47348
GLAYDTSDDQQDITR	Y(4): 0.2; T(6): 99.5; S(7): 0.2; T(14): 0.0	AT2G39730.1	1.10709	1.12214	1.14978
LYEQPGEVDSLDSPSK	Y(2): 0.0; S(10): 0.0; S(13): 100.0; S(15): 0.0	AT4G25770.1	1.10928	1.0492	0.963789
TVTIGDAIDGGEFSFAK	T(1): 0.5; T(3): 99.5; S(14): 0.0	AT1G04530.1	1.11147	0.835996	1.4324
LVLFGGATALEGNSGGTGTPTSAGSAGIR	T(8): 0.9; S(14): 7.4; T(17): 7.4; T(19): 75.8; T(21): 7.4; S(22): 0.9; S(25): 0.1	AT1G08420.1	1.11147	1.26017	1.77661
ARSNASVGNGSVEDANTDASEVSKDDAGPASEEEK	S(3): 0.0; S(6): 0.0; S(11): 0.0; T(17): 25.0; S(20): 25.0; S(23): 25.0; S(31): 25.0	AT1G47200.1	1.11585	1.15468	1.35993
GRSPPPPPPR	S(3): 100.0	AT3G55460.1	1.12132	1.09633	0.667889
EITGSGIFSR	T(3): 0.0; S(5): 100.0; S(9): 0.0	AT1G78150.3	1.12679	1.23997	0.840598
NVSLQSHEDLAR	S(3): 99.4; S(6): 0.6	AT1G20110.1	1.12788	1.37575	1.1993
DIQGSDNAIPLSPQWLLSKPGENK	S(5): 0.0; S(12): 50.0; S(18): 50.0	AT5G42950.1	1.12897	0.931378	0.838182
FSYNSYPDSAESSPR	S(2): 0.0; Y(3): 0.0; S(5): 0.0; Y(6): 0.0; S(9): 0.0; S(12): 4.3; S(13): 95.7	AT5G09620.1	1.13007	1.03237	1.03384
SYSAGSNVAPR	S(1): 0.5; Y(2): 99.1; S(3): 0.5; S(6): 0.0	AT5G04840.1	1.13444	1.07389	0.89857
SASSLDLNLR	S(1): 100.0; S(3): 0.0; S(4): 0.0	AT4G32340.1	1.13444	1.42624	1.54472
VYSDDERSDHGVQAGYR	Y(2): 66.7; S(3): 66.7; S(8): 66.7; Y(16): 0.0	AT2G01190.1	1.13554	1.92784	1.94932
FGEWDVNDPSSAEGFTVIFNK	S(10): 0.0; S(11): 0.0; T(16): 100.0	AT2G04410.1	1.13772	1.08623	1.44568
SRGSLGSLNMITGK	S(1): 100.0; S(4): 0.0; S(7): 0.0; T(12): 0.0	AT2G35530.1	1.13882	1.01554	0.881662
AHGTDPSPPMSPILGATR	T(4): 0.0; S(7): 100.0; S(11): 100.0; T(17): 0.0	AT3G23920.1	1.13882	1.48796	1.28384
ARSPPRVEQER	S(3): 100.0	AT5G54310.1	1.13882	1.1502	0.938426
NSTLLGLDSSSANNLAELDVR	S(2): 0.0; T(3): 0.0; S(9): 8.1; S(10): 83.7; S(11): 8.1	AT1G79570.1	1.13991	0.923523	1.23191
RAASGSLAPPNADR	S(4): 98.1; S(6): 1.9	AT4G11740.1	1.14101	1.22875	0.989152
TSSAANLFTGSTR	T(1): 0.2; S(2): 1.2; S(3): 98.7; T(9): 0.0; S(11): 0.0; T(12): 0.0	AT1G71860.1	1.14101	1.16815	1.31645
VISPQHELATLR	S(3): 100.0; T(10): 0.0	AT3G09600.1	1.1421	0.878637	0.734315
LSYPTSPALPKPR	S(2): 0.1; Y(3): 33.3; T(5): 33.3; S(6): 33.3	AT5G03040.1	1.1421	1.02452	0.698083
IALESESPAK	S(5): 0.0; S(7): 100.0	AT3G61260.1	1.14538	1.12214	1.11234
SMPPSNLEDLFSAEGSSSPR	S(1): 0.0; S(5): 0.0; S(12): 0.6; S(16): 6.4; S(17): 6.4; S(18): 86.7	AT2G41900.1	1.14648	0.982997	1.23191
IGSSEMLIEGEDVR	S(3): 98.5; S(4): 1.5	AT4G01290.1	1.14866	1.31066	0.963789
FSYNSYPDSTDSSPR	S(2): 0.0; Y(3): 0.0; S(5): 0.0; Y(6): 0.0; S(9): 0.0; T(10): 0.0; S(12): 5.0; S(13): 95.0	AT5G64430.1	1.14976	1.05818	1.03505
VNSLVQLPR	S(3): 100.0	AT1G03590.1	1.14976	1.09521	1.35148
SDFSPESGIADYSASPDAK	S(1): 0.0; S(4): 0.0; S(7): 0.0; Y(12): 0.0; S(13): 0.0; S(15): 100.0	AT3G16310.1	1.15085	1.08399	1.00848
VEEIRSPQTINK	S(6): 99.5; T(9): 0.5	AT4G01290.1	1.15085	0.91679	0.533828
YRPEPSETGSPERK	Y(1): 0.0; S(6): 0.2; T(8): 49.9; S(10): 49.9	AT4G28610.1	1.15195	1.18835	1.06041
LLPLFPVTSPR	T(8): 5.6; S(9): 94.4	AT1G28280.1	1.15742	1.277	1.00727
RPSSSGGPGSRPATPTGR	S(3): 2.7; S(4): 2.7; S(5): 2.7; S(10): 95.3; T(14): 95.3; T(16): 1.4	AT2G40070.1	1.16398	1.50591	1.24036
LAAPSSPFDDDSDDVDEQPLVR	S(5): 16.8; S(6): 83.0; S(12): 0.3	AT4G11740.1	1.16507	1.09297	1.58216
TTSRPISPR	T(1): 0.0; T(2): 1.0; S(3): 98.9; S(7): 100.0	AT4G15545.1	1.16507	1.01666	1.36235
ATSGPAYPER	T(2): 10.5; S(3): 88.0; Y(7): 1.5	AT3G05420.2	1.16617	1.15581	1.19809
KFSEQNIGAAPPSYEEAVSESR	S(3): 100.0; S(13): 0.0; Y(14): 0.0; S(19): 0.0; S(21): 0.0	AT3G59290.1	1.16726	1.19845	1.04229
EVSTLSDPGSPRRDVPSPYGSTSSAPVMR	S(3): 0.0; T(4): 0.0; S(6): 0.0; S(10): 99.5; S(17): 0.5; Y(19): 0.0; S(21): 0.0; T(22): 0.0; S(23): 0.0; S(24): 0.0	AT4G05150.1	1.16945	1.30842	1.1836
SGPDSDGRVSPFVSPGVASK	S(1): 0.0; S(5): 1.4; S(10): 98.5; S(14): 0.0; S(19): 0.0	AT3G07660.1	1.17273	1.01217	0.927556
VDASGPEDCPEEGRLPDAGPPSPATHLR	S(4): 0.0; S(22): 100.0; T(25): 0.0	AT4G08390.1	1.17383	1.1861	1.02176
VQSLAESNLSSLPDR	S(3): 100.0; S(7): 0.0; S(10): 0.0; S(11): 0.0	AT5G05600.1	1.17383	1.25343	1.16307
SKSELEGMASIAAVGA	S(1): 89.2; S(3): 10.8; S(10): 0.0	AT2G32150.1	1.1793	1.22426	1.27418
VLVTGLPSSASWQDLK	T(4): 0.0; S(8): 0.0; S(9): 0.0; S(11): 100.0	AT1G02840.1	1.1793	1.04471	0.785041
AHGTAVGLPSEDDMGNSEVGHNALGAGR	T(4): 0.0; S(10): 99.5; S(17): 0.5	AT1G09780.1	1.18148	1.56427	1.60873
SSDSLSGTNELLNINSETPMK	S(1): 0.6; S(2): 0.6; S(4): 3.1; S(6): 92.6; T(8): 3.1; S(16): 0.0; T(18): 0.0	AT3G19770.1	1.18367	1.93906	1.54713
RTTSEPSLADMTNPFGGER	T(2): 25.0; T(3): 25.0; S(4): 25.0; S(7): 25.0; T(12): 0.0	AT5G61210.1	1.18367	1.49245	1.25365
SMSAPSLQPLQGVPSGGLQSSEVKPSGR	S(1): 0.0; S(3): 1.2; S(6): 95.2; S(15): 1.2; S(20): 1.2; S(21): 1.2; S(26): 0.0	AT4G13350.1	1.18367	1.07165	1.2621
RSSPAPASGGDADGEAGQQNHVK	S(2): 1.2; S(3): 1.2; S(8): 97.7	AT5G15130.1	1.18367	1.93457	1.71139
LGDGAAESLHVK	S(8): 100.0	AT3G52930.1	1.18477	1.25568	1.67516
LKSINFSSFTSPDK	S(3): 99.8; S(7): 0.1; S(8): 0.1; T(10): 0.0; S(11): 0.0	AT2G26110.1	1.18586	1.05706	0.86113
EVGSDRDGGSPQDNGR	S(4): 0.0; S(10): 100.0	AT2G37340.1	1.18805	0.756324	0.315224
SLGSFRSAANV	S(1): 0.0; S(4): 100.0; S(7): 100.0	AT2G37170.1	1.18805	1.61252	1.9469
TPNSDAEVIALSPK	T(1): 0.0; S(4): 0.0; S(12): 100.0	AT2G02070.1	1.18914	1.1401	0.942049
RAPSPGGGSSTIVTLADR	S(4): 100.0; S(9): 0.0; S(10): 0.0; T(11): 0.0; T(14): 0.0	AT1G79280.2	1.19352	1.13	0.992775
NSFFSPPTPSR	S(2): 0.0; S(5): 49.8; T(8): 49.8; S(10): 0.3	AT5G03040.1	1.19571	1.08736	0.594216
SITDYGSPEEFLSQVNYLLGK	S(1): 8.4; T(3): 8.4; Y(5): 8.4; S(7): 74.9; S(13): 0.0; Y(17): 0.0	AT1G06680.1	1.19571	0.985241	0.971035
LLDGVGASSSAHGTPR	S(8): 50.0; S(9): 50.0; S(10): 50.0; T(14): 50.0	AT1G29220.2	1.19899	1.11765	1.25123
YVGFGSSPGPAPR	Y(1): 99.0; S(6): 0.5; S(7): 0.5	AT2G37550.1	1.20446	1.25568	1.28988
SLSINEFLKPADGK	S(1): 0.0; S(3): 100.0	AT5G47210.1	1.20555	1.11429	0.391313
SGSGDDEEGSYGR	S(1): 0.0; S(3): 100.0; S(10): 0.0; Y(11): 0.0	AT5G39570.1	1.20883	0.73837	0.436
ASSGPDLSEIPNPADFPVIRK	S(2): 33.3; S(3): 33.3; S(8): 33.3	AT5G59210.1	1.2143	1.4038	1.26694
QFWSPSSINK	S(4): 0.1; S(6): 99.9; S(7): 0.1	AT3G48330.1	1.21649	1.27139	1.2464
NNPLFGFGSPR	S(9): 100.0	AT4G29190.1	1.22087	1.52724	1.07007
SGDSGGENLMDSDK	S(1): 0.7; S(4): 99.3; S(12): 0.0	AT1G11360.1	1.22196	1.02227	1.00968
ENNIIDAGDSEK	S(10): 100.0	AT4G39680.1	1.22196	1.30954	0.989152
SLEHSDGPSILDK	S(1): 93.2; S(5): 6.8; S(9): 0.0	AT4G01290.1	1.22305	1.11317	0.845429
AASGSLAPPNADRSR	S(3): 0.0; S(5): 0.0; S(14): 100.0	AT4G11740.1	1.22415	1.16366	0.962581
RPSSGDLLASSGDFLR	S(3): 50.0; S(4): 50.0; S(10): 0.0; S(11): 0.0	AT5G24520.1	1.22743	1.08399	1.15824
KKLGTLASGIFSDIQDR	T(5): 50.0; S(8): 50.0; S(12): 0.0	AT4G17890.1	1.22852	1.01217	0.914271
AAAASSYSDNSGTESSPR	S(5): 0.0; S(6): 0.0; Y(7): 0.0; S(8): 0.0; S(11): 0.0; T(13): 0.1; S(15): 8.2; S(16): 91.7	AT1G10290.1	1.22852	1.029	0.996398
SFTNLTAEAASALTSSSSMK	S(1): 2.2; T(3): 12.9; T(6): 84.9; S(11): 0.0; T(14): 0.0; S(15): 0.4; S(16): 0.4; S(17): 13.1; S(18): 86.0	AT5G21940.1	1.22962	1.49469	1.74883
WLPNIQDCEEHSAQSAR	S(12): 100.0; S(15): 100.0	AT1G17210.1	1.23071	1.31403	1.35872
FFTPEEYFIPSSTSPGT	T(3): 0.0; Y(7): 0.0; S(11): 0.1; S(12): 25.0; T(13): 25.0; S(14): 25.0; T(17): 25.0	AT3G14890.1	1.23728	1.22426	1.08819
AVGSHCSLSEMDDLDLTR	S(4): 1.3; S(7): 99.4; S(9): 99.4; T(17): 0.0	AT1G35580.1	1.23946	1.09409	0.873207
NRSGSGDDEEGSYGR	S(3): 50.0; S(5): 50.0; S(12): 0.0; Y(13): 0.0	AT5G39570.1	1.24056	0.947088	0.775379
AIAPPELSPR	S(8): 100.0	AT2G16485.1	1.24165	1.21191	1.07611
VNNNNDSEVETSKPSSPK	S(7): 0.0; T(11): 25.0; S(12): 25.0; S(15): 25.0; S(16): 25.0	AT5G55640.1	1.24493	0.960554	0.764509
FENVFSSISSSPTK	S(6): 0.0; S(7): 0.0; S(9): 0.2; S(10): 3.9; S(11): 91.9; T(13): 3.9	AT4G12770.1	1.24822	0.912302	0.712576
LGEGAAESLHVK	S(8): 100.0	AT2G36460.1	1.24822	1.10643	1.73796
TSEEGSQSPEQVK	T(1): 0.1; S(2): 0.5; S(6): 0.5; S(8): 98.9	AT4G13350.1	1.2515	0.559949	0.878038
IDSEGVLCGASFK	S(3): 100.0; S(11): 0.0	AT3G15450.1	1.25697	1.59344	1.69086
ALDLASKPEGTGTPTK	S(6): 0.4; T(11): 11.7; T(13): 76.3; T(15): 11.7	AT2G37660.1	1.25806	0.873027	1.0278
GRSSDRERPIEDDGQSSSR	S(3): 50.0; S(4): 50.0; S(16): 0.0; S(17): 0.0; S(18): 0.0	AT3G59290.1	1.26134	1.26465	0.966204
QDESALSPER	S(4): 0.0; S(7): 100.0	AT5G14720.1	1.26134	1.19508	0.78021
SKSFGNLGEIGSVK	S(1): 10.2; S(3): 89.8; S(12): 0.0	AT5G24890.1	1.26134	1.35106	1.18118
SSSSSSWGFVDPDLQR	S(1): 0.2; S(2): 4.3; S(3): 86.8; S(4): 4.3; S(5): 4.3; S(6): 0.2	AT2G19460.1	1.26572	1.34096	1.26935
SISSAQYFGDQNK	S(1): 92.3; S(3): 7.0; S(4): 0.6; Y(7): 0.1	AT4G17890.1	1.26681	1.03125	0.882869
ASSFVYSPGR	S(2): 0.5; S(3): 99.5; Y(6): 0.0; S(7): 0.0	AT1G08680.4	1.269	1.3073	1.17635
APEYALVTQNSDPTSPR	Y(4): 0.0; T(8): 0.0; S(11): 0.0; T(14): 5.8; S(15): 94.2	AT4G08330.1	1.27338	1.0032	0.894947
RPPGYAFLDFEDSRDAR	Y(5): 0.0; S(13): 100.0	AT2G24590.1	1.27885	1.26241	0.975866
TGSRGQVTQVR	T(1): 0.7; S(3): 99.3; T(8): 0.0	AT3G10090.1	1.28432	1.24333	1.05679
SLTREEIDTFWK	S(1): 88.9; T(3): 11.1; T(9): 0.0	AT1G19530.1	1.29088	2.45637	3.46747
DLSVGGPSHSLDAENEREVNR	S(3): 0.4; S(8): 49.8; S(10): 49.8	AT1G17210.1	1.29307	1.38809	1.28022
GGGYGSERGGGYGSQR	Y(4): 0.7; S(6): 99.3; Y(12): 0.0; S(14): 0.0	AT3G53460.4	1.29416	1.34994	1.7597
KSASFHTLDELEVR	S(2): 50.0; S(4): 50.0; T(7): 0.0	AT1G64500.1	1.29635	1.20855	0.881662
TDSEVTSLAASSPARSPR	T(1): 0.0; S(3): 0.0; T(6): 40.0; S(7): 40.0; S(11): 40.0; S(12): 40.0; S(16): 40.0	AT1G45688.1	1.30073	1.18498	1.04109
SLEIFNPSSGK	S(1): 100.0; S(8): 0.0; S(9): 0.0	AT5G58140.2	1.31167	1.13112	0.893739
RAASGSLAPPNADRSR	S(4): 0.0; S(6): 0.0; S(15): 100.0	AT4G11740.1	1.31276	1.49918	1.21017
IKSPSATTAAAPPAK	S(3): 95.5; S(5): 2.0; T(7): 2.0; T(8): 0.4	AT1G61730.1	1.31604	0.929134	0.746393
LQNLAGQRSDVLENLTPNVR	S(9): 100.0; T(16): 0.0	AT4G26110.1	1.31823	1.64394	1.24399
LFLFPSSPISGGFGSEGSTK	S(6): 0.0; S(7): 0.0; S(10): 0.0; S(15): 100.0; S(18): 0.0; T(19): 0.0	AT5G09620.1	1.31823	0.938111	1.40583
GGMTSHAAVVAR	T(4): 99.3; S(5): 0.7	AT4G15530.5	1.3237	1.02003	1.56767
SSLNAWGTSSLSPR	S(1): 0.0; S(2): 0.0; T(8): 0.2; S(9): 0.2; S(10): 49.8; S(12): 49.8	AT4G24680.1	1.32917	1.18947	0.921517
NEESVLLFPELILSPQERPPSR	S(4): 0.0; S(14): 100.0; S(21): 0.0	AT2G20960.1	1.33136	1.2265	0.92031
RAFFDSADWALLK	S(6): 100.0	AT4G16146.1	1.33136	1.31515	0.741562
RLSSDLRPLAAADLTGDSLPSEER	S(3): 50.0; S(4): 50.0; T(15): 0.0; S(18): 0.0; S(21): 0.0	AT4G28240.1	1.33245	1.61813	0.986736
GGGYGSERGGGYGSER	Y(4): 0.6; S(6): 99.4; Y(12): 0.0; S(14): 0.0	AT3G53460.4	1.33245	1.46552	1.70052
FKVTSADLSPK	T(4): 0.0; S(5): 0.0; S(9): 99.9	AT5G14720.1	1.34011	0.985241	0.607501
AASEEGEAVEEEVK	S(3): 100.0	AT5G52310.1	1.34995	1.07613	1.21259
AMPRIDSEGVLCGASFK	S(7): 100.0; S(15): 0.0	AT3G15450.1	1.35652	1.59681	2.83098
KITTQPINIR	T(3): 99.3; T(4): 0.7	AT1G28330.5	1.35761	1.86949	1.5568
KKFETLSYLPDLTDSELAK	T(5): 0.0; S(7): 0.2; Y(8): 0.2; T(13): 14.5; S(15): 85.1	AT1G67090.1	1.36527	0.914546	0.92031
APEEDEEDSGDEDDDRPPKR	S(9): 100.0	AT1G47970.1	1.37402	1.41951	1.21259
RGSEANWALANSR	S(3): 100.0; S(12): 0.0	AT3G15450.1	1.38387	1.51826	1.90463
DGQIEETVDTAPASLGSPSR	T(7): 0.0; T(10): 0.0; S(14): 8.7; S(17): 82.5; S(19): 8.7	AT5G67220.1	1.38715	1.26129	1.24761
AVSEASSSFGAGYVAGPVTFIFEK	S(3): 82.5; S(6): 4.4; S(7): 4.4; S(8): 4.4; Y(13): 4.4; T(19): 0.0	AT4G20260.4	1.38715	1.05818	1.14254
SFVVEESDDDMDETEEVKPK	S(1): 0.0; S(7): 100.0; T(14): 0.0	AT4G22670.1	1.38934	1.25904	0.989152
EAPVGFTPPQLDPNTPSPIFAGSTGGLLR	T(7): 0.0; T(15): 0.0; S(17): 0.9; S(23): 82.4; T(24): 16.7	AT1G03130.1	1.39262	1.26017	1.36959
VLGAEAVANLEQNAAGSKDGEGTN	S(17): 50.0; T(23): 50.0	AT4G36730.1	1.4134	0.873027	1.10993
NSVVSPVVGAGGDSSK	S(2): 9.8; S(5): 90.2; S(14): 0.0; S(15): 0.0	AT2G37340.1	1.43747	1.13673	0.921517
AFFDSADWALGK	S(5): 100.0	AT1G69510.1	1.44951	1.73259	1.13287
VVEGDSAEEDENKLPVEDIVSSR	S(6): 100.0; S(21): 0.0; S(22): 0.0	AT4G02510.1	1.45607	0.848339	1.04592
SDSGINGVDFTEK	S(1): 94.8; S(3): 5.2; T(11): 0.0	AT5G40390.1	1.45826	0.978508	0.879246
SFGNLMEAASK	S(1): 100.0; S(10): 0.0	AT2G24550.1	1.48451	1.12326	1.08094
SLGSNLGNDVVASLR	S(1): 100.0; S(4): 0.0; S(13): 0.0	AT2G19810.1	1.4867	1.78196	1.38288
TTSEPSLADMTNPFGGER	T(1): 0.1; T(2): 8.6; S(3): 90.3; S(6): 0.9; T(11): 0.0	AT5G61210.1	1.49983	1.26241	0.809196
SYGSMDSLEPSK	S(1): 2.9; Y(2): 96.9; S(4): 0.1; S(7): 0.0; S(11): 0.0	AT5G14540.1	1.53046	0.935867	1.06645
DRFYIQPLSPTEAAAR	Y(4): 0.0; S(9): 100.0; T(11): 0.0	AT4G05180.1	1.53483	1.52387	1.16065
AQISEPELAAEHEEVK	S(4): 100.0	AT1G20440.1	1.55781	1.24782	0.806781
ALAVVEKPIEEHTPK	T(13): 100.0	AT2G45820.1	1.56218	1.10307	0.911855
LNSLVMELDNMTK	S(3): 100.0; T(12): 0.0	AT1G26665.2	1.60047	0.438758	0.896155
NATEVPSPDYSQGK	T(3): 0.2; S(7): 99.8; Y(10): 0.0; S(11): 0.0	AT1G20760.1	1.61469	2.18593	1.50607
SGGGGGYSGGGGSYGGGGGRR	S(1): 0.0; Y(7): 99.0; S(8): 1.0; S(13): 0.0; Y(14): 0.0	AT2G21660.1	1.61907	1.8549	2.03869
SFSVADFPR	S(1): 0.0; S(3): 100.0	AT5G21940.1	1.62782	1.82124	2.0713
VVVGGSELTSSPK	S(6): 0.0; T(9): 0.1; S(10): 49.9; S(11): 49.9	AT4G28080.1	1.64533	1.15356	1.13891
RVESLEHLQK	S(4): 100.0	AT5G28770.2	1.66502	1.17039	1.14737
DRSPVLDDEGSPK	S(3): 100.0; S(11): 100.0	AT2G37340.1	1.72081	1.07277	0.463778
SKSFGNLMEAASK	S(1): 1.8; S(3): 98.2; S(12): 0.0	AT2G24550.1	1.72737	1.05145	1.03746
AFFDSADWALLK	S(5): 100.0	AT4G16146.1	1.79848	1.51938	1.06041
ELAEQIAKDPSFNQLAEQLQR	S(11): 100.0	AT2G17390.1	1.85427	1.59905	1.8068
AYFDSADWALGK	Y(2): 0.0; S(5): 100.0	AT5G64130.3	1.89037	1.54968	1.14616
SEEQEEGSYRKPSYGR	S(1): 0.0; S(8): 49.7; Y(9): 49.7; S(13): 0.3; Y(14): 0.3	AT5G39570.1	1.89584	1.88183	0.980697
GWFGGGATDEVKPESPHSVEEAPK	T(8): 0.0; S(15): 99.6; S(18): 0.4	AT5G52310.1	1.95382	1.52275	1.28143
GRSPPPPPSK	S(3): 100.0; S(9): 0.0	AT1G16610.3	2.00196	1.26914	0.832144
GKVAGASADILDAAEK	S(7): 100.0	AT1G13930.1	2.08838	1.57661	1.11597
VAGASADILDAAEK	S(5): 100.0	AT1G13930.1	2.14964	1.23436	1.23916
GLAYDTSDDQQDITRGK	Y(4): 0.3; T(6): 99.4; S(7): 0.3; T(14): 0.0	AT2G39730.1	2.54347	3.00061	4.28995
VVSRGSESPGVDGNTNALDYTTK	S(3): 24.8; S(6): 24.8; S(8): 24.8; T(15): 24.8; Y(20): 0.3; T(21): 0.3; T(22): 0.3	AT1G51690.3	0.829226	1.49669	2.03265
EAALAATPSDSPTIFDK	T(7): 0.7; S(9): 81.8; S(11): 14.5; T(13): 3.0	AT3G56490.1	0.948469	7.01793	15.2576
LQVALESLEAEGYNTSEESEVRDGVK	S(7): 0.2; Y(13): 4.6; T(15): 31.7; S(16): 31.7; S(19): 31.7	AT4G00630.2	0.579802	0.629522	0.870792
RAFFDSADWALLK	S(6): 100.0	AT4G16146.1	1.33136	1.31515	0.741562
FGAQPSSISFNISAEERK	S(6): 49.9; S(7): 49.9; S(9): 0.2; S(13): 0.0	AT4G25320.1	1.00535	1.09858	1.00848
QRSWVPPQPPPVAMAEAVEAIR	S(3): 100.0	AT5G62810.1	0.885019	0.825897	1.02176

## Sheet: Sheet 8 Biological rep1-2
Biological rep1-2
The118/117,119/117,121/117 values are normalized by the average value of 117/113 in fraction 2 to get the ratio of 118/113, 119/113, and 121/113.
Sequence	pRS Site Probabilities	Protein Group Accessions	118/117	119/117	121/117	118/113	119/113	121/113
RHSVSFATTR	S(3): 100.0; S(5): 0.0; T(8): 0.0; T(9): 0.0	AT4G15545.1	0.207668	0.375748	0.869385	0.19663	0.355778	0.823179
HSEENQSPHHHANNVMEQDQAAEER	S(2): 0.4; S(7): 99.6	AT2G17410.1	0.272685	0.371128	0.383895	0.258192	0.351403	0.363492
RTSFGYDQEAR	T(2): 50.0; S(3): 50.0; Y(6): 0.0	AT1G19870.1	0.287241	0.883931	1.06591	0.271975	0.836952	1.00926
EVGSDRDGGSPQDNGR	S(4): 0.0; S(10): 100.0	AT2G37340.1	0.301797	0.403467	0.423034	0.285757	0.382023	0.400551
EHGNSPGYYDGR	S(5): 100.0; Y(8): 0.0; Y(9): 0.0	AT1G67090.1	0.30859	0.435806	0.806096	0.292189	0.412644	0.763254
SLSDHIQK	S(1): 99.3; S(3): 0.7	AT5G40450.1	0.320235	0.91935	0.279802	0.303215	0.870488	0.264931
ASAEVLGK	S(2): 100.0	AT3G17840.1	0.325087	0.689897	0.616231	0.307809	0.653231	0.58348
QEAAVVSSPK	S(7): 0.1; S(8): 99.9	AT5G46750.1	0.335762	0.882391	0.3764	0.317917	0.835494	0.356396
ARSPPRVEQER	S(3): 100.0	AT5G54310.1	0.349347	0.545142	0.609569	0.33078	0.516169	0.577172
DRSPVLDDEGSPK	S(3): 100.0; S(11): 100.0	AT2G37340.1	0.350318	0.532823	0.505476	0.331699	0.504504	0.478611
TSEEGSQSPEQVK	T(1): 0.0; S(2): 0.0; S(6): 0.0; S(8): 100.0	AT4G13350.1	0.372637	0.575941	0.363077	0.352832	0.545331	0.34378
RREASDDDEDDEEADDHDK	S(5): 100.0	AT1G80000.1	0.399809	0.144755	0.562935	0.37856	0.137062	0.533016
RAASGSLAPPNADRSR	S(4): 0.0; S(6): 0.0; S(15): 100.0	AT4G11740.1	0.401749	0.575941	0.890204	0.380397	0.545331	0.842891
VGADDLSDSEK	S(7): 100.0; S(9): 0.0	AT4G02510.1	0.442506	0.706837	0.403881	0.418988	0.66927	0.382416
NSVVSPVVGAGGDSSK	S(2): 0.0; S(5): 100.0; S(14): 0.0; S(15): 0.0	AT2G37340.1	0.445418	0.766895	0.567099	0.421745	0.726136	0.536959
SGDSGGENLMDSDK	S(1): 93.3; S(4): 6.7; S(12): 0.0	AT1G11360.1	0.446388	0.518963	0.720324	0.422664	0.491381	0.68204
RAASGSLAPPNADR	S(4): 1.2; S(6): 98.8	AT4G11740.1	0.476471	0.61752	0.890204	0.451147	0.5847	0.842891
YGDRSSPGGRSPGFETGSR	Y(1): 25.0; S(5): 25.0; S(6): 25.0; S(11): 25.0; T(16): 0.0; S(18): 0.0	AT4G13350.1	0.485204	0.471225	1.01345	0.459417	0.44618	0.959587
AAAASSYSDNSGTESSPR	S(5): 0.0; S(6): 0.0; Y(7): 0.0; S(8): 0.0; S(11): 0.0; T(13): 0.0; S(15): 4.0; S(16): 96.0	AT1G10290.1	0.500731	0.699137	0.860225	0.474118	0.661979	0.814506
QASFFFK	S(3): 100.0	AT3G46540.1	0.503642	0.865452	1.22164	0.476875	0.819455	1.15671
SSPGGRSPGFETGSR	S(1): 0.0; S(2): 0.0; S(7): 100.0; T(12): 0.0; S(14): 0.0	AT4G13350.1	0.515287	0.771515	0.74031	0.487901	0.73051	0.700964
TPYHPMMDDDGSLSPR	T(1): 0.0; Y(3): 0.3; S(12): 49.8; S(14): 49.8	AT5G52200.2	0.519169	0.759195	0.896033	0.491576	0.718846	0.848411
SDSNGNVEPVASERER	S(1): 1.2; S(3): 98.8; S(12): 0.0	AT4G24100.1	0.52208	0.537442	0.976809	0.494333	0.508879	0.924894
VFDEITLTK	T(6): 94.4; T(8): 5.6	AT3G61060.2	0.525962	0.894711	0.715327	0.498008	0.847159	0.677309
IIDGSPPPSPK	S(5): 100.0; S(9): 100.0	AT2G37340.1	0.527902	0.642159	0.608736	0.499846	0.60803	0.576383
SVAVQQPIDGSPR	S(1): 0.0; S(11): 100.0	AT3G18230.1	0.538577	0.739176	0.831912	0.509953	0.69989	0.787697
ATSALSEAK	T(2): 0.7; S(3): 99.3; S(6): 0.0	AT2G30930.1	0.541488	1.27662	0.350585	0.512709	1.20877	0.331953
TSESGSALSPEK	T(1): 0.0; S(2): 0.0; S(4): 0.0; S(6): 0.0; S(9): 100.0	AT3G05900.1	0.551192	1.05179	0.726153	0.521898	0.995885	0.68756
SRSSSSAAFSSSASSRR	S(1): 99.0; S(3): 0.5; S(4): 0.5; S(5): 0.1; S(6): 0.1; S(10): 20.0; S(11): 20.0; S(12): 20.0; S(14): 20.0; S(15): 20.0	AT1G10140.1	0.557985	0.657558	0.907691	0.52833	0.622611	0.85945
IGNSDVEEEK	S(4): 100.0	AT1G69030.1	0.561867	0.697597	0.415539	0.532005	0.660521	0.393454
VYSDDERSDHGVQAGYR	Y(2): 66.7; S(3): 66.7; S(8): 66.7; Y(16): 0.0	AT2G01190.1	0.562837	0.677578	0.970147	0.532924	0.641566	0.918586
KTSEEGSQSPEQVK	T(2): 0.2; S(3): 0.2; S(7): 49.8; S(9): 49.8	AT4G13350.1	0.563808	0.360348	0.330599	0.533843	0.341196	0.313029
HLNQQPSESVSDSQSPR	S(7): 0.0; S(9): 0.0; S(11): 1.3; S(13): 10.1; S(15): 88.6	AT5G65910.1	0.563808	0.716076	0.846068	0.533843	0.678019	0.801102
RKSFADILQEGLER	S(3): 100.0	AT3G10360.1	0.573512	0.59596	0.846068	0.543031	0.564286	0.801102
ALGSMNLDELLK	S(4): 100.0	AT3G56850.1	0.574482	0.843892	0.906859	0.54395	0.799041	0.858661
VPEAQITNSATPTTTPR	T(7): 0.3; S(9): 4.6; T(11): 90.3; T(13): 4.6; T(14): 0.3; T(15): 0.0	AT4G39680.1	0.575453	0.999427	0.975976	0.544869	0.94631	0.924105
EVSTLSDPGSPR	S(3): 0.0; T(4): 0.4; S(6): 0.4; S(10): 99.2	AT4G05150.1	0.577393	0.816173	0.73115	0.546706	0.772795	0.692291
SLEIFNPSSGK	S(1): 100.0; S(8): 0.0; S(9): 0.0	AT5G58140.2	0.582245	0.660638	0.669526	0.5513	0.625527	0.633943
SFADIFQADMGHGHPVTK	S(1): 100.0; T(17): 0.0	AT2G29190.1	0.586127	0.788454	0.668694	0.554976	0.74655	0.633154
VQVATVRGQAK	T(5): 100.0	AT3G46780.1	0.589038	0.856212	0.343923	0.557732	0.810706	0.325645
VHACVGGTSVR	T(8): 99.3; S(9): 0.7	AT1G54270.1	0.590979	1.12724	0.677021	0.55957	1.06733	0.641039
SGGYGSERGGGYGSER	S(1): 0.0; Y(4): 0.0; S(6): 100.0; Y(12): 0.0; S(14): 0.0	AT3G53460.4	0.591949	0.592881	0.762794	0.560489	0.56137	0.722253
EVSTLSDPGSPRR	S(3): 0.0; T(4): 0.0; S(6): 0.0; S(10): 100.0	AT4G05150.1	0.591949	1.04717	0.565433	0.560489	0.991511	0.535382
NSFFSPPTPSR	S(2): 0.0; S(5): 49.9; T(8): 49.9; S(10): 0.3	AT5G03040.1	0.594861	0.866992	0.743641	0.563245	0.820913	0.704118
QLSFPELDK	S(3): 100.0	AT5G62910.1	0.595831	0.953229	1.06258	0.564164	0.902567	1.00611
DSSSIAGSSSPIPATVSTGK	S(2): 0.1; S(3): 0.1; S(4): 0.1; S(8): 33.1; S(9): 33.1; S(10): 33.1; T(15): 0.1; S(17): 0.0; T(18): 0.0	AT2G38410.1	0.596802	0.59904	0.686181	0.565083	0.567203	0.649712
RDSFSSKPYSR	S(3): 98.5; S(5): 0.7; S(6): 0.7; Y(9): 0.0; S(10): 0.0	AT1G03350.1	0.599713	0.877771	0.797769	0.567839	0.83112	0.755369
SKSSEDIYSR	S(1): 99.5; S(3): 0.3; S(4): 0.3; Y(8): 0.0; S(9): 0.0	AT2G37550.1	0.603594	0.976328	0.609569	0.571515	0.924438	0.577172
QRSSPADFFTYLASDK	S(3): 92.8; S(4): 7.2; T(10): 0.0; Y(11): 0.0; S(14): 0.0	AT1G05805.1	0.604565	0.686817	0.626224	0.572434	0.650315	0.592941
ALPPDVLFIADPEGSLLGTGNSVGPTFVGNETR	S(15): 6.2; T(19): 87.1; S(22): 6.2; T(26): 0.5; T(32): 0.0	AT1G70570.2	0.604565	1.02099	1.04593	0.572434	0.966723	0.990338
QNSSFSSYGDLTPQR	S(3): 99.8; S(4): 0.2; S(6): 0.0; S(7): 0.0; Y(8): 0.0; T(12): 0.0	AT1G34220.1	0.614269	0.811553	0.765292	0.581622	0.768421	0.724618
GGGYGSERGGGYGSQR	Y(4): 0.6; S(6): 99.4; Y(12): 0.0; S(14): 0.0	AT3G53460.4	0.614269	0.696057	0.746972	0.581622	0.659063	0.707272
RQGSSGIVWDDR	S(4): 99.0; S(5): 1.0	AT1G80180.1	0.615239	0.92397	0.882709	0.582541	0.874863	0.835795
TDSEVTSLAASSPARSPR	T(1): 0.0; S(3): 0.4; T(6): 39.9; S(7): 39.9; S(11): 39.9; S(12): 39.9; S(16): 39.9	AT1G45688.1	0.61621	0.806934	0.860225	0.58346	0.764047	0.814506
YHGHSMSDPGSTYR	Y(1): 0.0; S(5): 99.6; S(7): 0.3; S(11): 0.0; T(12): 0.0; Y(13): 0.0	AT1G59900.1	0.618151	0.800774	0.73448	0.585297	0.758214	0.695444
SFADILQEGLER	S(1): 100.0	AT3G10360.1	0.624943	1.02715	0.606238	0.591729	0.972556	0.574018
AATASSEASEGPVMGLINKR	T(3): 0.0; S(5): 33.3; S(6): 33.3; S(9): 33.3	AT1G27090.1	0.634647	0.672958	0.925179	0.600917	0.637192	0.876008
SKSSEDIYTR	S(1): 0.4; S(3): 99.2; S(4): 0.4; Y(8): 0.0; T(9): 0.0	AT3G53710.1	0.636588	1.1103	0.667861	0.602755	1.05129	0.632366
APEEDEEDSGDEDDDRPPKR	S(9): 100.0	AT1G47970.1	0.638529	0.266411	0.77695	0.604593	0.252252	0.735657
KRSAPTTPINQNAAAAFAAVSEEER	S(3): 66.7; T(6): 66.7; T(7): 66.7; S(21): 0.0	AT4G37870.1	0.645322	0.531283	0.553775	0.611025	0.503046	0.524343
DLVVEETEKPIEETEEAQVETPEVVEIK	T(7): 0.3; T(14): 49.8; T(21): 49.8	AT1G62480.1	0.649204	0.392687	0.671192	0.6147	0.371817	0.63552
SSPADFFTYLASDK	S(1): 93.6; S(2): 6.4; T(8): 0.0; Y(9): 0.0; S(12): 0.0	AT1G05805.1	0.650174	0.726856	0.692843	0.615619	0.688225	0.65602
RAPSPGGGSSTIVTLADR	S(4): 100.0; S(9): 0.0; S(10): 0.0; T(11): 0.0; T(14): 0.0	AT1G79280.2	0.653085	0.945529	1.01845	0.618375	0.895276	0.964318
SYSAGSNVAPR	S(1): 0.5; Y(2): 99.0; S(3): 0.5; S(6): 0.0	AT5G04840.1	0.657937	0.833113	0.844403	0.622969	0.788835	0.799525
HVESMSQLPSGAGK	S(4): 99.3; S(6): 0.7; S(10): 0.0	AT5G36880.2	0.662789	0.800774	0.924346	0.627564	0.758214	0.875219
FGNSPPRFSDASAR	S(4): 100.0; S(9): 0.0; S(12): 0.0	AT1G20760.1	0.672493	0.769975	0.962652	0.636752	0.729052	0.91149
SGGGGGYSGGGGSYGGGGGRR	S(1): 0.0; Y(7): 99.2; S(8): 0.8; S(13): 0.0; Y(14): 0.0	AT2G21660.1	0.673464	0.947069	1.0784	0.637671	0.896734	1.02109
SASFHTLDELEVR	S(1): 0.0; S(3): 100.0; T(6): 0.0	AT1G64500.1	0.685109	1.01945	0.890204	0.648697	0.965265	0.842891
QFWSPSSINK	S(4): 0.0; S(6): 99.9; S(7): 0.1	AT3G48330.1	0.689961	0.92243	1.20831	0.653291	0.873405	1.14409
MTAIDSDDDGVVR	T(2): 0.0; S(6): 100.0	AT1G70770.1	0.691902	0.702217	0.936005	0.655129	0.664896	0.886258
DKDGDTASASQETVAR	T(6): 99.1; S(8): 0.9; S(10): 0.0; T(13): 0.0	AT4G38630.1	0.696754	0.90857	0.720324	0.659723	0.860282	0.68204
DLGSASPPVARPVR	S(4): 7.8; S(6): 92.2	AT4G13350.1	0.697724	0.988648	0.770288	0.660642	0.936103	0.729349
RREESGAANGSPPPSGGSRPR	S(5): 50.0; S(11): 50.0; S(15): 0.0; S(18): 0.0	AT4G38710.2	0.703547	0.837733	0.957656	0.666155	0.793209	0.906759
LVKTVTETIDEISDGRK	T(4): 66.7; T(6): 66.7; T(8): 66.7; S(13): 0.0	AT1G68830.1	0.714221	0.853132	0.702003	0.676262	0.80779	0.664694
SGGSPNRAELRK	S(1): 0.0; S(4): 100.0	AT1G03350.1	0.722955	1.30896	0.312279	0.684531	1.23939	0.295682
GNSVPATAPTPIPLVSINHDDDDDESDDDFLQLAHR	S(3): 0.0; T(7): 25.0; T(10): 25.0; S(16): 25.0; S(26): 25.0	AT1G21380.1	0.726836	0.406547	0.615398	0.688207	0.38494	0.582691
YDSFNAQSYDSSSNNNASETPK	Y(1): 92.4; S(3): 6.5; S(8): 0.5; Y(9): 0.5; S(11): 0.0; S(12): 0.0; S(13): 0.0; S(18): 0.0; T(20): 0.0	AT1G21630.2	0.732659	0.90549	0.888538	0.69372	0.857365	0.841314
SASPPAAPADSSAPPHPK	S(1): 14.1; S(3): 85.9; S(11): 0.0; S(12): 0.0	AT5G62810.1	0.732659	0.865452	0.826915	0.69372	0.819455	0.782966
EITVIAVDYPK	T(3): 0.0; Y(9): 100.0	AT2G27070.1	0.749156	0.817713	0.913521	0.70934	0.774254	0.864969
KSPSLLELIQMK	S(2): 0.8; S(4): 99.2	AT4G30780.1	0.750126	0.950149	0.871883	0.710259	0.899651	0.825545
SNSMDGEMSSASFNIESILASVSGK	S(1): 19.7; S(3): 19.7; S(9): 19.7; S(10): 19.7; S(12): 19.7; S(17): 1.6; S(21): 0.0; S(23): 0.0	AT1G43700.1	0.752067	0.794614	1.05592	0.712096	0.752382	0.9998
ASSPPEGEDEFTDDDGTK	S(2): 9.1; S(3): 90.9; T(12): 0.0; T(17): 0.0	AT5G16260.1	0.754008	0.719156	1.07174	0.713934	0.680935	1.01478
ITAELQAASSSDSK	T(2): 0.0; S(9): 0.1; S(10): 0.8; S(11): 91.3; S(13): 7.8	AT5G14740.1	0.755949	0.834653	0.901862	0.715772	0.790293	0.85393
VHACVGGTSVREDQR	T(8): 0.7; S(9): 99.3	AT1G54270.1	0.75886	1.08258	0.737811	0.718528	1.02505	0.698598
AMGTSYTETELNR	T(4): 91.1; S(5): 8.7; Y(6): 0.1; T(7): 0.1; T(9): 0.0	AT1G18210.1	0.75983	0.754575	0.809427	0.719447	0.714471	0.766408
GESEPIAAAAAVAGPSSPQSR	S(3): 0.0; S(16): 33.3; S(17): 33.3; S(20): 33.3	AT4G35890.1	0.762741	0.876231	0.844403	0.722203	0.829662	0.799525
VAPTQVLMTPSSPQSR	T(4): 0.0; T(9): 0.0; S(11): 0.4; S(12): 99.2; S(15): 0.4	AT2G33620.1	0.766623	0.990187	1.23663	0.725879	0.937561	1.1709
KDQSDEDEEEEMKPILVEGFV	S(4): 100.0	AT1G15230.1	0.768564	0.363428	0.996795	0.727716	0.344113	0.943818
GISAWNFNLEDLK	S(3): 100.0	AT5G14720.1	0.768564	0.92859	1.00762	0.727716	0.879237	0.954068
SPSLLELIQMK	S(1): 0.5; S(3): 99.5	AT4G30780.1	0.771475	0.965548	1.11171	0.730473	0.914232	1.05263
GGGYGSERGGGYGSER	Y(4): 0.5; S(6): 99.5; Y(12): 0.0; S(14): 0.0	AT3G53460.4	0.773416	0.763815	0.929343	0.732311	0.72322	0.87995
MYYQAPSEFGFGK	Y(2): 0.0; Y(3): 0.1; S(7): 99.9	AT2G41430.1	0.774386	1.35362	1.74876	0.733229	1.28167	1.65582
QAITAAGTGCMAALDAEHYLQEIGSQEGKSD	T(4): 0.0; T(8): 0.1; Y(19): 2.3; S(25): 2.3; S(30): 95.4	AT2G17420.1	0.780209	0.717616	0.813591	0.738742	0.679477	0.770351
VLSPYSLPASLLHSER	S(3): 49.9; Y(5): 49.9; S(6): 0.1; S(10): 0.0; S(14): 0.0	AT2G46630.1	0.78215	1.04563	0.814424	0.74058	0.990053	0.771139
DLVVEETEKPIEETEEAQVETPEVVEIKK	T(7): 0.0; T(14): 50.0; T(21): 50.0	AT1G62480.1	0.786031	0.625219	0.858559	0.744255	0.59199	0.812929
SMPPSNLEDLFSAEGSSSPR	S(1): 0.0; S(5): 0.0; S(12): 0.0; S(16): 8.1; S(17): 8.1; S(18): 83.7	AT2G41900.1	0.786031	0.92705	1.5514	0.744255	0.877779	1.46895
RAPSFSGPLNLSTR	S(4): 99.4; S(6): 0.6; S(12): 0.0; T(13): 0.0	AT4G24100.1	0.787972	0.993267	1.06591	0.746093	0.940477	1.00926
AHGTDPSPPMSPILGATR	T(4): 0.0; S(7): 100.0; S(11): 100.0; T(17): 0.0	AT3G23920.1	0.787972	0.91781	0.940168	0.746093	0.86903	0.8902
NVVLDEFGSPK	S(9): 100.0	AT2G28000.1	0.787972	1.06257	1.05759	0.746093	1.00609	1.00138
VQPYVVSLAEEDAAVCPSS	Y(4): 0.0; S(7): 0.0; S(18): 50.0; S(19): 50.0	AT3G54760.1	0.788943		0.448849	0.747012		0.424994
SFGNLGEIGSVK	S(1): 100.0; S(10): 0.0	AT5G24890.1	0.788943	1.04101	0.791107	0.747012	0.985679	0.749062
NSVFSNALSSPIRR	S(2): 0.0; S(5): 0.0; S(9): 5.3; S(10): 94.6	AT4G09830.1	0.789913	0.806934	1.02344	0.747931	0.764047	0.969049
SRGSLGSLNMITGK	S(1): 0.1; S(4): 99.9; S(7): 100.0; T(12): 0.0	AT2G35530.1	0.790883	0.757655	1.07091	0.74885	0.717387	1.01399
KFSEQNIGAPPSYEEAVSDSR	S(3): 100.0; S(12): 0.0; Y(13): 0.0; S(18): 0.0; S(20): 0.0	AT2G43160.3	0.791854	1.05179	0.896866	0.749768	0.995885	0.849199
VNNNNDSEVETSKPSSPK	S(7): 0.0; T(11): 0.2; S(12): 0.2; S(15): 49.8; S(16): 49.8	AT5G55640.1	0.796706	0.959389	0.626224	0.754363	0.908399	0.592941
TLESLGFDGSPSSVAATQQHSMR	T(1): 0.0; S(4): 0.0; S(10): 20.0; S(12): 20.0; S(13): 20.0; T(17): 20.0; S(21): 20.0	AT4G17950.1	0.797676	0.813093	0.911022	0.755281	0.769879	0.862603
TSAGVRGSPNNYFR	T(1): 0.0; S(2): 0.0; S(8): 100.0; Y(12): 0.0	AT3G02180.1	0.800587	1.05025	1.04759	0.758038	0.994427	0.991915
VLVTGLPSSASWQDLK	T(4): 0.0; S(8): 0.0; S(9): 0.0; S(11): 100.0	AT1G02840.1	0.802528	0.575941	1.01178	0.759876	0.545331	0.95801
TPNIEPQGYSEEEEEEEEEVPAGNAAK	T(1): 0.0; Y(9): 50.0; S(10): 50.0	AT3G44750.1	0.805439	0.800774	1.11504	0.762632	0.758214	1.05578
EVGTVSMEWLAGEK	T(4): 96.3; S(6): 3.7	AT5G07020.1	0.80641		1.20831	0.763551		1.14409
GFSDSDTNVNR	S(3): 0.0; S(5): 100.0; T(7): 0.0	AT2G01190.1	0.80641	1.05949	0.95599	0.763551	1.00318	0.905182
SVYAAAEQTVSSAGSAVMK	S(1): 13.5; Y(3): 86.5; T(9): 0.1; S(11): 0.0; S(12): 0.0; S(15): 0.0	AT5G16840.2	0.80738	0.959389	0.811093	0.76447	0.908399	0.767985
INSAESMELWASQQK	S(3): 93.2; S(6): 6.8; S(12): 0.0	AT5G20280.1	0.816114	0.888551	0.948496	0.772739	0.841326	0.898085
ALGSFRSNATN	S(4): 100.0; S(7): 100.0; T(10): 0.0	AT4G35100.1	0.819025	1.28124	1.28576	0.775496	1.21314	1.21742
SYESDDEEPRK	S(1): 0.0; Y(2): 1.0; S(4): 99.0	AT2G07360.2	0.819996	0.826953	0.705334	0.776415	0.783002	0.667847
VISPQHELATLR	S(3): 100.0; T(10): 0.0	AT3G09600.1	0.823877	0.997887	0.927677	0.78009	0.944852	0.878373
VNSLVQLPR	S(3): 100.0	AT1G03590.1	0.824848	0.977868	0.905193	0.781009	0.925896	0.857084
DAPAESDAEEEAEDDDNEGDDSDNESK	S(6): 100.0; S(22): 94.6; S(26): 5.4	AT1G56340.1	0.832611	0.714537	0.98014	0.78836	0.676561	0.928048
YRPEPSETGSPERK	Y(1): 0.4; S(6): 0.4; T(8): 49.6; S(10): 49.6	AT4G28610.1	0.833581	1.05025	0.768623	0.789278	0.994427	0.727772
HPEYFADSPSTGMDPATRDE	Y(4): 0.0; S(8): 96.6; S(10): 1.7; T(11): 1.7; T(17): 0.0	AT4G31720.2	0.834552	0.712997	0.826915	0.790197	0.675102	0.782966
SINFSSFTSPDK	S(1): 100.0; S(5): 0.0; S(6): 0.0; T(8): 0.0; S(9): 0.0	AT2G26110.1	0.835522	1.06257	1.2208	0.791116	1.00609	1.15592
NLSGKAETMSTNVER	S(3): 49.9; T(8): 49.9; S(10): 0.3; T(11): 0.0	AT5G41950.1	0.836493	1.23504	0.876047	0.792035	1.1694	0.829487
LLDGVGASSSAHGTPR	S(8): 50.0; S(9): 50.0; S(10): 50.0; T(14): 50.0	AT1G29220.2	0.837463	1.00867	1.1825	0.792954	0.955059	1.11965
QGSGIIGTFGQSEELR	S(3): 100.0; T(8): 0.0; S(12): 0.0	AT3G01310.1	0.838433	1.03485	0.826915	0.793873	0.979846	0.782966
DSSVLVSVSSPMREYEWAEAR	S(2): 0.0; S(3): 0.0; S(7): 25.0; S(9): 25.0; S(10): 25.0; Y(15): 25.0	AT3G22520.1	0.840374	0.789994	0.846901	0.79571	0.748008	0.80189
SSGSFYEEEEEEDDGAK	S(1): 0.3; S(2): 33.2; S(4): 33.2; Y(6): 33.2	AT5G52200.2	0.841345	0.457365	1.01178	0.796629	0.433057	0.95801
GFDASLSEDDIKNTLR	S(5): 0.4; S(7): 99.6; T(14): 0.0	AT1G48920.1	0.843285	0.880851	1.14586	0.798467	0.834036	1.08496
TQLDLLEQLTSTSDGYLSDGGGSR	T(1): 0.0; T(10): 16.7; S(11): 16.7; T(12): 16.7; S(13): 16.7; Y(16): 16.7; S(18): 16.7; S(23): 0.1	AT2G42975.1	0.843285	0.780754	1.14419	0.798467	0.739259	1.08338
IGSSEMLIEGEDVR	S(3): 50.0; S(4): 50.0	AT4G01290.1	0.849108	1.02715	1.00845	0.80398	0.972556	0.954856
NVVEPISPMSAR	S(7): 100.0; S(10): 0.0	AT2G41900.1	0.851049	1.03793	1.00262	0.805817	0.982762	0.949337
LVNSREGPPVFEQPEMTYEK	S(4): 100.0; T(17): 0.0; Y(18): 0.0	AT2G39730.1	0.852019	1.13956	1.12171	0.806736	1.079	1.06209
GVSAWNFNIEDLK	S(3): 100.0	AT4G10730.1	0.85396	1.07026	0.960987	0.808574	1.01338	0.909913
SENSSSDSQKLPTPK	S(1): 0.0; S(4): 0.0; S(5): 0.0; S(6): 0.0; S(8): 0.0; T(13): 100.0	AT5G55530.1	0.856871	1.27816	0.836075	0.81133	1.21023	0.79164
FSYNSYPDSAESSPR	S(2): 0.0; Y(3): 0.0; S(5): 0.0; Y(6): 0.0; S(9): 100.0; S(12): 4.6; S(13): 95.4	AT5G09620.1	0.860753	0.748415	0.997628	0.815006	0.708639	0.944606
SLYDLQELLDTTIIASSGNLK	S(1): 0.0; Y(3): 0.0; T(11): 25.0; T(12): 25.0; S(16): 25.0; S(17): 25.0	AT5G49760.1	0.861723	0.645239	0.662864	0.815925	0.610946	0.627635
TGIWEYGDIQSDDEDNVPVRKPGRG	T(1): 0.0; Y(6): 0.8; S(11): 99.2	AT5G61780.1	0.862694	0.729936	0.985969	0.816843	0.691142	0.933567
QSSLYSLTFDELQSTLGEPGK	S(2): 20.0; S(3): 20.0; Y(5): 20.0; S(6): 20.0; T(8): 20.0; S(14): 0.0; T(15): 0.0	AT1G49720.2	0.862694	0.642159	0.729484	0.816843	0.60803	0.690714
QGSVGHELDLGFGYR	S(3): 100.0; Y(14): 0.0	AT4G01290.1	0.863664	1.41367	0.886873	0.817762	1.33854	0.839737
SDSFKEETATNFPAK	S(1): 0.9; S(3): 98.0; T(8): 0.9; T(10): 0.1	AT4G14200.1	0.863664	0.874691	0.871883	0.817762	0.828203	0.825545
SSNRPSAASSAAAASSLPVNVPDWSK	S(1): 0.0; S(2): 0.0; S(6): 0.0; S(9): 0.0; S(10): 0.0; S(15): 4.7; S(16): 95.3; S(25): 0.0	AT5G60680.1	0.864634	0.823873	0.801933	0.818681	0.780086	0.759312
IDLDKPEVEDDDDNDEDDSEDDDEAEGHDGEAGGR	S(19): 100.0	AT5G13850.1	0.864634	0.207893	0.677854	0.818681	0.196844	0.641827
TRSVVNTVPTNSIGPQ	T(1): 10.6; S(3): 89.2; T(7): 0.2; T(10): 0.0; S(12): 0.0	AT1G24267.2	0.865605	0.800774	0.885207	0.8196	0.758214	0.83816
DCSLNIEIPTSPSSNK	S(3): 0.0; T(10): 7.8; S(11): 83.6; S(13): 7.8; S(14): 0.8	AT1G72880.2	0.871427	0.766895	1.10838	0.825113	0.726136	1.04947
ESSDEALVSMLASR	S(2): 50.0; S(3): 50.0; S(9): 0.0; S(13): 0.0	AT5G40450.1	0.872398	1.02715	1.06675	0.826032	0.972556	1.01005
EAALAATPSDSPTIFDK	T(7): 0.0; S(9): 33.3; S(11): 33.3; T(13): 33.3	AT3G56490.1	0.873368	0.962468	1.01761	0.826951	0.911315	0.96353
FDSFNSNNNDAFSLSR	S(3): 100.0; S(6): 0.0; S(13): 0.0; S(15): 0.0	AT1G21630.2	0.875309	1.00559	0.699505	0.828788	0.952142	0.662328
DFSTDTDSEIGSPLSPQLR	S(3): 0.0; T(4): 0.0; T(6): 0.0; S(8): 0.0; S(12): 0.3; S(15): 99.7	AT1G20770.1	0.876279	0.876231	0.948496	0.829707	0.829662	0.898085
TRSFDDSPPAAAELRR	T(1): 0.0; S(3): 0.0; S(7): 100.0	AT4G11860.1	0.876279	0.953229	0.866054	0.829707	0.902567	0.820025
CVSLNNLSDYEK	S(3): 99.5; S(8): 0.5; Y(10): 0.0	AT1G19000.1	0.876279	0.936289	0.716993	0.829707	0.886528	0.678886
SPGLVGHSAPLTAWNQER	S(1): 100.0; S(8): 0.0; T(12): 0.0	AT5G41100.1	0.87822	1.22426	1.1342	0.831545	1.15919	1.07392
AVVDSDLSDEEVGTVK	S(5): 100.0; S(8): 100.0; T(14): 0.0	AT1G15280.2	0.880161	0.799234	0.870218	0.833382	0.756756	0.823968
AQPRPPSPSLTAQR	S(7): 98.9; S(9): 0.6; T(11): 0.6	AT4G11740.1	0.881131	1.26122	0.916851	0.834301	1.19419	0.868123
LENSVQQGSSPR	S(4): 0.0; S(9): 0.7; S(10): 99.3	AT2G15860.2	0.883072	1.54765	0.55544	0.836139	1.4654	0.52592
LNLDRSSGDESMEDEPETK	S(6): 100.0; S(7): 100.0; S(11): 99.9; T(18): 0.1	AT4G39680.1	0.885013	0.425026	0.896033	0.837977	0.402437	0.848411
EKPLVQVLSDDDSEVK	S(9): 100.0; S(13): 100.0	AT3G17160.1	0.885013	0.92397	0.979307	0.837977	0.874863	0.927259
IELGLSSDEDEK	S(6): 100.0; S(7): 100.0	AT1G06210.1	0.888895	0.445045	0.954325	0.841652	0.421392	0.903605
LGSQFATAIQNASETPK	S(3): 98.4; T(7): 1.6; S(13): 0.0; T(15): 0.0	AT3G46780.1	0.891806	1.25814	0.788609	0.844408	1.19127	0.746696
GSLGSLNMIIGK	S(2): 50.0; S(5): 50.0	AT1G32150.1	0.897628	0.90703	1.17417	0.849921	0.858824	1.11176
FDSINSSRDVTGAEK	S(3): 89.0; S(6): 5.5; S(7): 5.5; T(11): 0.0	AT1G20760.1	0.898599	0.854672	0.812758	0.85084	0.809248	0.769562
AYSAELSRGESANDILSALANR	Y(2): 0.0; S(3): 0.2; S(7): 49.9; S(11): 49.9; S(17): 0.0	AT1G22620.1	0.904421	0.967088	0.737811	0.856353	0.91569	0.698598
ITTQPINIR	T(2): 0.3; T(3): 99.7	AT1G28330.5	0.905392	1.72474	0.963485	0.857272	1.63308	0.912278
SSLNAWGTSSLSPR	S(1): 0.0; S(2): 0.0; T(8): 0.0; S(9): 0.0; S(10): 0.4; S(12): 99.6	AT4G24680.1	0.905392	0.999427	0.926844	0.857272	0.94631	0.877585
SRSFGDVNEIGAR	S(1): 0.5; S(3): 99.5	AT4G32285.1	0.906362	0.990187	0.986802	0.858191	0.937561	0.934356
AVGSHCSLSEMDDLDLTR	S(4): 1.2; S(7): 99.4; S(9): 99.4; T(17): 0.0	AT1G35580.1	0.906362	0.643699	0.950161	0.858191	0.609488	0.899662
SLEANQVQQQQGAAASVSC	S(1): 0.0; S(16): 12.3; S(18): 87.7	AT1G15340.1	0.911214	1.12108	1.03427	0.862785	1.0615	0.979299
IITDYVGSPATDPMR	T(3): 0.0; Y(5): 0.1; S(8): 97.5; T(11): 2.4	AT3G49590.3	0.912184	1.00867	1.17167	0.863704	0.955059	1.1094
SISSAQFFGNQNR	S(1): 50.0; S(3): 50.0; S(4): 0.1	AT5G46750.1	0.918007	0.931669	1.14169	0.869217	0.882153	1.08101
AHGTAVGLPSEDDMGNSEVGHNALGAGR	T(4): 0.0; S(10): 50.0; S(17): 50.0	AT1G09780.1	0.918007	1.05949	1.10006	0.869217	1.00318	1.04159
AVDSLPLPRPSSSEVR	S(4): 0.0; S(11): 93.0; S(12): 7.0; S(13): 0.1	AT3G07660.1	0.919948	0.959389	0.600409	0.871055	0.908399	0.568498
TVAAVAGSPGTPTTPGSARK	T(1): 0.0; S(8): 99.7; T(11): 0.3; T(13): 0.0; T(14): 0.0; S(17): 0.0	AT2G33830.2	0.921889	1.16112	1.13919	0.872892	1.09941	1.07865
RAPSFSGPLNLPNR	S(4): 100.0; S(6): 0.0	AT4G10730.1	0.923829	1.07488	1.00013	0.87473	1.01776	0.946971
SFSVDSDFFDDLGVTEEK	S(1): 0.2; S(3): 49.9; S(6): 49.9; T(15): 0.0	AT1G43700.1	0.9248	0.491244	0.846068	0.875649	0.465135	0.801102
LYEQPGEVDSLDSPSK	Y(2): 0.0; S(10): 0.0; S(13): 99.9; S(15): 0.0	AT4G25770.1	0.9248	0.706837	0.944332	0.875649	0.66927	0.894143
VSVFLPEEVKTK	S(2): 0.0; T(11): 100.0	AT4G20260.4	0.92577	1.18576	0.924346	0.876568	1.12274	0.875219
VDSSQNWAGHI	S(3): 50.0; S(4): 50.0	AT5G43830.1	0.926741	1.09952	0.824417	0.877486	1.04109	0.780601
SVLSAFFVK	S(1): 50.0; S(4): 50.0	AT2G46225.2	0.929652	1.27354	1.34072	0.880243	1.20585	1.26946
APEYALVTQNSDPTSPR	Y(4): 0.0; T(8): 0.0; S(11): 0.0; T(14): 4.8; S(15): 95.2	AT4G08330.1	0.931593	0.948609	1.02761	0.882081	0.898192	0.972991
LDEITSDDDQFYK	T(5): 50.0; S(6): 50.0; Y(12): 0.0	AT5G64813.1	0.937415		1.05842	0.887594		1.00217
YAVFGYVTDNEDFLADLK	Y(1): 0.0; Y(6): 0.3; T(8): 99.7	AT3G01480.1	0.937415	0.669878	0.90436	0.887594	0.634275	0.856296
TVSGTSSSSSPELI	T(1): 0.0; S(3): 0.0; T(5): 0.3; S(6): 0.3; S(7): 0.3; S(8): 0.3; S(9): 5.1; S(10): 93.6	AT5G52200.2	0.938385	1.15034	1.07257	0.888512	1.0892	1.01557
EGGGYGGGDGGSYGGGGGGW	Y(5): 0.0; S(12): 96.4; Y(13): 3.6	AT4G39260.1	0.939356	0.726856	1.14835	0.889431	0.688225	1.08732
LTYTLDEIEGPFEVGSDGSVK	T(2): 0.0; Y(3): 0.0; T(4): 0.0; S(16): 99.6; S(19): 0.4	AT3G50820.1	0.939356	0.92089	1.02178	0.889431	0.871947	0.967472
AEQLITDVLQEAEAGNTAGSGGGGGR	T(6): 0.0; T(17): 0.3; S(20): 99.7	AT2G25970.1	0.940326	0.834653	0.911855	0.89035	0.790293	0.863392
SSSSSSWGFVDPDLQR	S(1): 19.8; S(2): 19.8; S(3): 19.8; S(4): 19.8; S(5): 19.8; S(6): 0.9	AT2G19460.1	0.940326	1.1565	1.12587	0.89035	1.09504	1.06603
NEESVLLFPELILSPQERPPSR	S(4): 0.0; S(14): 99.4; S(21): 0.6	AT2G20960.1	0.943238	0.991727	1.14752	0.893107	0.939019	1.08653
QGSGGVWGWLAGSPQEKDDDSP	S(3): 0.0; S(13): 0.0; S(21): 100.0	AT3G05420.2	0.944208	0.506643	0.965983	0.894025	0.479716	0.914644
FTDSALASAVFSPTHK	T(2): 0.0; S(4): 0.0; S(8): 0.0; S(12): 100.0; T(14): 0.0	AT2G41900.1	0.947119	1.12416	1.02178	0.896782	1.06442	0.967472
LGTLASGIFSDIQDR	T(3): 0.0; S(6): 100.0; S(10): 0.0	AT4G17890.1	0.947119	1.26738	0.942667	0.896782	1.20002	0.892566
IVDVSESTDEAEVQQVEPVDVQPVK	S(5): 4.0; S(7): 48.0; T(8): 48.0	AT3G05900.1	0.94906	1.19346	0.794438	0.89862	1.13003	0.752215
WLPNIQDCEEHSAQSAR	S(12): 100.0; S(15): 0.0	AT1G17210.1	0.94906	0.999427	0.913521	0.89862	0.94631	0.864969
TTSPNRDPSSNQISCLVESSYNSR	T(1): 20.0; T(2): 20.0; S(3): 20.0; S(9): 20.0; S(10): 20.0; S(14): 0.0; S(19): 0.0; S(20): 0.0; Y(21): 0.0; S(23): 0.0	AT3G45630.1	0.951971	0.976328	0.813591	0.901376	0.924438	0.770351
EESDEEDYGGDFGLFDEE	S(3): 100.0; Y(8): 0.0	AT3G09200.1	0.952942	1.09644	1.11671	0.902295	1.03817	1.05736
AAAASSWSDNSGTESSPR	S(5): 0.0; S(6): 0.0; S(8): 0.0; S(11): 0.0; T(13): 0.0; S(15): 0.5; S(16): 99.5	AT1G59610.1	0.958764	1.2874	0.882709	0.907808	1.21898	0.835795
NEEDVSPSLEGLTEK	S(6): 95.2; S(8): 4.8; T(13): 0.0	AT2G24940.1	0.958764	1.06565	1.07591	0.907808	1.00901	1.01872
SDSQSSLNFSER	S(1): 0.0; S(3): 99.5; S(5): 0.5; S(6): 0.0; S(10): 0.0	AT4G35470.1	0.959734	1.19654	0.916019	0.908727	1.13295	0.867334
SASVGNWILDSK	S(1): 0.0; S(3): 100.0; S(11): 0.0	AT4G10730.1	0.959734	1.09798	0.83441	0.908727	1.03963	0.790063
TSSAANLFTGSTR	T(1): 33.3; S(2): 33.3; S(3): 33.3; T(9): 0.0; S(11): 0.0; T(12): 0.0	AT1G71860.1	0.961675	1.30588	1.02761	0.910564	1.23647	0.972991
GTGTANQCPTIDGGSETFSFK	T(2): 0.0; T(4): 0.0; T(10): 25.0; S(15): 25.0; T(17): 25.0; S(19): 25.0	AT3G50820.1	0.961675	0.859292	0.831079	0.910564	0.813622	0.786909
SLSFNSWEVPK	S(1): 49.3; S(3): 49.3; S(6): 1.5	AT4G33050.2	0.962646	1.03793	0.962652	0.911483	0.982762	0.91149
ALGSFGSFGSFR	S(4): 5.6; S(7): 94.4; S(10): 100.0	AT5G60660.1	0.964587	0.92397	0.899364	0.913321	0.874863	0.851565
LITYGEGSPLVK	T(3): 0.0; Y(4): 0.0; S(8): 100.0	AT1G24020.1	0.965557	1.23042	1.10339	0.91424	1.16503	1.04474
AVLSPEQFR	S(4): 100.0	AT4G04810.1	0.967498	1.0718	1.09423	0.916077	1.01484	1.03607
SGPDSDGRVSPFVSPGVASK	S(1): 0.0; S(5): 0.2; S(10): 99.6; S(14): 0.2; S(19): 0.0	AT3G07660.1	0.968468	1.02715	0.908524	0.916996	0.972556	0.860238
NATEVPSPDYSQGK	T(3): 0.0; S(7): 99.8; Y(10): 0.1; S(11): 0.0	AT1G20760.1	0.968468	0.759195	0.842737	0.916996	0.718846	0.797948
LAPAEAVVEDNQKASDIEEGDEVDSK	S(15): 100.0; S(25): 0.0	AT1G52380.1	0.969439	0.648319	1.11255	0.917915	0.613862	1.05342
FASINVENIESNR	S(3): 100.0; S(11): 0.0	AT4G26530.1	0.970409	1.07642	1.06425	0.918834	1.01922	1.00768
SISSAQYFGDQNK	S(1): 99.5; S(3): 0.5; S(4): 0.0; Y(7): 0.0	AT4G17890.1	0.971379	0.942449	0.990966	0.919753	0.89236	0.938298
KAELVELLGSDSS	S(10): 4.9; S(12): 90.2; S(13): 4.9	AT1G06190.1	0.971379	0.90241	1.14169	0.919753	0.854449	1.08101
KVVEGDSAEEDENKLPVEDIVSSR	S(7): 100.0; S(22): 0.0; S(23): 0.0	AT4G02510.1	0.971379	0.854672	0.93767	0.919753	0.809248	0.887835
NVSLQSHEDLAR	S(3): 100.0; S(6): 0.0	AT1G20110.1	0.97235	1.1411	1.09756	0.920672	1.08046	1.03922
ARSSDDGKEDIEHTGILR	S(3): 50.0; S(4): 50.0; T(14): 0.0	AT3G20890.1	0.97332	1.12262	0.932674	0.92159	1.06296	0.883104
TLEAPLPGSLSAVNNATTR	T(1): 0.0; S(9): 100.0; S(11): 100.0; T(17): 0.0; T(18): 0.0	AT3G05420.2	0.974291	1.15034	0.988467	0.922509	1.0892	0.935933
VNSLFNLLYK	S(3): 100.0; Y(9): 0.0	AT4G30780.1	0.976231	1.22426	0.798602	0.924347	1.15919	0.756158
GRVTTPSEEDSNNGLPVQQPGTPNQR	T(4): 1.8; T(5): 1.8; S(7): 1.8; S(11): 94.5; T(22): 0.0	AT1G52200.1	0.976231	0.842352	1.16334	0.924347	0.797583	1.10151
LGLTGPGSPSVQNPTPTR	T(4): 0.0; S(8): 99.7; S(10): 0.3; T(15): 0.0; T(17): 0.0	AT5G02850.1	0.981083	1.01483	1.03427	0.928941	0.960891	0.979299
TRSFDDSPPAAAELR	T(1): 0.0; S(3): 99.5; S(7): 0.5	AT4G11860.1	0.981083	1.08874	0.929343	0.928941	1.03088	0.87995
ATTEVGEAPATTTEAETTELPEIVK	T(2): 41.7; T(3): 41.7; T(11): 0.5; T(12): 4.0; T(13): 4.0; T(17): 4.0; T(18): 4.0	AT2G46820.1	0.981083	1.03177	1.17334	0.928941	0.97693	1.11098
SISLGLQEYSDYDNVNEIK	S(1): 1.1; S(3): 98.8; Y(9): 0.1; S(10): 0.0; Y(12): 0.0	AT2G02170.1	0.984965	0.749955	1.06341	0.932616	0.710097	1.0069
GLAYDTSDDQQDITR	Y(4): 0.0; T(6): 99.8; S(7): 0.2; T(14): 0.0	AT2G39730.1	0.991758	1.10414	1.19166	0.939048	1.04546	1.12832
QLASSAPVNVPDWSK	S(4): 0.3; S(5): 99.7; S(14): 0.0	AT1G11700.1	0.991758	1.14264	1.11921	0.939048	1.08191	1.05972
SASSLDLNLR	S(1): 0.0; S(3): 99.7; S(4): 0.3	AT4G32340.1	0.994669	1.16112	1.25578	0.941805	1.09941	1.18904
RPSSGDLLASSGDFLR	S(3): 92.1; S(4): 7.9; S(10): 0.0; S(11): 0.0	AT5G24520.1	0.99758	1.07334	1.14586	0.944561	1.0163	1.08496
VFTYDNTASETDEVVETSTGK	T(3): 0.0; Y(4): 0.0; T(7): 0.0; S(9): 50.0; T(11): 50.0; T(17): 0.0; S(18): 0.0; T(19): 0.0	AT3G02830.1	1.00049	0.90857	1.06841	0.947318	0.860282	1.01163
SFGDVNEIGAR	S(1): 100.0	AT4G32285.1	1.00049	1.37363	0.936837	0.947318	1.30063	0.887047
RVSSFEALQPATR	S(3): 50.0; S(4): 50.0; T(12): 0.0	AT1G74910.1	1.00146	1.37979	1.0884	0.948237	1.30646	1.03055
SGSAPPTVEGLLR	S(1): 0.0; S(3): 100.0; T(7): 0.0	AT3G10360.1	1.00243	1.01791	0.851065	0.949155	0.963807	0.805833
VPSPCLTPIGSGR	S(3): 100.0; T(7): 0.0; S(11): 0.0	AT2G29190.1	1.01214	1.08104	0.906859	0.958344	1.02359	0.858661
SDSGEYPAFEDSYGDGVYAYQGGK	S(1): 1.0; S(3): 90.0; Y(6): 9.0; S(12): 0.0; Y(13): 0.0; Y(18): 0.0; Y(20): 0.0	AT1G20110.1	1.01602	0.61906	1.04093	0.962019	0.586158	0.985607
QRSWVPPQPPPVAMAEAVEAIR	S(3): 100.0	AT5G62810.1	1.01699	0.996347	1.04343	0.962938	0.943394	0.987973
DSEIEETEEFDTESPLPK	S(2): 0.0; T(7): 0.0; T(12): 50.0; S(14): 50.0	AT5G55210.1	1.01699	0.523583	1.04593	0.962938	0.495756	0.990338
ELALLNSNNLREESPGPSGGGSVSPFNSSGK	S(7): 40.0; S(14): 40.0; S(18): 40.0; S(22): 40.0; S(24): 40.0; S(28): 0.0; S(29): 0.0	AT2G38610.1	1.0199	1.09028	0.990133	0.965694	1.03234	0.93751
RPLSPSSAVVETSATEER	S(4): 99.1; S(6): 0.4; S(7): 0.4; T(12): 0.0; S(13): 0.0; T(15): 0.0	AT1G01840.1	1.02184	1.1873	1.21414	0.967532	1.1242	1.14961
TQATGSSSTLNLELFQNQTK	T(1): 0.1; T(4): 1.8; S(6): 10.3; S(7): 10.3; S(8): 67.2; T(9): 10.3; T(19): 0.0	AT5G52890.2	1.02281	0.984028	0.899364	0.968451	0.931729	0.851565
GFGSYSDFFTELDATAGNLQGK	S(4): 33.2; Y(5): 33.2; S(6): 33.2; T(10): 0.2; T(15): 0.2	AT5G47490.1	1.02475	0.845432	0.757797	0.970289	0.800499	0.717522
VDFSNSLELIGSSK	S(4): 0.0; S(6): 0.0; S(12): 99.0; S(13): 1.0	AT3G23980.1	1.02669	1.11184	0.866887	0.972126	1.05275	0.820814
NVEGSNEDEEEEIEEDGEEISEVDHAK	S(5): 100.0; S(21): 0.0	AT4G18905.2	1.02766	0.771515	1.32406	0.973045	0.73051	1.25369
AEQLITDVLQEAEAGNTAGSGGGGGRR	T(6): 0.0; T(17): 50.0; S(20): 50.0	AT2G25970.1	1.03252	0.92089	1.05092	0.977639	0.871947	0.995069
AQISEPELAAEHEEVK	S(4): 100.0	AT1G20440.1	1.03252	1.04717	0.8952	0.977639	0.991511	0.847622
KVSGEVPWFGIEQEYTLLQQNVK	S(3): 91.2; Y(15): 7.9; T(16): 0.8	AT5G35630.1	1.03252	0.828493	0.911855	0.977639	0.78446	0.863392
SLAQSSLLSCSVLEGAGR	S(1): 0.0; S(5): 0.0; S(6): 0.0; S(9): 0.3; S(11): 99.7	AT3G15040.1	1.03543	1.04409	1.11338	0.980396	0.988595	1.05421
APEPAAPDNASLLELFEYSNVNR	S(11): 0.1; Y(18): 13.2; S(19): 86.7	AT4G01090.1	1.03834	1.12262	1.09256	0.983152	1.06296	1.03449
ELDFQYSPFSAQQSMQSR	Y(6): 0.0; S(7): 0.0; S(10): 0.0; S(14): 100.0; S(17): 0.0	AT1G29350.1	1.04028	0.773055	1.0426	0.98499	0.731969	0.987184
GQETSLENTLPDSFFASPSK	T(4): 0.0; S(5): 0.0; T(9): 33.3; S(13): 33.3; S(17): 33.3; S(19): 0.1	AT3G21100.2	1.04222	0.887011	0.844403	0.986828	0.839868	0.799525
IEEEEETEEGSVNPK	T(7): 0.0; S(11): 100.0	AT1G10140.1	1.04319	1.06411	1.37736	0.987746	1.00755	1.30416
AQNTPEPASAPANMLSFGGVGGPGSPR	T(4): 0.0; S(9): 0.0; S(16): 0.8; S(25): 99.2	AT4G17950.1	1.0461	0.782294	0.915186	0.990503	0.740717	0.866546
SSSSFDGDEPDVSWVQSLVK	S(1): 0.0; S(2): 0.0; S(3): 0.5; S(4): 99.5; S(13): 0.0; S(17): 0.0	AT2G41900.1	1.04707	0.716076	1.00762	0.991422	0.678019	0.954068
FSYNSYPDSTDSSPR	S(2): 0.0; Y(3): 0.0; S(5): 0.0; Y(6): 0.0; S(9): 0.0; T(10): 0.0; S(12): 4.3; S(13): 95.7	AT5G64430.1	1.04998	1.3644	1.11171	0.994178	1.29188	1.05263
SLSASSFLIDTK	S(1): 0.0; S(3): 99.7; S(5): 0.2; S(6): 0.0; T(11): 0.0	AT1G07110.1	1.04998	1.3336	0.931008	0.994178	1.26272	0.881527
SNSDDNLNALLQEEEDLVNAHRK	S(1): 0.0; S(3): 100.0	AT3G16060.1	1.05386	0.962468	0.947663	0.997854	0.911315	0.897297
SGESVDDESENYLSDLGK	S(1): 2.8; S(4): 97.0; S(9): 0.1; Y(12): 0.0; S(14): 0.0	AT1G42550.1	1.05483	0.676038	0.967649	0.998772	0.640108	0.916221
VALTSLQSLPR	T(4): 0.7; S(5): 0.7; S(8): 98.5	AT1G76850.1	1.05678	1.3182	0.941001	1.00061	1.24814	0.890989
GSESPGVDGNTNALDYTTK	S(2): 0.8; S(4): 99.1; T(11): 0.1; Y(16): 0.0; T(17): 0.0; T(18): 0.0	AT1G51690.3	1.05872	0.936289	0.958489	1.00245	0.886528	0.907547
SGSPSDLLASLSINDHL	S(1): 0.0; S(3): 0.7; S(5): 98.6; S(10): 0.7; S(12): 0.0	AT2G23350.1	1.05969	1.1103	1.2233	1.00337	1.05129	1.15829
RAFSESDIQTLGTGNTGLVQSQLDR	S(4): 49.9; S(6): 49.9; T(10): 0.2; T(13): 0.0; T(16): 0.0; S(21): 0.0	AT4G27900.1	1.06066	1.06718	0.965151	1.00429	1.01047	0.913855
VVEGDSAEEDENKLPVEDIVSSR	S(6): 100.0; S(21): 0.0; S(22): 0.0	AT4G02510.1	1.0626	0.91011	1.13003	1.00612	0.86174	1.06998
TDPIGLDNLSMSDGESDPVYK	T(1): 0.0; S(10): 33.3; S(12): 33.3; S(16): 33.3; Y(20): 0.0	AT4G30890.1	1.06454	0.976328	1.01262	1.00796	0.924438	0.958799
DIESEVEVSQEGR	S(4): 100.0; S(9): 0.0	AT3G05420.2	1.06454	0.853132	0.920182	1.00796	0.80779	0.871277
ATGAFILTASHNPGGPTEDFGIK	T(2): 0.0; T(8): 0.7; S(10): 98.6; T(17): 0.7	AT1G23190.1	1.06454	1.19346	0.708665	1.00796	1.13003	0.671001
KLGTLASGIFSDIQDR	T(4): 50.0; S(7): 50.0; S(11): 0.0	AT4G17890.1	1.06551	1.17652	0.964318	1.00888	1.11399	0.913067
VLGAEAVANLEQNAAGSKDGEGTN	S(17): 50.0; T(23): 50.0	AT4G36730.1	1.06648	0.89933	1.20914	1.0098	0.851533	1.14488
RLSSDLRPLAAADLTGDSLPSEER	S(3): 50.0; S(4): 50.0; T(15): 0.0; S(18): 0.0; S(21): 0.0	AT4G28240.1	1.06745	1.23812	1.07507	1.01072	1.17232	1.01794
SFLLDDASDGNESGTEEDQSAFMK	S(1): 0.0; S(8): 0.0; S(13): 9.4; T(15): 90.6; S(20): 0.0	AT2G17410.1	1.06842	0.894711	1.08173	1.01164	0.847159	1.02424
TLGGILLPSTAQSKPQGGEVVAVGEGR	T(1): 96.4; S(9): 1.2; T(10): 1.2; S(13): 1.2	AT5G20720.1	1.06939	1.02715	1.08756	1.01255	0.972556	1.02976
APPPVQIVDINHDDEDDESDDEFAR	S(19): 100.0	AT1G76970.1	1.07036	0.321849	0.73115	1.01347	0.304744	0.692291
SSDSLSGTNELLNINSETPMK	S(1): 7.4; S(2): 7.4; S(4): 7.4; S(6): 70.3; T(8): 7.4; S(16): 0.0; T(18): 0.0	AT3G19770.1	1.07133	0.956309	0.879378	1.01439	0.905483	0.832641
LASGFLEGK	S(3): 100.0	AT1G79340.1	1.07133	1.21964	1.14669	1.01439	1.15482	1.08574
VTSIIDSVPESPQRP	T(2): 0.0; S(3): 0.0; S(7): 0.0; S(11): 100.0	AT3G08710.1	1.07521	1.13032	1.06924	1.01807	1.07025	1.01242
DLGLTLAADALNAGYNSDEEVYAAAK	T(5): 0.0; Y(15): 33.3; S(17): 33.3; Y(22): 33.3	AT2G47330.1	1.07521	0.839272	1.11421	1.01807	0.794667	1.05499
DVIGSDDEGVPGIDHNAYLDAAAPGIK	S(5): 98.6; Y(18): 1.4	AT5G16270.1	1.07715	0.748415	0.947663	1.01991	0.708639	0.897297
SAAFEIAFQSPANR	S(1): 0.0; S(10): 100.0	AT1G33240.1	1.08007	0.948609	0.970147	1.02266	0.898192	0.918586
KEESEEEEGDFGFDLFG	S(4): 100.0	AT5G57290.1	1.08104	0.175554	1.20914	1.02358	0.166224	1.14488
KISDGDLQDVLMAAQAAADSAER	S(3): 100.0; S(20): 0.0	AT1G34220.1	1.08298	0.876231	1.11171	1.02542	0.829662	1.05263
DFGGAAFSRFDSINSSR	S(8): 99.6; S(12): 0.4; S(15): 0.0; S(16): 0.0	AT1G20760.1	1.08589	1.16112	0.865221	1.02818	1.09941	0.819237
VQEGPTVIETPTIQGEDIESETSLELK	T(6): 0.0; T(10): 0.1; T(12): 0.1; S(20): 83.7; T(22): 13.7; S(23): 2.4	AT5G40450.1	1.0985	0.679118	1.05342	1.04012	0.643024	0.997435
TIASPGRGILAMDESNATCGK	T(1): 5.2; S(4): 94.8; S(15): 0.0; T(18): 0.0	AT4G38970.1	1.10141	0.996347	1.03677	1.04288	0.943394	0.981665
VGVGAESPAAATDCSK	S(7): 100.0; T(12): 0.0; S(15): 0.0	AT3G54760.1	1.10238	0.894711	0.77695	1.0438	0.847159	0.735657
QSMASFNYPFYAVSAPASPTHR	S(2): 0.0; S(5): 0.0; Y(8): 98.2; Y(11): 98.2; S(14): 1.8; S(18): 1.8; T(20): 0.0	AT1G75080.1	1.10336	0.840812	1.09006	1.04471	0.796125	1.03213
LVSSASSSQLNQAFLDLEK	S(3): 0.2; S(4): 0.2; S(6): 33.2; S(7): 33.2; S(8): 33.2	AT1G01060.1	1.11597	0.777674	0.616231	1.05666	0.736343	0.58348
YVEEWVGPGSPMNSPR	Y(1): 0.0; S(10): 100.0; S(14): 100.0	AT1G36310.1	1.11985	1.05949	1.0884	1.06033	1.00318	1.03055
IAVASLTPQSPEGIDVAYK	S(5): 0.0; T(7): 0.3; S(10): 99.7; Y(18): 0.0	AT3G62800.1	1.12276	1.15188	1.05925	1.06309	1.09066	1.00295
TRDSDEEDRDYDVAALANNLSQAFR	T(1): 0.0; S(4): 50.0; Y(11): 50.0; S(21): 0.0	AT1G07990.1	1.1247	0.632919	0.906859	1.06493	0.599281	0.858661
APSPVNNPLLGGIPK	S(3): 100.0	AT1G15750.1	1.12664	1.61541	0.742808	1.06677	1.52955	0.703329
KFSEQNIGAAPPSYEEAVSESR	S(3): 100.0; S(13): 0.0; Y(14): 0.0; S(19): 0.0; S(21): 0.0	AT3G59290.1	1.12664	1.20116	1.22497	1.06677	1.13732	1.15986
EVSTLSDPGSPRRDVPSPYGSTSSAPVMR	S(3): 0.0; T(4): 0.0; S(6): 0.0; S(10): 100.0; S(17): 0.0; Y(19): 0.0; S(21): 0.0; T(22): 0.0; S(23): 0.0; S(24): 0.0	AT4G05150.1	1.12859	1.24582	1.15002	1.0686	1.17961	1.0889
LTPPGSPPILSASGTPK	T(2): 0.0; S(6): 100.0; S(11): 0.0; S(13): 0.0; T(15): 0.0	AT4G15545.1	1.12956	1.26122	1.06924	1.06952	1.19419	1.01242
ATLWYPSSQQSSAANSPPRNR	T(2): 0.0; Y(5): 0.1; S(7): 20.0; S(8): 20.0; S(11): 20.0; S(12): 20.0; S(16): 20.0	AT1G16520.1	1.1315	1.11954	1.09339	1.07136	1.06004	1.03528
GGSFLAGNLSFNR	S(3): 0.0; S(10): 100.0	AT3G05090.1	1.13538	1.45679	1.00262	1.07504	1.37937	0.949337
VRSEVSSIVSEVPDYLFGLDNFDETAPPHELR	S(3): 0.3; S(6): 0.3; S(7): 0.3; S(10): 49.6; Y(15): 49.6; T(25): 0.0	AT4G05150.1	1.13635	1.09798	1.20082	1.07595	1.03963	1.137
QNSAFENGSLPR	S(3): 100.0; S(9): 0.0	AT1G79830.4	1.13926	1.25968	1.11671	1.07871	1.19273	1.05736
VDSEGVLCGANFK	S(3): 100.0	AT4G27450.1	1.13926	1.63543	1.07091	1.07871	1.54851	1.01399
MAELDSDTEEEIVEEQLEHLQK	S(6): 100.0; T(8): 100.0	AT3G56410.2	1.14799	0.352648	1.17084	1.08698	0.333906	1.10861
VGGGLSLAFEDASSSPR	S(6): 0.0; S(13): 33.3; S(14): 33.3; S(15): 33.3	AT1G11700.1	1.15188	1.05795	1.04509	1.09066	1.00172	0.98955
VDVYNRVNSIPR	Y(4): 0.3; S(9): 99.7	AT4G27450.1	1.15285	1.48605	1.24745	1.09157	1.40707	1.18115
GGSLQNPSPTAPSRK	S(3): 0.0; S(8): 99.6; T(10): 0.4; S(13): 0.0	AT5G53620.1	1.15285	1.59539	0.830246	1.09157	1.5106	0.78612
SLGSFRSAANV	S(1): 0.0; S(4): 100.0; S(7): 100.0	AT2G37170.1	1.15382	1.23196	1.10339	1.09249	1.16648	1.04474
VNSEEIADGFEPKPVSR	S(3): 100.0; S(16): 0.0	AT3G48440.1	1.16061	1.01175	1.30408	1.09893	0.957975	1.23477
KKFETLSYLPDLTDSELAK	T(5): 0.0; S(7): 0.1; Y(8): 0.1; T(13): 11.8; S(15): 88.1	AT1G67090.1	1.16158	1.02869	1.15835	1.09984	0.974014	1.09678
AVSEASSSFGAGYVAGPVTFIFEK	S(3): 24.7; S(6): 1.3; S(7): 24.7; S(8): 24.7; Y(13): 24.7; T(19): 0.0	AT4G20260.4	1.1674	1.02099	1.21081	1.10536	0.966723	1.14646
LGTFASSIFSDLQDR	T(3): 0.4; S(6): 99.2; S(7): 0.4; S(10): 0.0	AT5G46750.1	1.16837	1.14418	1.21248	1.10628	1.08337	1.14804
SLLQTFEAK	S(1): 99.2; T(5): 0.8	AT2G30930.1	1.16837	1.30434	1.05425	1.10628	1.23501	0.998223
SPTVVTVQPSSPRFPISTPTAGAQR	S(1): 0.0; T(3): 0.0; T(6): 0.3; S(10): 49.9; S(11): 49.9; S(17): 0.0; T(18): 0.0; T(20): 0.0	AT1G11360.1	1.17031	1.27508	0.95599	1.10811	1.20731	0.905182
LNPLAPQFIPSSSK	S(11): 6.9; S(12): 86.2; S(13): 6.9	AT1G33050.1	1.17225	0.979408	1.33156	1.10995	0.927355	1.26079
EALPALTDELIGDMMSPPWR	T(7): 0.0; S(16): 100.0	AT3G23490.1	1.17419	1.22888	1.16667	1.11179	1.16357	1.10467
VSFNDAPTAIFWTDYVATR	S(2): 0.0; T(8): 0.0; T(13): 100.0; Y(15): 99.6; T(18): 0.4	AT1G73670.1	1.18584	0.60982	1.01595	1.12282	0.577409	0.961953
ISSLLTSR	S(2): 0.4; S(3): 99.6; T(6): 0.0; S(7): 0.0	AT1G10390.1	1.18584	1.50607	1.38569	1.12282	1.42603	1.31204
EITGSGIFSR	T(3): 0.0; S(5): 100.0; S(9): 0.0	AT1G78150.3	1.18875	1.32282	1.05925	1.12557	1.25251	1.00295
ADAVGVTVDGLFNK	T(7): 100.0	AT3G46780.1	1.1936	1.09182	1.0351	1.13017	1.0338	0.980088
LISAVIAEAEAGGSPALVAR	S(3): 0.0; S(14): 100.0	AT4G10070.1	1.1936	1.2797	1.09339	1.13017	1.21168	1.03528
IIQLPQSSPDESPNASTK	S(7): 0.0; S(8): 0.0; S(12): 99.9; S(16): 0.0; T(17): 0.0	AT4G29860.1	1.19554	1.31666	1.0859	1.132	1.24668	1.02819
NNPLFGFGSPR	S(9): 100.0	AT4G29190.1	1.19554	1.69394	1.39152	1.132	1.60392	1.31756
LANLGTVWSPR	T(6): 50.0; S(9): 50.0	AT1G06460.1	1.19748	1.32128	1.14419	1.13384	1.25105	1.08338
SNLLELFEYSNVNR	S(1): 0.0; Y(9): 50.0; S(10): 50.0	AT1G01440.1	1.2004	1.65237	1.3607	1.1366	1.56455	1.28839
TLNPSNLEELFSAEVASPR	T(1): 0.0; S(5): 0.0; S(12): 0.0; S(17): 100.0	AT5G12850.1	1.20234	1.19654	0.884374	1.13844	1.13295	0.837372
DNNFDSFSRFDSFNTSEAGAGFSSQPER	S(6): 1.0; S(8): 4.2; S(12): 93.5; T(15): 1.0; S(16): 0.3; S(23): 0.0; S(24): 0.0	AT1G20760.1	1.20428	0.942449	1.2716	1.14027	0.89236	1.20402
AGSLEGLEFDFK	S(3): 100.0	AT5G14200.1	1.2101	1.12262	0.992631	1.14579	1.06296	0.939875
SFGNLLDLASGDLLDIPQTPR	S(1): 100.0; S(10): 0.0; T(19): 100.0	AT1G60140.1	1.21301	0.674498	0.929343	1.14854	0.63865	0.87995
GYTSDEELEELDSPLTSIVDK	Y(2): 33.3; T(3): 33.3; S(4): 33.3; S(13): 0.0; T(16): 0.0; S(17): 0.0	AT2G42320.1	1.21398	0.802314	1.11088	1.14946	0.759672	1.05184
TVPAAVPAIVFLSGGQSEEEATR	T(1): 0.0; S(13): 100.0; S(17): 0.0; T(22): 0.0	AT3G52930.1	1.21495	0.990187	1.07924	1.15038	0.937561	1.02188
FGAQPSSISFNISAEERK	S(6): 0.5; S(7): 0.5; S(9): 99.1; S(13): 0.0	AT4G25320.1	1.2198	1.20732	1.1725	1.15497	1.14315	1.11019
FETLSYLPDLTDSELAK	T(3): 0.0; S(5): 0.0; Y(6): 0.0; T(11): 0.0; S(13): 100.0	AT1G67090.1	1.22077	1.14572	0.87688	1.15589	1.08483	0.830276
NNSLLSGIIDGGR	S(3): 100.0; S(6): 0.0	AT1G24300.1	1.22174	1.44601	1.11588	1.15681	1.36916	1.05657
LNSLVMELDNMTK	S(3): 100.0; T(12): 0.0	AT1G26665.2	1.22563	1.23196	1.29825	1.16049	1.16648	1.22925
SYTNLLDLASGNFPVMGR	S(1): 88.4; Y(2): 10.3; T(3): 1.3; S(10): 0.0	AT1G06410.1	1.2266	1.10414	0.98014	1.16141	1.04546	0.928048
SFSVADFPR	S(1): 100.0; S(3): 0.0	AT5G21940.1	1.22757	1.64929	1.4573	1.16232	1.56163	1.37985
SASVGNWILEPK	S(1): 0.0; S(3): 100.0	AT4G24100.1	1.23145	1.1642	1.03094	1.166	1.10233	0.976145
RGSEANWALANSR	S(3): 100.0; S(12): 0.0	AT3G15450.1	1.23242	1.65391	1.51893	1.16692	1.566	1.4382
KVTSIIDSVPESPQRP	T(3): 0.0; S(4): 0.0; S(8): 0.1; S(12): 99.9	AT3G08710.1	1.23242	1.677	1.05176	1.16692	1.58788	0.995858
VQEIVSEIFGKSPCK	S(6): 0.0; S(12): 100.0	AT4G37910.1	1.23339	1.11184	0.987635	1.16784	1.05275	0.935144
FADELIANAAYIGTPGK	Y(11): 0.0; T(14): 100.0	AT3G52930.1	1.23436	1.04409	1.4165	1.16876	0.988595	1.34121
GEISPSGVVTVKGDEALVPR	S(4): 0.6; S(6): 98.9; T(10): 0.6	AT5G62260.1	1.23533	1.13032	1.2308	1.16968	1.07025	1.16538
IGIWQYGDIESDDEDTGPAR	Y(6): 0.0; S(11): 99.9; T(16): 0.1	AT5G07350.2	1.23727	1.3182	1.18	1.17151	1.24814	1.11728
LASRLDAVVAR	S(3): 100.0	AT1G73030.1	1.24212	1.3105	1.02094	1.17611	1.24085	0.966684
SLVGSFEESLLTGR	S(1): 0.0; S(5): 100.0; S(9): 0.0; T(12): 0.0	AT3G26890.1	1.24309	1.12262	1.17833	1.17703	1.06296	1.11571
AFSESDIQTLGTGNTGLVQSQLDR	S(3): 33.3; S(5): 33.3; T(9): 33.3; T(12): 0.1; T(15): 0.0; S(20): 0.0	AT4G27900.1	1.24601	0.845432	1.05842	1.17978	0.800499	1.00217
SEEQEEGSYRKPSYGR	S(1): 0.0; S(8): 49.8; Y(9): 49.8; S(13): 0.2; Y(14): 0.2	AT5G39570.1	1.24795	1.59385	2.27006	1.18162	1.50914	2.14941
SSVFPTSSYSPPEDSLSQDITDTVER	S(1): 0.1; S(2): 0.1; T(6): 1.0; S(7): 1.0; S(8): 1.0; Y(9): 1.0; S(10): 95.6; S(15): 0.0; S(17): 0.0; T(21): 0.0; T(23): 0.0	AT4G28300.1	1.25086	0.931669	1.20748	1.18438	0.882153	1.1433
SWGITDPELQR	S(1): 99.9; T(5): 0.1	AT5G11970.1	1.25183	1.29202	1.35987	1.1853	1.22335	1.2876
DFGEETTALSIVNK	T(6): 33.3; T(7): 33.3; S(10): 33.3	AT1G15930.2	1.25183	1.16882	1.09839	1.1853	1.1067	1.04001
GRSPAFNALAATFESQNAR	S(3): 100.0; T(12): 0.0; S(15): 0.0	AT4G30160.2	1.2528	1.11338	1.06591	1.18621	1.05421	1.00926
YGSAPGSFLNSVVDEVIGGGSSNAR	Y(1): 32.7; S(3): 32.7; S(7): 32.7; S(11): 1.8; S(21): 0.0; S(22): 0.0	AT1G05805.1	1.25377	1.00559	0.990133	1.18713	0.952142	0.93751
KDSFSDLLLHLPR	S(3): 99.7; S(5): 0.3	AT4G30780.1	1.25765	1.37363	0.817755	1.19081	1.30063	0.774293
SSSVNSVPLILDIEDFK	S(1): 0.3; S(2): 4.8; S(3): 4.8; S(6): 90.1	AT5G12370.1	1.25959	1.2874	0.861058	1.19265	1.21898	0.815294
GVTIRVDPNDVDTSSS	T(3): 0.0; T(13): 25.0; S(14): 25.0; S(15): 25.0; S(16): 25.0	AT2G35820.1	1.26153	0.863912	1.56389	1.19448	0.817997	1.48078
DVGDCSSEGRATDGLTAEEGELIR	S(6): 49.9; S(7): 49.9; T(12): 0.2; T(16): 0.0	AT4G11860.1	1.26347	0.991727	0.947663	1.19632	0.939019	0.897297
VAGASADILDAAEK	S(5): 100.0	AT1G13930.1	1.27221	1.12262	1.04426	1.20459	1.06296	0.988761
SAPTTPINQNAAAAFAAVSEEERQK	S(1): 0.0; T(4): 0.6; T(5): 99.4; S(19): 0.0	AT4G37870.1	1.27415	1.19808	1.06258	1.20643	1.13441	1.00611
SGSAPPTVDGSVSAAGGLFSGGGGAPFLEFGGGNK	S(1): 13.1; S(3): 68.5; T(7): 13.1; S(11): 2.7; S(13): 2.7; S(20): 0.0	AT2G29190.1	1.27609	0.980948	1.24329	1.20827	0.928813	1.17721
SFTNLTAEAASALTSSSSMK	S(1): 9.1; T(3): 89.9; T(6): 1.0; S(11): 0.0; T(14): 0.0; S(15): 0.0; S(16): 0.0; S(17): 0.0; S(18): 0.0	AT5G21940.1	1.27706	1.16112	1.43315	1.20919	1.09941	1.35698
SGSAPPNMEGSFLAVDNLLSR	S(1): 11.0; S(3): 88.9; S(11): 0.0; S(20): 0.0	AT4G25880.1	1.28094	1.04409	0.86189	1.21286	0.988595	0.816083
IDSEGVLCGASFK	S(3): 100.0; S(11): 0.0	AT3G15450.1	1.28579	1.48451	1.26244	1.21745	1.40561	1.19534
VFDLEDLLRASAEVLGK	S(11): 100.0	AT3G17840.1	1.29258	1.31358	0.960154	1.22389	1.24376	0.909124
ASSGPDLSEIPNPADFPVIR	S(2): 33.3; S(3): 33.3; S(8): 33.3	AT5G59210.1	1.29938	1.36286	1.1242	1.23032	1.29042	1.06446
VEDLWDEQKPQLSPNEK	S(13): 100.0	AT3G48530.1	1.3052	1.01021	1.18	1.23583	0.956517	1.11728
NGVEEVLDLGPLSDFEK	S(13): 100.0	AT1G53240.1	1.31587	1.12724	1.18	1.24594	1.06733	1.11728
AELVELLGSDSS	S(9): 0.1; S(11): 50.0; S(12): 50.0	AT1G06190.1	1.32073	1.26892	1.25245	1.25053	1.20148	1.18588
DRFYIQPLSPTEAAAR	Y(4): 0.6; S(9): 99.4; T(11): 0.0	AT4G05180.1	1.33334	1.40443	1.21081	1.26248	1.32979	1.14646
TPAFLSSSLSK	T(1): 0.0; S(6): 0.0; S(7): 0.0; S(8): 0.1; S(10): 99.9	AT4G21160.1	1.33528	1.58153	0.85273	1.26432	1.49747	0.807409
LVLFGGATALEGNSGGTGTPTSAGSAGIR	T(8): 0.0; S(14): 0.0; T(17): 5.4; T(19): 88.8; T(21): 5.4; S(22): 0.4; S(25): 0.0	AT1G08420.1	1.33528	0.936289	1.19998	1.26432	0.886528	1.13621
AQPSVESLEVLSK	S(4): 100.0; S(7): 0.0; S(12): 0.0	AT5G03630.1	1.35275	1.36902	1.02178	1.28085	1.29625	0.967472
EESDDDMGFSLFE	S(3): 100.0; S(10): 0.0	AT2G27710.1	1.35275	0.483544	1.21914	1.28085	0.457845	1.15434
LQNLAGQRSDVLENLTPNVR	S(9): 100.0; T(16): 0.0	AT4G26110.1	1.36051	1.59077	1.22497	1.28821	1.50622	1.15986
LLSSGELYDIVGIPTSK	S(3): 48.8; S(4): 48.8; Y(8): 2.3; T(15): 0.0; S(16): 0.0	AT3G04790.1	1.36051	1.39981	1.19166	1.28821	1.32542	1.12832
ASLTRFDSIGSTR	S(2): 0.0; T(4): 0.0; S(8): 100.0; S(11): 0.0; T(12): 0.0	AT1G21630.2	1.36342	1.17498	1.29075	1.29096	1.11253	1.22215
SISGEDTSDWSNLVK	S(1): 0.3; S(3): 98.7; T(7): 0.3; S(8): 0.3; S(11): 0.3	AT2G21230.3	1.3741	1.3644	1.30574	1.30107	1.29188	1.23635
SITDYGSPEEFLSQVNYLLGK	S(1): 0.0; T(3): 0.1; Y(5): 1.0; S(7): 98.7; S(13): 0.1; Y(17): 0.0	AT1G06680.1	1.38186	0.782294	1.14253	1.30842	0.740717	1.0818
VSSFEALQPATR	S(2): 50.0; S(3): 50.0; T(11): 0.0	AT1G74910.1	1.3838	2.41618	0.984304	1.31026	2.28777	0.93199
LFLFPSSPISGGFGSEGSTK	S(6): 0.0; S(7): 0.0; S(10): 0.0; S(15): 99.8; S(18): 89.4; T(19): 10.8	AT5G09620.1	1.38866	0.759195	1.53308	1.31485	0.718846	1.4516
SLSIGSPVHFSPR	S(1): 0.0; S(3): 0.7; S(6): 100.0; S(11): 99.3	AT3G21100.2	1.39351	1.15958	1.13503	1.31945	1.09795	1.07471
RTIQFVDWCPTGFK	T(2): 0.0; T(11): 100.0	AT1G04820.1	1.39448	1.11184	1.25161	1.32036	1.05275	1.18509
VNSLLSIPR	S(3): 100.0; S(6): 0.0	AT1G16220.1	1.39739	1.40289	1.10755	1.32312	1.32833	1.04869
ENPSSPSSSGILGSIFPPPSK	S(4): 1.9; S(5): 24.1; S(7): 24.1; S(8): 24.1; S(9): 24.1; S(14): 1.9; S(20): 0.0	AT5G02020.1	1.39739	1.14572	1.17417	1.32312	1.08483	1.11176
FENVFSSISSSPTK	S(6): 0.0; S(7): 0.0; S(9): 0.0; S(10): 0.2; S(11): 99.7; T(13): 0.0	AT4G12770.1	1.41777	1.20886	1.175	1.34242	1.14461	1.11255
EESEEEEGDFGFDLFG	S(3): 100.0	AT5G57290.1	1.42165	1.37671	1.20165	1.34609	1.30355	1.13779
SSSPTREDVSVFR	S(1): 0.0; S(2): 0.5; S(3): 98.9; T(5): 0.5; S(10): 0.0	AT5G46870.1	1.42359	1.09028	1.16751	1.34793	1.03234	1.10546
NRSGSGDDEEGSYGR	S(3): 50.0; S(5): 50.0; S(12): 0.0; Y(13): 0.0	AT5G39570.1	1.43523	1.32898	1.24245	1.35896	1.25834	1.17642
DMLYNQTFNLDQVSFAAEGLK	Y(4): 0.4; T(7): 99.5; S(14): 0.0	AT3G10640.1	1.43621	1.00559	1.20998	1.35987	0.952142	1.14567
SLGSNLGNDVVASLR	S(1): 99.4; S(4): 0.6; S(13): 0.0	AT2G19810.1	1.44106	2.85045	2.26506	1.36447	2.69895	2.14468
YLDPDFSEPDPELLTESFPSPR	Y(1): 0.0; S(7): 0.0; T(15): 0.0; S(17): 0.0; S(20): 99.9	AT5G18130.1	1.443	0.816173	1.15502	1.36631	0.772795	1.09363
SFGDVNEIGAREEK	S(1): 100.0	AT4G32285.1	1.45367	1.16728	1.21497	1.37641	1.10524	1.1504
VLSLSDILYR	S(3): 100.0; S(5): 0.0; Y(9): 0.0	AT5G10940.1	1.46629	1.87258	0.889371	1.38836	1.77306	0.842103
GMGTNLFDKPSHPNSPTVYDWLYSDDTR	T(4): 33.3; S(11): 33.3; S(15): 33.3; T(17): 0.1; Y(19): 0.0; Y(23): 0.0; S(24): 0.0; T(27): 0.0	AT2G33830.2	1.46823	1.54303	1.21914	1.3902	1.46102	1.15434
DAPAESDAEDEPEDDEGGDDSDSESK	S(6): 100.0; S(21): 0.0; S(23): 0.0; S(25): 0.0	AT1G09210.1	1.49055		1.2791	1.41133		1.21111
VQSLAESNLSSLPDR	S(3): 100.0; S(7): 0.0; S(10): 0.0; S(11): 0.0	AT5G05600.1	1.53033	1.49221	1.18083	1.449	1.4129	1.11807
AYFDSADWALGK	Y(2): 0.0; S(5): 100.0	AT5G64130.3	1.53131	1.00867	0.977642	1.44992	0.955059	0.925682
ITTEASAGVETTPAPVFSEPEVNAVPFASDEDEK	T(2): 0.0; T(3): 0.0; S(6): 0.0; T(11): 0.0; T(12): 0.0; S(18): 0.0; S(29): 100.0	AT4G39680.1	1.54004	1.70934	1.23996	1.45819	1.6185	1.17406
SNSLSFLGK	S(1): 0.0; S(3): 0.5; S(5): 99.5	AT5G22030.2	1.54877	2.05275	1.10422	1.46646	1.94365	1.04553
VIDSEINSALQSDNIDSDEEMTPGSFPFR	S(4): 0.0; S(8): 0.0; S(12): 0.0; S(17): 96.1; T(22): 3.2; S(25): 0.7	AT2G39795.1	1.56915	0.997887	1.00429	1.48575	0.944852	0.950914
NADDIYSEFFGVSSPSGPR	Y(6): 99.3; S(7): 0.2; S(13): 0.2; S(14): 0.2; S(16): 0.0	AT2G20550.1	1.57109	1.15034	1.01262	1.48759	1.0892	0.958799
TVTIGDAIDGGEFSFAK	T(1): 6.0; T(3): 94.0; S(14): 0.0	AT1G04530.1	1.57983	1.73244	1.51726	1.49586	1.64037	1.43662
SFSQAEFLEANTVLSK	S(1): 0.9; S(3): 99.1; T(12): 0.0; S(15): 0.0	AT1G15040.1	1.5808	1.96652	2.50406	1.49678	1.862	2.37098
RTSSDDIELFNTDSLVK	T(2): 33.3; S(3): 33.3; S(4): 33.3; T(12): 0.0; S(14): 0.0	AT3G12140.3	1.58371	1.61079	1.47812	1.49954	1.52518	1.39956
ASSFIRGGTDQLQTAR	S(2): 0.5; S(3): 99.5; T(9): 0.0; T(14): 0.0	AT3G11820.1	1.58468	1.47219	1.63051	1.50046	1.39395	1.54386
TQSFVPSELSEIFGGQLK	T(1): 0.1; S(3): 0.6; S(7): 98.7; S(10): 0.6	AT4G30890.1	1.5905	1.40135	1.27493	1.50597	1.32688	1.20717
FGEWDVNDPSSAEGFTVIFNK	S(10): 0.0; S(11): 0.0; T(16): 100.0	AT2G04410.1	1.59438	1.04409	1.47063	1.50964	0.988595	1.39247
YSLDNNPSSVLSPR	Y(1): 0.0; S(2): 0.0; S(8): 0.0; S(9): 0.1; S(12): 99.9	AT4G00752.1	1.59535	1.29202	1.20748	1.51056	1.22335	1.1433
GAVMEILRSPQGNK	S(9): 100.0	AT2G46630.1	1.59923	1.69394	0.968482	1.51424	1.60392	0.917009
LAAPSSPFDDDSDDVDEQPLVR	S(5): 0.0; S(6): 0.0; S(12): 100.0	AT4G11740.1	1.60117	1.02099	1.62635	1.51608	0.966723	1.53991
SASFKEESDFFADLK	S(1): 2.6; S(3): 97.3; S(8): 0.1	AT1G30690.1	1.60603	1.16112	1.20581	1.52067	1.09941	1.14173
EIENIMQLAGLNPNSDSATSSR	S(15): 20.0; S(17): 20.0; T(19): 20.0; S(20): 20.0; S(21): 20.0	AT5G49760.1	1.61185	1.27508	1.56473	1.52618	1.20731	1.48156
VQSIVAEIFGKSPSK	S(3): 0.0; S(12): 99.6; S(14): 0.4	AT5G09590.1	1.61476	1.2181	1.07174	1.52894	1.15336	1.01478
ASSGPDLSEIPNPADFPVIRK	S(2): 0.8; S(3): 98.4; S(8): 0.8	AT5G59210.1	1.62252	1.42599	1.18999	1.53629	1.3502	1.12675
TVQFVDWCPTGFK	T(1): 0.0; T(10): 100.0	AT5G19770.1	1.62544	1.77864	1.43149	1.53905	1.68411	1.35541
KKLGTLASGIFSDIQDR	T(5): 50.0; S(8): 50.0; S(12): 0.0	AT4G17890.1	1.6429	1.29664	2.10518	1.55559	1.22772	1.99329
IQDAIISPVDKVDTEEQPLSK	S(7): 50.0; T(14): 50.0; S(20): 0.0	AT3G13222.1	1.64872	1.50145	1.53558	1.5611	1.42165	1.45397
LLPLFPVTSPR	T(8): 50.0; S(9): 50.0	AT1G28280.1	1.65746	1.29048	1.32573	1.56937	1.22189	1.25527
IIGVDFNSK	S(8): 100.0	AT1G77120.1	1.67978	1.53225	1.99526	1.5905	1.45081	1.88921
SLLQTFEAKSSDISSK	S(1): 0.0; T(5): 0.0; S(10): 25.0; S(11): 25.0; S(14): 25.0; S(15): 25.0	AT2G30930.1	1.68269	1.37056	1.59554	1.59326	1.29771	1.51074
DKFGVPAVSLPSPK	S(9): 1.0; S(12): 99.0	AT5G48650.1	1.68851	1.43677	1.43482	1.59877	1.36041	1.35856
GQSSREGDVELGEQQGGDQGLEDFFK	S(3): 50.0; S(4): 50.0	AT5G08080.3	1.70307	1.08104	1.50977	1.61255	1.02359	1.42952
EILQSESFKEEGYLASELQEAEK	S(5): 89.4; S(7): 9.5; Y(13): 1.1; S(16): 0.0	AT1G22530.1	1.7283	1.15804	1.09839	1.63644	1.09649	1.04001
SSSSAAEIRDAFDLYDQDK	S(1): 3.2; S(2): 46.8; S(3): 46.8; S(4): 3.2; Y(15): 0.0	AT1G18210.1	1.73509	1.02407	1.5589	1.64288	0.96964	1.47605
EIITLDPSSPKVPAVVPVK	T(4): 0.0; S(8): 50.0; S(9): 50.0	AT1G67950.3	1.75741	1.32744	1.02094	1.66401	1.25689	0.966684
ELAEQIAKDPSFNQLAEQLQR	S(11): 100.0	AT2G17390.1	1.76809	1.83254	1.69963	1.67412	1.73514	1.6093
ASSEETSSIDTNELITDLK	S(2): 1.4; S(3): 1.4; T(6): 31.9; S(7): 31.9; S(8): 31.9; T(11): 1.4; T(16): 0.0	AT4G01150.1	1.77197	1.33976	1.38069	1.67779	1.26855	1.30731
AMPRIDSEGVLCGASFK	S(7): 100.0; S(15): 0.0	AT3G15450.1	1.77876	1.54611	1.50727	1.68422	1.46394	1.42716
RTVQFVDWCPTGFK	T(2): 0.0; T(11): 100.0	AT5G19770.1	1.79235	1.52301	1.24662	1.69709	1.44207	1.18036
RAFFDSADWALLK	S(6): 100.0	AT4G16146.1	1.80302	1.23812	1.08423	1.70719	1.17232	1.02661
EEKEESDDDMGFSLFE	S(6): 100.0; S(13): 0.0	AT2G27710.1	1.84184	0.6129	1.648	1.74395	0.580326	1.56041
NIEDIFSSGSRR	S(7): 1.1; S(8): 9.1; S(10): 89.7	AT1G59870.1	1.84572	1.91416	1.34322	1.74762	1.81242	1.27183
SMSAPSLQPLQGVPSGGLQSSEVKPSGR	S(1): 0.6; S(3): 48.8; S(6): 48.8; S(15): 0.6; S(20): 0.6; S(21): 0.6; S(26): 0.0	AT4G13350.1	1.8496	1.71396	1.414	1.7513	1.62287	1.33885
LRSSSSFDGDEPDVSWVQSLVK	S(3): 2.0; S(4): 32.7; S(5): 32.7; S(6): 32.7; S(15): 0.0; S(19): 0.0	AT2G41900.1	1.85542	1.20424	1.2691	1.75681	1.14024	1.20165
FTSGLGIRLSPK	T(2): 0.0; S(3): 0.0; S(10): 100.0	AT3G19420.1	1.86707	2.13745	1.30491	1.76784	2.02385	1.23556
AFFDSADWALGK	S(5): 100.0	AT1G69510.1	1.91365	1.50607	1.33489	1.81194	1.42603	1.26394
FETLSYLPDLSDVELAK	T(3): 0.0; S(5): 0.0; Y(6): 0.0; S(11): 100.0	AT5G38420.1	1.92723	1.69394	1.05925	1.8248	1.60392	1.00295
ISAGVSSMSFK	S(2): 0.0; S(6): 0.0; S(7): 0.0; S(9): 100.0	AT5G16880.1	1.9874	1.80944	1.10006	1.88177	1.71327	1.04159
SFGNLMEAASK	S(1): 100.0; S(10): 0.0	AT2G24550.1	2.0301	1.7848	1.21164	1.9222	1.68994	1.14725
AFFDSADWALLK	S(5): 100.0	AT4G16146.1	2.04465	1.01175	1.73294	1.93598	0.957975	1.64084
SLSINEFLKPADGK	S(1): 0.0; S(3): 100.0	AT5G47210.1	2.05047	2.58404	1.61303	1.9415	2.4467	1.5273
SDSSVSEDGPKER	S(1): 0.0; S(3): 0.0; S(4): 0.0; S(6): 100.0	AT4G39680.1	2.06309	1.08258	1.57638	1.95344	1.02505	1.4926
SESGNRLSETDVGALYSQLK	S(1): 0.7; S(3): 96.3; S(8): 0.7; T(10): 0.7; Y(16): 0.7; S(17): 0.7	AT5G59210.1	2.06406	1.90338	1.38569	1.95436	1.80222	1.31204
GGMTSHAAVVAR	T(4): 99.4; S(5): 0.6	AT4G15530.5	2.12131	2.32994	0.923513	2.00857	2.20611	0.874431
QQFESIARPTLEIEIPSPR	S(5): 33.3; T(10): 33.3; S(17): 33.3	AT5G13560.1	2.15431	1.87412	1.48312	2.03981	1.77451	1.40429
SKGSLGSLNMIIGK	S(1): 1.2; S(4): 89.2; S(7): 9.6	AT1G32150.1	2.19798	1.349	1.25161	2.08116	1.2773	1.18509
FKSIPSIVELDSLK	S(3): 100.0; S(6): 0.0; S(12): 0.0	AT3G03250.1	2.31831	1.42599	1.36237	2.19509	1.3502	1.28996
TIQFVDWCPTGFK	T(1): 0.0; T(10): 100.0	AT1G04820.1	2.36974	1.99577	1.33739	2.24379	1.8897	1.26631
DHQETQALDETDLEELEDMGEK	T(5): 0.0; T(11): 100.0	AT4G27585.1	2.77828	1.11338	1.16917	2.63062	1.05421	1.10703
INELEQSINDLRAEMGVEGTPPPASK	S(7): 0.0; T(20): 100.0; S(25): 0.0	AT4G15802.1	2.95975	1.37209	1.38485	2.80244	1.29917	1.31125
AMPRVDSEGVLCGANFK	S(7): 100.0	AT4G27450.1	3.02962	2.28528	1.5539	2.8686	2.16383	1.47131
FFTPEEYFIPSSTSPGT	T(3): 0.0; Y(7): 0.0; S(11): 1.9; S(12): 1.9; T(13): 32.1; S(14): 32.1; T(17): 32.1	AT3G14890.1	3.07426	1.93418	1.43065	2.91087	1.83138	1.35462
GLASMSSLEDSLPSKR	S(4): 33.3; S(6): 33.3; S(7): 33.3; S(11): 0.0; S(14): 0.0	AT5G24890.1	3.49153	2.4439	1.5614	3.30596	2.31401	1.47841
IDSEGVLCGASFKVDACSK	S(3): 49.8; S(11): 49.8; S(18): 0.4	AT3G15450.1	4.08154	2.82119	4.84407	3.86462	2.67125	4.58662
QAITAAGTGCMAALDAEHYLQEIGSQQGKSD	T(4): 0.0; T(8): 0.2; Y(19): 33.3; S(25): 33.3; S(30): 33.3	AT4G35460.1	4.33773	2.16363	1.6047	4.10719	2.04864	1.51941
KFDWDHPLHLQPMSPTTVK	S(14): 100.0; T(16): 0.0; T(17): 0.0	AT5G39320.1	9.6284	3.52186	1.51143	9.11667	3.33469	1.4311
EAPVGFTPPQLDPNTPSPIFAGSTGGLLR	T(7): 0.2; T(15): 4.5; S(17): 31.8; S(23): 31.8; T(24): 31.8	AT1G03130.1	0.814173	1.54457	18.7034	0.770902	1.46248	17
DLSVGGPSHSLDAENEREVNR	S(3): 0.5; S(8): 49.8; S(10): 49.8	AT1G17210.1	0.695783	1.00713	0.845235	0.658804	0.9536	0.800313
SMSAPSLQPLQGVPSGGLQSSEVKPSGR	S(1): 24.9; S(3): 24.9; S(6): 24.9; S(15): 9.2; S(20): 5.3; S(21): 5.3; S(26): 5.3	AT4G13350.1	0.931593	0.945529	0.964318	0.882081	0.895276	0.913067
SMSAPSLQPLQGVPSGGLQSSEVKPSGR	S(1): 0.5; S(3): 49.5; S(6): 49.5; S(15): 0.5; S(20): 0.0; S(21): 0.0; S(26): 0.0	AT4G13350.1	2.08056	1.9773	1.33322	1.96998	1.87221	1.26237
TYVADVSEYLGSNSPRDPYLER	T(1): 0.0; Y(2): 0.0; S(7): 25.0; Y(9): 25.0; S(12): 25.0; S(14): 25.0; Y(19): 0.0	AT3G11330.1	1.2625	1.09952	1.05592	1.1954	1.04109	0.9998
VEEKEESDEEDYGGDFGLFDEE	S(7): 50.0; Y(12): 50.0	AT3G09200.1	0.721014	0.195574	0.590416	0.682694	0.185179	0.559036

## Sheet: Sheet 9 Biological rep1-3
Biological rep1-3
Sequence	pRS Site Probabilities	Protein Group Accessions	114/113	117/113	118/113
DAPAESDAEDEPEDDEGGDDSDSESKAEETK	S(6): 100.0; S(21): 66.8; S(23): 16.6; S(25): 16.6; T(30): 0.1	AT1G09210.1	0.225926	1.06524	0.998291
SDSSVSEDGPK	S(1): 0.0; S(3): 0.5; S(4): 99.0; S(6): 0.5	AT4G39680.1	0.357407	1.38028	0.299145
QDHSDDADGGDEQSQPSSPSVKK	S(4): 0.0; S(14): 98.5; S(17): 0.7; S(18): 0.7; S(20): 0.0	AT4G11790.1	0.437963	1.98599	0.528205
KTSEEGSQSPEQVK	T(2): 0.0; S(3): 0.0; S(7): 50.0; S(9): 50.0	AT4G13350.1	0.442593	0.738446	0.459829
SFGNLLDLASGDLLDIPQTPR	S(1): 100.0; S(10): 0.0; T(19): 100.0	AT1G60140.1	0.444444	0.462894	0.707693
QLASSAPVNVPDWSK	S(4): 4.4; S(5): 95.6; S(14): 0.0	AT1G11700.1	0.45463	0.503219	0.394017
NLAGDVIGTRTEAADAK	T(9): 50.0; T(11): 50.0	AT5G01530.1	0.475926	0.68552	0.504274
DAPAESDAEDEPEDDEGGDDSDSESK	S(6): 100.0; S(21): 0.0; S(23): 0.0; S(25): 0.0	AT1G09210.1	0.484259	1.3534	1.26154
DHQETQALDETDLEELEDMGEK	T(5): 0.0; T(11): 100.0	AT4G27585.1	0.491667	0.5133	1.01026
EESDDDMGFSLFE	S(3): 100.0; S(10): 0.0	AT2G27710.1	0.493519	0.834218	1.20598
LNLDRSSGDESMEDEPETK	S(6): 100.0; S(7): 100.0; S(11): 100.0; T(18): 0.0	AT4G39680.1	0.511111	1.23158	1.07692
KYGGNDSDEDEEK	Y(2): 0.0; S(7): 100.0	AT5G39570.1	0.512037	0.734246	0.386325
YSDVQRPVSGSGVASSYSK	Y(1): 0.0; S(2): 0.0; S(9): 16.7; S(11): 16.7; S(15): 16.7; S(16): 16.7; Y(17): 16.7; S(18): 16.7	AT3G13460.1	0.521296	1.00224	0.580342
VFDLEDLLRASAEVLGK	S(11): 100.0	AT3G17840.1	0.525926	0.534302	0.718804
RHSVSFATTR	S(3): 100.0; S(5): 0.0; T(8): 0.0; T(9): 0.0	AT4G15545.1	0.547222	3.68635	0.956411
VQEIVSEIFGKSPCK	S(6): 0.0; S(12): 100.0	AT4G37910.1	0.567593	0.713243	0.970086
TLPVAVVEVVKPESPVLVIVEKPK	T(1): 0.0; S(14): 100.0	AT4G38710.2	0.572222	0.446932	0.696581
IISQLEPEVLSPIKPADDQLSLSDLDMVK	S(3): 1.0; S(11): 97.8; S(21): 1.0; S(23): 0.3	AT4G29810.2	0.582407	0.85606	1.20256
VLSPYSLPASLLHSER	S(3): 0.6; Y(5): 98.8; S(6): 0.6; S(10): 0.0; S(14): 0.0	AT2G46630.1	0.587963	0.655277	0.591453
YGSAPGSFLNSVVDEVIGGGSSNAR	Y(1): 2.0; S(3): 85.4; S(7): 12.6; S(11): 0.1; S(21): 0.0; S(22): 0.0	AT1G05805.1	0.587963	0.619152	0.621368
ADSTGDENDQVEDFALVQYIENSK	S(3): 50.0; T(4): 50.0; Y(19): 0.0; S(23): 0.0	AT4G26450.1	0.606481	1.14925	0.636752
KDSFSDLLVHLPR	S(3): 50.0; S(5): 50.0	AT2G24100.1	0.607407	0.902265	0.747009
DFSRSDSSVSEDGPK	S(3): 0.0; S(5): 0.3; S(7): 99.4; S(8): 0.3; S(10): 0.0	AT4G39680.1	0.608333	0.700642	0.699146
SSPADFFTYLASDK	S(1): 95.5; S(2): 4.5; T(8): 0.0; Y(9): 0.0; S(12): 0.0	AT1G05805.1	0.609259	0.896385	0.729915
SFSVDSDFFDDLGVTEEK	S(1): 0.2; S(3): 99.8; S(6): 0.0; T(15): 0.0	AT1G43700.1	0.619444	0.702322	0.593163
YAVFGYVTDNEDFLADLK	Y(1): 0.0; Y(6): 0.3; T(8): 99.7	AT3G01480.1	0.625	0.851019	0.837607
EILQSESFKEEGYLASELQEAEK	S(5): 92.5; S(7): 6.9; Y(13): 0.6; S(16): 0.1	AT1G22530.1	0.627778	0.559505	0.882906
VQSIVAEIFGKSPSK	S(3): 0.0; S(12): 100.0; S(14): 0.0	AT5G09590.1	0.628704	0.642675	1.01197
SSSVNSVPLILDIEDFK	S(1): 25.0; S(2): 25.0; S(3): 25.0; S(6): 25.0	AT5G12370.1	0.62963	0.59983	0.798291
LGSQFATAIQNASETPK	S(3): 98.2; T(7): 1.8; S(13): 0.0; T(15): 0.0	AT3G46780.1	0.644444	0.783812	0.82906
QLSFPELDK	S(3): 100.0	AT5G62910.1	0.648148	0.842619	0.567522
AATASSEASEGPVMGLINKR	T(3): 0.0; S(5): 33.3; S(6): 33.3; S(9): 33.3	AT1G27090.1	0.65	1.04676	0.719658
DAPAESDAEEEAEDDDNEGDDSDNESK	S(6): 100.0; S(22): 99.3; S(26): 0.7	AT1G56340.1	0.659259	1.10557	0.856411
QRSSPADFFTYLASDK	S(3): 99.2; S(4): 0.7; T(10): 0.1; Y(11): 0.0; S(14): 0.0	AT1G05805.1	0.662037	0.94511	0.575214
ALGSMNLDELLK	S(4): 100.0	AT3G56850.1	0.668519	0.520021	0.664103
VGSVQNWSK	S(3): 100.0; S(8): 0.0	AT3G22850.1	0.669444	1.11565	1.53162
KFETLSYLPDLTDSELAKEVDYLIR	T(4): 20.0; S(6): 20.0; Y(7): 20.0; T(12): 20.0; S(14): 20.0; Y(22): 0.0	AT1G67090.1	0.67037	0.437691	1.2812
RKSFADILQEGLER	S(3): 100.0	AT3G10360.1	0.674074	0.93923	0.607693
NRTPDSHLVGR	T(3): 100.0; S(6): 0.0	AT3G10360.1	0.675926	3.94846	0.7
TLETEHQPEPSSSSPDQK	T(1): 0.0; T(4): 0.0; S(11): 25.0; S(12): 25.0; S(13): 25.0; S(14): 25.0	AT5G13200.1	0.681481	0.877903	0.796581
SLSDIEQLLSDSIPCK	S(1): 0.0; S(3): 100.0; S(10): 0.0; S(12): 0.0	AT1G51140.1	0.683333	0.482216	0.537607
AELVELLGSDSS	S(9): 0.1; S(11): 50.0; S(12): 50.0	AT1G06190.1	0.687963	0.503219	0.623077
SIANSLKLDEEDEDDDKHLNQQPSESVSDSQSPR	S(1): 0.0; S(5): 16.7; S(24): 16.7; S(26): 16.7; S(28): 16.7; S(30): 16.7; S(32): 16.7	AT5G65910.1	0.690741	0.742647	1.44274
GISAWNFNLEDLK	S(3): 100.0	AT5G14720.1	0.703704	0.736766	0.734188
FGFGTK	T(5): 100.0	AT3G08940.2	0.70463	1.12405	0.480342
APSPVNNPLLGGIPK	S(3): 100.0	AT1G15750.1	0.705556	0.719124	0.888889
SMPPSNLEDLFSAEGSSSPR	S(1): 0.0; S(5): 0.0; S(12): 0.0; S(16): 7.0; S(17): 86.0; S(18): 7.0	AT2G41900.1	0.707407	0.837578	0.947009
DSSSIAGSSSPIPATVSTGK	S(2): 0.0; S(3): 0.0; S(4): 0.0; S(8): 0.2; S(9): 49.6; S(10): 49.6; T(15): 0.2; S(17): 0.2; T(18): 0.2	AT2G38410.1	0.707407	0.956872	0.978633
AMPRVDSEGVLCGANFK	S(7): 100.0	AT4G27450.1	0.707407	0.51414	1.19316
SFADILQEGLER	S(1): 100.0	AT3G10360.1	0.708333	1.02996	0.660684
YRPEPSETGSPER	Y(1): 0.0; S(6): 0.2; T(8): 1.2; S(10): 98.7	AT4G28610.1	0.708333	1.27611	0.786325
TRDSDEEDRDYDVAALANNLSQAFR	T(1): 0.0; S(4): 0.7; Y(11): 99.3; S(21): 0.0	AT1G07990.1	0.709259	0.881263	1.08291
VDSEGVLCGANFK	S(3): 100.0	AT4G27450.1	0.709259	0.824976	1.02051
MASIDVHLR	S(3): 100.0	AT1G53310.1	0.709259	2.28843	0.835898
SSGSFYEEEEEEDDGAK	S(1): 8.7; S(2): 74.0; S(4): 8.7; Y(6): 8.7	AT5G52200.2	0.712037	1.02408	0.835043
RQGSGGVWGWLAGSPQEKDDDSP	S(4): 0.0; S(14): 0.0; S(22): 100.0	AT3G05420.2	0.714815	0.873702	1.11368
NLSNPSARPNTGSK	S(3): 0.0; S(6): 98.9; T(11): 1.1; S(13): 0.0	AT4G20980.1	0.72037	0.778771	0.71453
AMGTSYTETELNR	T(4): 8.0; S(5): 90.2; Y(6): 0.8; T(7): 0.8; T(9): 0.1	AT1G18210.1	0.72037	1.19966	0.890599
SLYDLQELLDTTIIASSGNLK	S(1): 0.0; Y(3): 0.0; T(11): 25.0; T(12): 25.0; S(16): 25.0; S(17): 25.0	AT5G49760.1	0.725	0.740127	0.730769
KFDWDHPLHLQPMSPTTVK	S(14): 100.0; T(16): 0.0; T(17): 0.0	AT5G39320.1	0.725926	1.12657	1.54786
VDSSGEVCGVTFKVDSEAK	S(3): 0.9; S(4): 0.9; T(11): 98.1; S(16): 0.0	AT3G22850.1	0.728704	0.931669	1.67863
AVDEMSDGEPLVSFLK	S(6): 100.0; S(13): 0.0	AT5G10950.1	0.72963	0.562866	0.705128
ANGGFIMSASHNPGGPEYDWGIK	S(8): 50.0; S(10): 50.0; Y(18): 0.0	AT5G51820.1	0.733333	1.03668	1.16667
SNLLELFEYSNVNR	S(1): 0.0; Y(9): 50.0; S(10): 50.0	AT1G01440.1	0.735185	0.543544	0.636752
VFTPSEDEQVSAAEEALVTETVNEAPIEVQK	T(3): 1.0; S(5): 96.1; S(11): 1.0; T(19): 1.0; T(21): 1.0	AT3G25150.2	0.736111	0.782131	0.854701
RREASDDDEDDEEADDHDK	S(5): 100.0	AT1G80000.1	0.736111	2.86894	0.892308
APPPVQIVDINHDDEDDESDDEFAR	S(19): 100.0	AT1G76970.1	0.737037	1.23074	1.29402
SMDMTPKSPEPESETPTR	S(1): 33.3; T(5): 33.3; S(8): 33.3; S(13): 0.0; T(15): 0.0; T(17): 0.0	AT3G28920.1	0.746296	0.913187	0.753846
DGPGPLHSPAVSK	S(8): 100.0; S(12): 0.0	AT5G57870.1	0.75	0.988796	0.875214
GVSAWNFNIEDLK	S(3): 100.0	AT4G10730.1	0.75	0.834218	0.77094
NLSGKAETMSTNVER	S(3): 100.0; T(8): 0.0; S(10): 0.0; T(11): 0.0	AT5G41950.1	0.752778	1.21226	1.13504
ASANSLSAPIK	S(2): 0.0; S(5): 0.0; S(7): 100.0	AT4G10730.1	0.752778	1.00224	0.689744
TVQFVDWCPTGFK	T(1): 0.0; T(10): 100.0	AT5G19770.1	0.756481	0.546064	1.12821
SDSGINGVDFTEK	S(1): 0.0; S(3): 100.0; T(11): 0.0	AT5G40390.1	0.757407	0.761969	1.18034
DFPDGSTTASPGR	S(6): 2.2; T(7): 2.2; T(8): 2.2; S(10): 93.5	AT5G38640.1	0.759259	1.02072	0.625641
SGESVDDESENYLSDLGK	S(1): 0.0; S(4): 99.1; S(9): 0.5; Y(12): 0.5; S(14): 0.0	AT1G42550.1	0.760185	0.792213	0.888035
EEKEESDDDMGFSLFE	S(6): 100.0; S(13): 0.0	AT2G27710.1	0.762963	0.631754	1.55727
SDSGEYPAFEDSYGDGVYAYQGGK	S(1): 0.0; S(3): 99.3; Y(6): 0.7; S(12): 0.0; Y(13): 0.0; Y(18): 0.0; Y(20): 0.0	AT1G20110.1	0.766667	0.808174	0.858975
VDSSGDVCGATFKVDAETK	S(3): 49.9; S(4): 49.9; T(11): 0.2; T(18): 0.0	AT5G43830.1	0.768519	1.03248	0.948718
SSPGGRSPGFETGSR	S(1): 0.0; S(2): 0.0; S(7): 100.0; T(12): 0.0; S(14): 0.0	AT4G13350.1	0.77037	1.35172	0.635898
VDSSGDVCGATFK	S(3): 96.2; S(4): 3.8; T(11): 0.0	AT5G43830.1	0.777778	1.08037	0.855556
QAITAAGTGCMAALDAEHYLQEIGSQQGKSD	T(4): 0.0; T(8): 25.0; Y(19): 25.0; S(25): 25.0; S(30): 25.0	AT4G35460.1	0.780556	0.454493	1.21282
ASSEETSSIDTNELITDLK	S(2): 1.1; S(3): 1.1; T(6): 32.6; S(7): 32.6; S(8): 32.6; T(11): 0.0; T(16): 0.0	AT4G01150.1	0.782407	0.562026	1.02393
VDVYNRVNSIPR	Y(4): 0.0; S(9): 100.0	AT4G27450.1	0.783333	0.85522	1.0718
VDSSGEVCGVTFK	S(3): 97.7; S(4): 2.3; T(11): 0.0	AT3G22850.1	0.786111	0.996356	1.15727
FDWDHPLHLQPMSPTTVK	S(13): 100.0; T(15): 0.0; T(16): 0.0	AT5G39320.1	0.789815	0.349481	1.38633
KVTSIIDSVPESPQRP	T(3): 0.0; S(4): 0.0; S(8): 0.6; S(12): 99.4	AT3G08710.1	0.789815	0.890504	0.854701
DMVSRDDSFVTK	S(4): 99.4; S(8): 0.6; T(11): 0.0	AT4G35470.1	0.791667	0.59815	0.926496
IGNSDVEEEK	S(4): 100.0	AT1G69030.1	0.792593	1.24671	0.754701
TPAFLSSSLSK	T(1): 0.0; S(6): 0.8; S(7): 0.8; S(8): 0.8; S(10): 97.7	AT4G21160.1	0.793519	0.793893	1.14359
VDSSGDVCGATFKVDAETKR	S(3): 0.0; S(4): 0.0; T(11): 100.0; T(18): 0.0	AT5G43830.1	0.794444	0.630914	1.37692
NVVLDEFGSPK	S(9): 100.0	AT2G28000.1	0.796296	0.978714	0.965812
GMGTNLFDKPSHPNSPTVYDWLYSDDTR	T(4): 0.0; S(11): 33.3; S(15): 33.3; T(17): 33.3; Y(19): 0.0; Y(23): 0.0; S(24): 0.0; T(27): 0.0	AT2G33830.2	0.799074	0.643515	0.942735
SLVGSFEESLLTGR	S(1): 0.0; S(5): 100.0; S(9): 0.0; T(12): 0.0	AT3G26890.1	0.8	0.724165	0.882906
ADAVGVTVDGLFNK	T(7): 100.0	AT3G46780.1	0.803704	0.85354	0.942735
VLAESESSAFEDQCGR	S(5): 33.3; S(7): 33.3; S(8): 33.3	AT5G14740.1	0.808333	0.85858	0.728205
VSSFEALQPATR	S(2): 99.8; S(3): 0.2; T(11): 0.0	AT1G74910.1	0.808333	0.657797	0.976923
ERSEDPMETSSAEAGGGIR	S(3): 100.0; T(9): 0.0; S(10): 0.0; S(11): 0.0	AT5G65410.1	0.808333	1.16942	0.786325
DNNFDSFSRFDSFNTSEAGAGFSSQPER	S(6): 33.3; S(8): 33.3; S(12): 33.3; T(15): 0.2; S(16): 0.0; S(23): 0.0; S(24): 0.0	AT1G20760.1	0.812963	0.631754	0.935043
NVEGSNEDEEEEIEEDGEEISEVDHAK	S(5): 100.0; S(21): 0.0	AT4G18905.2	0.813889	1.0224	0.886325
VQVATVRGQAK	T(5): 100.0	AT3G46780.1	0.816667	1.50966	0.91624
VSVFLPEEVKTK	S(2): 0.0; T(11): 100.0	AT4G20260.4	0.817593	0.782972	0.723077
LRSSSSFDGDEPDVSWVQSLVK	S(3): 20.0; S(4): 20.0; S(5): 20.0; S(6): 20.0; S(15): 20.0; S(19): 0.0	AT2G41900.1	0.817593	0.803974	1.29145
YHGHSMSDPGSTYR	Y(1): 0.0; S(5): 100.0; S(7): 0.0; S(11): 0.0; T(12): 0.0; Y(13): 0.0	AT1G59900.1	0.818519	2.19434	1.10769
GSLGSLNMIIGK	S(2): 50.0; S(5): 50.0	AT1G32150.1	0.818519	1.00308	0.747009
QNSSFSSYGDLTPQR	S(3): 96.7; S(4): 3.3; S(6): 0.0; S(7): 0.0; Y(8): 0.0; T(12): 0.0	AT1G34220.1	0.82037	1.36852	0.803419
KLDTSLSINLRPPPIDR	T(4): 33.3; S(5): 33.3; S(7): 33.3	AT1G53730.2	0.825926	1.06945	0.91624
ATLWYPSSQQSSAANSPPRNR	T(2): 0.0; Y(5): 0.1; S(7): 20.0; S(8): 20.0; S(11): 20.0; S(12): 20.0; S(16): 20.0	AT1G16520.1	0.826852	0.908146	0.959829
SPPPPPPTQR	S(1): 100.0; T(8): 0.0	AT5G24460.1	0.828704	1.64155	0.835043
QAITAAGTGCMAALDAEHYLQEIGSQEGKSD	T(4): 0.0; T(8): 0.2; Y(19): 33.3; S(25): 33.3; S(30): 33.3	AT2G17420.1	0.828704	0.890504	1.04872
KVVEGDSAEEDENKLPVEDIVSSR	S(7): 100.0; S(22): 0.0; S(23): 0.0	AT4G02510.1	0.82963	0.954352	1.06838
DNPGLDDDDDSAELESGTFKK	S(11): 99.9; S(16): 0.0; T(18): 0.0	AT1G52380.1	0.833333	0.935869	0.778633
SAAFEIAFQSPANR	S(1): 0.0; S(10): 100.0	AT1G33240.1	0.835185	0.824136	0.910257
VSFNDAPTAIFWTDYVATR	S(2): 0.0; T(8): 0.0; T(13): 100.0; Y(15): 99.8; T(18): 0.2	AT1G73670.1	0.835185	0.735086	0.921368
QFSLADAK	S(3): 100.0	AT1G33050.1	0.836111	1.03752	0.91453
AASDIDDGYELPR	S(3): 100.0; Y(9): 0.0	AT1G70180.2	0.837037	0.984595	0.83077
AQTGVMTAETGTYR	T(3): 0.0; T(7): 100.0; T(10): 0.0; T(12): 0.0; Y(13): 0.0	AT4G38470.1	0.837963	1.40296	1.14103
TQSFVPSELSEIFGGQLK	T(1): 0.6; S(3): 98.2; S(7): 0.6; S(10): 0.6	AT4G30890.1	0.838889	0.544384	1.29231
GFGSYSDFFTELDATAGNLQGK	S(4): 33.2; Y(5): 33.2; S(6): 33.2; T(10): 0.2; T(15): 0.2	AT5G47490.1	0.838889	1.08037	1.19915
AVTDTESPHLGEITCGTLLEK	T(3): 0.7; T(5): 3.3; S(7): 96.0; T(14): 0.0; T(17): 0.0	AT5G55230.2	0.840741	0.867821	0.844445
QGSGGVWGWLAGSPQEKDDDSP	S(3): 0.0; S(13): 50.0; S(21): 50.0	AT3G05420.2	0.842593	1.33996	1.29231
SLSASSFLIDTK	S(1): 0.0; S(3): 99.4; S(5): 0.5; S(6): 0.0; T(11): 0.0	AT1G07110.1	0.842593	0.709883	0.802564
LTYTLDEIEGPFEVASDGSVNFK	T(2): 0.0; Y(3): 0.0; T(4): 0.0; S(16): 90.1; S(19): 9.9	AT5G66570.1	0.846296	1.31811	1.3094
EAALAATPSDSPTIFDK	T(7): 0.1; S(9): 91.0; S(11): 8.8; T(13): 0.0	AT3G56490.1	0.846296	0.85186	1.02991
VDSSQNWAGHI	S(3): 96.6; S(4): 3.4	AT5G43830.1	0.846296	1.10305	1.0094
SGGSPNRAELRK	S(1): 0.0; S(4): 100.0	AT1G03350.1	0.846296	1.10641	0.864103
AVDSLPLPRPSSSEVR	S(4): 0.0; S(11): 33.3; S(12): 33.3; S(13): 33.3	AT3G07660.1	0.847222	0.929989	0.897436
IPSPPIYYPTEYQFIDNR	S(3): 100.0; Y(7): 0.0; Y(8): 0.0; T(10): 0.0; Y(12): 0.0	AT4G25880.1	0.848148	0.656957	0.87265
SPSSLSSDYIK	S(1): 0.0; S(3): 97.7; S(4): 2.3; S(6): 0.0; S(7): 0.0; Y(9): 0.0	AT5G07120.1	0.850926	0.935869	0.933334
NYSPPSIDAVGPIPTK	Y(2): 0.4; S(3): 12.3; S(6): 87.3; T(15): 0.0	AT1G34220.1	0.857407	0.904786	1.00513
DFGGAAFSRFDSINSSR	S(8): 99.7; S(12): 0.3; S(15): 0.0; S(16): 0.0	AT1G20760.1	0.857407	0.881263	0.938462
TRSFDDSPPAAAELRR	T(1): 0.0; S(3): 98.8; S(7): 1.1	AT4G11860.1	0.858333	1.29207	0.837607
DSEIEETEEFDTESPLPK	S(2): 0.0; T(7): 0.0; T(12): 0.2; S(14): 99.8	AT5G55210.1	0.858333	0.917387	0.94359
SVETLSPFQQK	S(1): 0.0; T(4): 0.1; S(6): 99.9	AT1G07110.1	0.860185	1.02576	0.78547
YLDPDFSEPDPELLTESFPSPR	Y(1): 0.0; S(7): 0.0; T(15): 0.0; S(17): 0.1; S(20): 99.9	AT5G18130.1	0.860185	0.778771	1.01368
DNLTLWTSDMTDEAGDEIK	T(4): 0.0; T(7): 0.0; S(8): 0.3; T(11): 99.7	AT5G38480.1	0.860185	0.812375	1.05214
SYTNLLDLASGNFPVMGR	S(1): 33.3; Y(2): 33.3; T(3): 33.3; S(10): 0.0	AT1G06410.1	0.861111	0.698122	0.897436
SPGFETGSR	S(1): 100.0; T(6): 0.0; S(8): 0.0	AT4G13350.1	0.862037	1.86754	0.635043
KAESISDLENK	S(4): 4.6; S(6): 95.4	AT3G19770.1	0.862963	0.919908	1.31795
QGSSGIVWDDRLIAELSQQAANDR	S(3): 50.0; S(4): 50.0; S(17): 0.0	AT1G80180.1	0.863889	1.10221	1.21282
SSDSLSGTNELLNINSETPMK	S(1): 1.4; S(2): 1.4; S(4): 10.0; S(6): 77.1; T(8): 10.0; S(16): 0.0; T(18): 0.0	AT3G19770.1	0.864815	1.09297	1.17949
VFEQQGIEAPSDDDDFIEVR	S(11): 100.0	AT3G50370.1	0.865741	1.17614	1.09744
IELGLSSDEDEK	S(6): 100.0; S(7): 100.0	AT1G06210.1	0.865741	1.19378	1.12051
SFLLDDASDGNESGTEEDQSAFMK	S(1): 0.0; S(8): 0.4; S(13): 99.2; T(15): 0.4; S(20): 0.0	AT2G17410.1	0.865741	0.831697	0.820513
SDEVIEVLSASPSK	S(1): 0.0; S(9): 33.3; S(11): 33.3; S(13): 33.3	AT5G40450.1	0.869444	0.934189	1.19829
KDSFSDLLLHLPR	S(3): 99.6; S(5): 0.4	AT4G30780.1	0.87037	0.834218	1.11539
AATASSEASEGPVMGLINK	T(3): 1.6; S(5): 32.8; S(6): 32.8; S(9): 32.8	AT1G27090.1	0.87037	1.00644	0.997436
GGESLDEQQGERIPR	S(4): 100.0	AT1G19700.1	0.87037	0.998877	0.799146
SVSVDSCFMEK	S(1): 0.1; S(3): 99.9; S(6): 0.0	AT4G38900.1	0.871296	1.08121	0.84359
SVAVQQPIDGSPR	S(1): 0.0; S(11): 100.0	AT3G18230.1	0.871296	0.808174	0.838462
VMIHQPLGTAGGK	T(9): 100.0	AT1G66670.1	0.873148	0.903106	0.982906
TESRSLFEFK	T(1): 7.1; S(3): 92.8; S(5): 0.1	AT5G57050.1	0.874074	0.6872	1.03504
ATGAFILTASHNPGGPTEDFGIK	T(2): 0.0; T(8): 0.0; S(10): 100.0; T(17): 0.0	AT1G23190.1	0.874074	0.927468	1.02735
ALTLGDILSLEDSQSPPNK	T(3): 0.0; S(9): 33.3; S(13): 33.3; S(15): 33.3	AT1G13650.2	0.874074	0.991316	1.01453
TTSPNRDPSSNQISCLVESSYNSR	T(1): 4.0; T(2): 43.9; S(3): 43.9; S(9): 4.0; S(10): 4.0; S(14): 0.1; S(19): 0.0; S(20): 0.0; Y(21): 0.0; S(23): 0.0	AT3G45630.1	0.875926	0.798933	0.803419
DLGSASPPVARPVR	S(4): 2.2; S(6): 97.8	AT4G13350.1	0.877778	0.992996	0.764103
DSSVLVSVSSPMREYEWAEAR	S(2): 0.0; S(3): 0.0; S(7): 33.3; S(9): 33.3; S(10): 33.3; Y(15): 0.1	AT3G22520.1	0.877778	1.12993	0.882906
GYESPTSDWEHVIKDD	Y(2): 1.1; S(4): 8.8; T(6): 81.3; S(7): 8.8	AT3G49490.1	0.878704	0.908986	0.896582
TLNPSNLEELFSAEVASPR	T(1): 0.0; S(5): 0.0; S(12): 0.0; S(17): 100.0	AT5G12850.1	0.880556	0.637635	0.981197
FSSLSLLPSQTSPK	S(2): 0.0; S(3): 0.0; S(5): 0.2; S(9): 33.3; T(11): 33.3; S(12): 33.3	AT3G55270.1	0.881481	0.568746	0.938462
LVSSASSSQLNQAFLDLEK	S(3): 20.0; S(4): 20.0; S(6): 20.0; S(7): 20.0; S(8): 20.0	AT1G01060.1	0.883333	0.861941	0.899146
SGGGGSVFEGVGR	S(1): 100.0; S(6): 0.0	AT1G11700.1	0.884259	1.10725	0.886325
ISSLLTSR	S(2): 0.2; S(3): 99.8; T(6): 0.0; S(7): 0.0	AT1G10390.1	0.886111	0.59899	0.871795
TGIWEYGDIQSDDEDNVPVRKPGRG	T(1): 0.0; Y(6): 0.9; S(11): 99.1	AT5G61780.1	0.887037	0.870342	0.727351
ISAGVSSMSFK	S(2): 0.0; S(6): 0.2; S(7): 3.5; S(9): 96.4	AT5G16880.1	0.887963	0.819096	0.954701
SGSAPPNMEGSFLAVDNLLSR	S(1): 2.3; S(3): 97.3; S(11): 0.4; S(20): 0.0	AT4G25880.1	0.889815	0.504899	0.882052
SRDIDLSFSSPTK	S(1): 0.0; S(7): 33.3; S(9): 33.3; S(10): 33.3; T(12): 0.2	AT2G32240.1	0.889815	0.719964	1.14957
IEEEEETEEGSVNPK	T(7): 0.0; S(11): 100.0	AT1G10140.1	0.890741	1.00728	0.812821
GLDIETPSHYTV	T(6): 1.9; S(8): 11.0; Y(10): 76.0; T(11): 11.0	AT4G30190.2	0.890741	0.817416	0.94359
AASNPNLVALK	S(3): 100.0	AT5G07980.1	0.891667	1.12237	1.06154
LRSPSLNALR	S(3): 100.0; S(5): 0.0	AT5G44460.1	0.892593	1.10389	0.953847
KADTEVSETPTAVK	T(4): 0.0; S(7): 2.3; T(9): 84.8; T(11): 12.9	AT1G13020.1	0.892593	0.976194	0.769231
DMLYNQTFNLDQVSFAAEGLK	Y(4): 1.3; T(7): 98.7; S(14): 0.0	AT3G10640.1	0.893519	0.59731	0.882052
CVSLNNLSDYEK	S(3): 99.6; S(8): 0.4; Y(10): 0.0	AT1G19000.1	0.894444	0.912347	0.888889
KEESEEEEGDFGFDLFG	S(4): 100.0	AT4G25890.1	0.89537	1.15345	1.24786
AFDLGSKPEGTSTPTK	S(6): 0.3; T(11): 10.1; S(12): 10.1; T(13): 69.3; T(15): 10.1	AT5G02240.1	0.89537	0.882943	0.869231
VVEGDSAEEDENKLPVEDIVSSR	S(6): 100.0; S(21): 0.0; S(22): 0.0	AT4G02510.1	0.897222	0.987955	1.09145
SLLQTFEAKSSDISSK	S(1): 0.0; T(5): 0.1; S(10): 25.0; S(11): 25.0; S(14): 25.0; S(15): 25.0	AT2G30930.1	0.898148	0.608231	1.09829
DLVVEETEKPIEETEEAQVETPEVVEIKK	T(7): 33.3; T(14): 33.3; T(21): 33.3	AT1G62480.1	0.899074	1.01148	0.835043
EIGEVNPSEGPMGSESQDDYDNYERDSPQRK	S(8): 16.7; S(14): 16.7; S(16): 16.7; Y(20): 16.7; Y(23): 16.7; S(27): 16.7	AT4G31200.2	0.899074	0.756928	1.09316
SLSIGSPVHFSPR	S(1): 0.0; S(3): 0.0; S(6): 100.0; S(11): 100.0	AT3G21100.2	0.9	1.01148	1.0718
SRSFGDVNEIGAR	S(1): 0.6; S(3): 99.4	AT4G32285.1	0.9	1.14337	0.902564
TQVTSSGGGFSPGK	T(1): 0.0; T(4): 0.0; S(5): 0.0; S(6): 0.0; S(11): 100.0	AT2G02170.1	0.9	0.887144	0.603419
TLEAPLPGSLSAVNNATTR	T(1): 0.0; S(9): 99.6; S(11): 0.4; T(17): 0.0; T(18): 0.0	AT3G05420.2	0.902778	0.971154	1.15897
FTDSALASAVFSPTHK	T(2): 0.0; S(4): 0.0; S(8): 0.0; S(12): 100.0; T(14): 0.0	AT2G41900.1	0.903704	0.880423	1.1094
QRSWVPPQPPPVAMAEAVEAIR	S(3): 100.0	AT5G62810.1	0.90463	0.808174	0.952992
FETLSYLPDLSDVELAK	T(3): 0.0; S(5): 0.0; Y(6): 0.0; S(11): 100.0	AT5G38420.1	0.90463	0.640995	0.908547
AAASKTIEVEVDKPLGLTLGQK	S(4): 0.9; T(6): 99.1; T(18): 0.0	AT5G17170.1	0.90463	0.995516	0.758975
RAPSFSGPLNLPNR	S(4): 100.0; S(6): 0.0	AT4G10730.1	0.905556	0.877063	0.898291
ATSPQPDGPTAGGSLK	T(2): 10.6; S(3): 89.2; T(10): 0.2; S(14): 0.0	AT1G10290.1	0.906481	1.5063	1.04615
SFSAEGLK	S(1): 0.0; S(3): 100.0	AT2G25620.1	0.907407	1.42481	0.811966
EHGNSPGYYDGR	S(5): 100.0; Y(8): 0.0; Y(9): 0.0	AT1G67090.1	0.909259	3.33603	1.0188
QEAAVVSSPK	S(7): 50.0; S(8): 50.0	AT5G46750.1	0.910185	2.11621	0.558975
TSAGVRGSPNNYFR	T(1): 0.0; S(2): 0.0; S(8): 100.0; Y(12): 0.0	AT3G02180.1	0.910185	1.16606	0.945299
TLESLGFDGSPSSVAATQQHSMR	T(1): 0.0; S(4): 0.0; S(10): 20.0; S(12): 20.0; S(13): 20.0; T(17): 20.0; S(21): 20.0	AT4G17950.1	0.911111	1.23578	1.10855
SDFSPESGIADYSASPDAK	S(1): 0.0; S(4): 0.0; S(7): 0.0; Y(12): 0.0; S(13): 0.0; S(15): 100.0	AT3G16310.1	0.912037	0.843459	0.967522
VNSLLSIPR	S(3): 100.0; S(6): 0.0	AT1G16220.1	0.912037	0.732566	0.964103
EESDEEDYGGDFGLFDEE	S(3): 100.0; Y(8): 0.0	AT3G09200.1	0.913889	1.11565	1.21197
VVSRGSESPGVDGNTNALDYTTK	S(3): 0.3; S(6): 0.3; S(8): 49.3; T(15): 49.3; Y(20): 0.3; T(21): 0.3; T(22): 0.0	AT1G51690.3	0.916667	0.77289	1.09316
VTSIIDSVPESPQRP	T(2): 0.0; S(3): 0.6; S(7): 99.4; S(11): 0.0	AT3G08710.1	0.917593	0.847659	0.992308
SASVGNWILDSK	S(1): 0.0; S(3): 100.0; S(11): 0.0	AT4G10730.1	0.918519	0.905626	0.944445
LAGQEFGTTTGRPR	T(8): 92.9; T(9): 7.0; T(10): 0.1	AT3G57610.1	0.918519	1.01904	1.04957
TRSVVNTVPTNSIGPQ	T(1): 1.1; S(3): 97.8; T(7): 1.1; T(10): 0.0; S(12): 0.0	AT1G24267.2	0.923148	1.08793	0.979488
LASIDSFDSR	S(3): 100.0; S(6): 0.0; S(9): 0.0	AT3G10540.1	0.924074	1.10557	0.83077
GNSVPATAPTPIPLVSINHDDDDDESDDDFLQLAHR	S(3): 0.0; T(7): 25.0; T(10): 25.0; S(16): 25.0; S(26): 25.0	AT1G21380.1	0.924074	1.40212	0.927351
VPFFTDDEESSSTPKADALFIPR	T(5): 20.0; S(10): 20.0; S(11): 20.0; S(12): 20.0; T(13): 20.0	AT1G10390.1	0.924074	0.565386	1.04359
FASINVENIESNR	S(3): 100.0; S(11): 0.0	AT4G26530.1	0.927778	0.964433	1.03333
SISLGLQEYSDYDNVNEIK	S(1): 5.2; S(3): 89.2; Y(9): 5.2; S(10): 0.4; Y(12): 0.0	AT2G02170.1	0.927778	0.806494	0.935043
SISGEDTSDWSNLVK	S(1): 0.1; S(3): 25.0; T(7): 25.0; S(8): 25.0; S(11): 25.0	AT2G21230.3	0.92963	0.761969	0.904274
TDPIGLDNLSMSDGESDPVYK	T(1): 0.0; S(10): 33.3; S(12): 33.3; S(16): 33.3; Y(20): 0.0	AT4G30890.1	0.92963	0.985435	1.12393
DIESEVEVSQEGR	S(4): 100.0; S(9): 0.0	AT3G05420.2	0.92963	1.19546	1.18974
RVSSFEALQPATR	S(3): 50.0; S(4): 50.0; T(12): 0.0	AT1G74910.1	0.931481	1.08289	0.991453
AFSESDIQTLGTGNTGLVQSQLDR	S(3): 33.3; S(5): 33.3; T(9): 33.3; T(12): 0.2; T(15): 0.0; S(20): 0.0	AT4G27900.1	0.931481	0.816575	1.10171
AQNTPEPASAPANMLSFGGVGGPGSPR	T(4): 0.0; S(9): 0.3; S(16): 49.8; S(25): 49.8	AT4G17950.1	0.932407	0.965273	0.951282
AQPSVESLEVLSK	S(4): 100.0; S(7): 0.0; S(12): 0.0	AT5G03630.1	0.932407	0.741807	1.15043
RTTSEPSLADMTNPFGGER	T(2): 2.4; T(3): 2.4; S(4): 92.8; S(7): 2.4; T(12): 0.0	AT5G61210.1	0.933333	0.830857	1.17094
SKSWGITDPELQR	S(1): 0.5; S(3): 99.5; T(7): 0.0	AT5G11970.1	0.933333	0.656117	0.989744
NEEDVSPSLEGLTEK	S(6): 99.7; S(8): 0.3; T(13): 0.0	AT2G24940.1	0.934259	0.919067	1.00598
TRSFDDSPPAAAELR	T(1): 0.0; S(3): 99.6; S(7): 0.4	AT4G11860.1	0.935185	0.925788	1.17009
QGSVGHELDLGFGYR	S(3): 100.0; Y(14): 0.0	AT4G01290.1	0.935185	0.849339	0.942735
AASFNIIPSSTGAAK	S(3): 100.0; S(9): 0.0; S(10): 0.0; T(11): 0.0	AT1G13440.1	0.935185	0.713243	0.861539
HIDATLGSGNLR	T(5): 98.5; S(8): 1.5	AT4G19045.1	0.936111	1.16606	0.931624
RAPSPGGGSSTIVTLADR	S(4): 100.0; S(9): 0.0; S(10): 0.0; T(11): 0.0; T(14): 0.0	AT1G79280.2	0.936111	1.07449	1.02991
EGTKGSSGNLVDAAR	T(3): 99.2; S(6): 0.4; S(7): 0.4	AT5G64813.1	0.936111	1.32231	0.992308
KISDGDLQDVLMAAQAAADSAER	S(3): 100.0; S(20): 0.0	AT1G34220.1	0.937037	0.415009	1.0812
YKATEDGAGSPVDVAK	Y(1): 0.1; T(4): 0.3; S(10): 99.7	AT4G31430.2	0.937037	1.32231	1.00086
LGTFASSIFSDLQDR	T(3): 0.0; S(6): 95.5; S(7): 4.2; S(10): 0.2	AT5G46750.1	0.937037	0.752728	1.02735
MTAIDSDDDGVVR	T(2): 0.0; S(6): 100.0	AT1G70770.1	0.937037	1.27947	0.999146
FSRFDSINSSK	S(2): 0.0; S(6): 5.5; S(9): 89.1; S(10): 5.5	AT1G20760.1	0.937963	0.895545	1.07949
LISAVIAEAEAGGSPALVAR	S(3): 0.0; S(14): 100.0	AT4G10070.1	0.937963	0.605711	0.940171
NNSLLSGIIDGGR	S(3): 100.0; S(6): 0.0	AT1G24300.1	0.939815	0.904786	1.14786
SSVFPTSSYSPPEDSLSQDITDTVER	S(1): 0.0; S(2): 0.0; T(6): 1.6; S(7): 0.2; S(8): 1.6; Y(9): 1.6; S(10): 94.7; S(15): 0.2; S(17): 0.0; T(21): 0.0; T(23): 0.0	AT4G28300.1	0.941667	1.15934	1.0359
LFLFPSSPISGGFGSEGSTK	S(6): 0.0; S(7): 0.0; S(10): 0.0; S(15): 99.9; S(18): 0.0; T(19): 0.0	AT5G09620.1	0.941667	0.777931	0.854701
TASAEGLSTNTGEEASAITHDETSR	T(1): 0.7; S(3): 97.2; S(8): 0.7; T(9): 0.7; T(11): 0.7; S(16): 0.0; T(19): 0.0; T(23): 0.0; S(24): 0.0	AT3G48890.1	0.942593	1.07869	1.00855
ELPQAAPPGLGSPHQNNR	S(12): 100.0	AT1G51600.1	0.942593	0.883783	0.952992
SENSSSDSQKLPTPK	S(1): 0.0; S(4): 0.0; S(5): 0.0; S(6): 0.0; S(8): 0.0; T(13): 100.0	AT5G55530.1	0.943519	1.07701	0.962394
KASGNYEVLGPEYK	S(3): 99.1; Y(6): 0.9; Y(13): 0.0	AT1G17210.1	0.943519	1.11313	0.997436
YGDRSSPGGRSPGFETGSR	Y(1): 0.0; S(5): 99.1; S(6): 99.1; S(11): 1.8; T(16): 0.0; S(18): 0.0	AT4G13350.1	0.944444	1.1711	1.14444
SPSPLLLPK	S(1): 0.0; S(3): 100.0	AT3G60820.1	0.946296	1.04088	0.926496
SFADIFQADMGHGHPVTK	S(1): 100.0; T(17): 0.0	AT2G29190.1	0.949074	0.898905	0.952992
SSSPTREDVSVFR	S(1): 0.0; S(2): 0.6; S(3): 98.3; T(5): 0.6; S(10): 0.6	AT5G46870.1	0.95	1.01316	1.41197
FETLSYLPDLTDSELAK	T(3): 0.0; S(5): 0.0; Y(6): 0.0; T(11): 0.0; S(13): 100.0	AT1G67090.1	0.950926	0.838418	0.922223
AVLSPEQFR	S(4): 100.0	AT4G04810.1	0.951852	1.09045	0.91453
SDEISDPEQQIK	S(1): 0.0; S(5): 100.0	AT4G37300.1	0.95463	0.981235	0.834188
GLASMSSLEDSLPSK	S(4): 24.9; S(6): 24.9; S(7): 24.9; S(11): 24.9; S(14): 0.2	AT5G24890.1	0.956481	0.777091	0.897436
KSPTVVTVQPSSPR	S(2): 1.3; T(4): 94.6; T(7): 1.3; S(11): 1.3; S(12): 1.3	AT1G11360.1	0.956481	1.36096	0.742735
LGLTGPGSPSVQNPTPTR	T(4): 0.0; S(8): 100.0; S(10): 0.0; T(15): 0.0; T(17): 0.0	AT5G02850.1	0.956481	0.963593	1.0453
VTSADLSPK	T(2): 0.0; S(3): 0.0; S(7): 100.0	AT5G14720.1	0.957407	1.26603	0.610257
LQNLSEAHIRSLVSSPLVTR	S(5): 0.2; S(11): 12.8; S(14): 92.9; S(15): 92.9; T(19): 1.2	AT4G14200.1	0.959259	1.21898	1.24188
SASFHTLDELEVR	S(1): 0.0; S(3): 100.0; T(6): 0.0	AT1G64500.1	0.959259	1.02156	0.633334
KAELVELLGSDSS	S(10): 33.3; S(12): 33.3; S(13): 33.3	AT1G06190.1	0.960185	0.881263	0.788034
DTSGDYEDMLVALLGHGDA	T(2): 0.0; S(3): 0.7; Y(6): 99.3	AT5G65020.1	0.960185	0.506579	1.03932
DLTAVGSPENAPAK	T(3): 0.0; S(7): 100.0	AT1G12000.1	0.960185	0.923268	1.00855
RAPSFSGPLNLSTR	S(4): 100.0; S(6): 0.0; S(12): 0.0; T(13): 0.0	AT4G24100.1	0.960185	1.13077	0.855556
SLLQTFEAK	S(1): 99.5; T(5): 0.5	AT2G30930.1	0.962037	0.706523	0.955556
RLGREESPETESNK	S(7): 98.4; T(10): 1.6; S(12): 0.0	AT1G62300.1	0.962963	2.65387	0.917949
HLNQQPSESVSDSQSPR	S(7): 1.2; S(9): 1.2; S(11): 95.3; S(13): 1.2; S(15): 1.2	AT5G65910.1	0.963889	1.73312	1.13248
NADDIYSEFFGVSSPSGPR	Y(6): 0.1; S(7): 33.3; S(13): 33.3; S(14): 33.3; S(16): 0.1	AT2G20550.1	0.967593	0.68468	1.02222
VLSLSDILYR	S(3): 100.0; S(5): 0.0; Y(9): 0.0	AT5G10940.1	0.967593	0.675439	1.00684
SIEAASLLDSPPKPADSPSTAT	S(1): 99.7; S(6): 0.1; S(10): 0.1; S(17): 0.1; S(19): 0.0; T(20): 0.0; T(22): 0.0	AT1G67910.1	0.968519	1.10389	0.876069
DLSVGGPSHSLDAENEREVNR	S(3): 0.0; S(8): 50.0; S(10): 50.0	AT1G17210.1	0.968519	1.1627	0.831624
LNPLAPQFIPSSSK	S(11): 82.2; S(12): 8.9; S(13): 8.9	AT1G33050.1	0.968519	0.824976	1.00513
SITDYGSPEEFLSQVNYLLGK	S(1): 6.4; T(3): 80.8; Y(5): 6.4; S(7): 6.4; S(13): 0.0; Y(17): 0.0	AT1G06680.1	0.969444	0.893864	1.17949
SDVSSPSSATAER	S(1): 0.0; S(4): 0.4; S(5): 99.6; S(7): 0.0; S(8): 0.0; T(10): 0.0	AT1G35780.1	0.971296	1.07533	0.735043
STSSNPADDIPLTEAK	S(1): 25.0; T(2): 25.0; S(3): 25.0; S(4): 25.0; T(13): 0.0	AT2G41740.1	0.973148	0.76785	0.798291
GPSGSPWYGSDR	S(3): 0.4; S(5): 99.6; Y(8): 0.0; S(10): 0.0	AT2G34420.1	0.973148	0.970313	0.873505
SGSPSDLLASLSINDHL	S(1): 0.0; S(3): 0.9; S(5): 98.3; S(10): 0.9; S(12): 0.0	AT2G23350.1	0.975	0.874542	1.04957
DVDDEKYWSE	Y(7): 99.6; S(9): 0.4	AT4G10750.1	0.977778	0.999717	1.46496
VKPSSPAELESLMGPK	S(4): 90.2; S(5): 9.6; S(11): 0.2	AT2G35370.1	0.978704	1.02828	0.93077
DIQGSDNAIPLSPQWLLSKPGENK	S(5): 0.0; S(12): 50.0; S(18): 50.0	AT5G42950.1	0.97963	0.85942	1.00769
SFVVEESDDDMDETEEVKPK	S(1): 0.1; S(7): 99.9; T(14): 0.0	AT4G22670.1	0.97963	0.897225	0.941026
SALPLKTPENSPTATDT	S(1): 0.0; T(7): 100.0; S(11): 97.5; T(13): 0.8; T(15): 0.8; T(17): 0.8	AT1G52380.1	0.980556	1.00644	0.993163
AVVDSDLSDEEVGTVK	S(5): 100.0; S(8): 100.0; T(14): 0.0	AT1G15280.2	0.980556	1.11229	0.858975
LDEITSDDDQFYK	T(5): 5.6; S(6): 94.4; Y(12): 0.0	AT5G64813.1	0.982407	0.961072	1.03162
KSPTVVTVQPSSPRFPISTPTAGAQR	S(2): 93.2; T(4): 1.7; T(7): 1.7; S(11): 1.7; S(12): 1.7; S(18): 0.0; T(19): 0.0; T(21): 0.0	AT1G11360.1	0.982407	1.11901	1.15385
QGSGIIGTFGQSEELR	S(3): 100.0; T(8): 0.0; S(12): 0.0	AT3G01310.1	0.982407	1.07365	0.888035
FSYNSYPDSAESSPR	S(2): 0.0; Y(3): 0.0; S(5): 0.5; Y(6): 97.9; S(9): 0.5; S(12): 0.5; S(13): 0.5	AT5G09620.1	0.983333	1.04256	0.982906
ELASDNSIPLSPQWLYTK	S(4): 0.0; S(7): 0.0; S(11): 100.0; Y(16): 0.0; T(17): 0.0	AT1G24300.1	0.984259	1.0224	0.973505
SVLDTPLSSAR	S(1): 0.1; T(5): 99.0; S(8): 0.8; S(9): 0.1	AT1G35580.1	0.985185	0.93839	0.882052
EILQSESFK	S(5): 0.0; S(7): 100.0	AT1G22530.1	0.987963	1.25679	0.725641
SSGGDEEEGNVSDRGDEDEEEEASRK	S(1): 0.0; S(2): 0.0; S(12): 99.0; S(24): 1.0	AT4G12610.2	0.987963	1.03668	0.665812
STSCYMSSLPSEAVDEK	S(1): 1.1; T(2): 1.1; S(3): 1.1; Y(5): 94.7; S(7): 1.1; S(8): 1.1; S(11): 0.0	AT4G37930.1	0.987963	0.746847	0.98718
FGAQPSSISFNISAEERK	S(6): 33.3; S(7): 33.3; S(9): 33.3; S(13): 0.0	AT4G25320.1	0.988889	0.793053	1.10171
ALGSFGSFGSFR	S(4): 8.9; S(7): 91.1; S(10): 100.0	AT5G60660.1	0.988889	0.953511	1.21709
INSAESMELWASQQK	S(3): 98.3; S(6): 1.7; S(12): 0.0	AT5G20280.1	0.992593	0.814895	1.14957
SASVGNWILEPK	S(1): 0.4; S(3): 99.6	AT4G24100.1	0.994444	0.810695	0.907693
SLAQSSLLSCSVLEGAGR	S(1): 100.0; S(5): 0.0; S(6): 0.0; S(9): 0.0; S(11): 0.0	AT3G15040.1	0.994444	0.849339	1.02564
SASPPAAPADSSAPPHPK	S(1): 0.0; S(3): 100.0; S(11): 0.0; S(12): 0.0	AT5G62810.1	0.99537	1.40968	0.917094
YVEEWVGPGSPMNSPR	Y(1): 0.0; S(10): 100.0; S(14): 100.0	AT1G36310.1	0.997222	1.07533	1.24188
NGVEEVLDLGPLSDFEK	S(13): 100.0	AT1G53240.1	0.999074	0.740127	1.0094
LANLGTVWSPR	T(6): 50.0; S(9): 50.0	AT1G06460.1	1	0.631754	0.879488
AEQLITDVLQEAEAGNTAGSGGGGGRR	T(6): 0.0; T(17): 50.0; S(20): 50.0	AT2G25970.1	1	0.907306	0.95812
ALDLASKPEGTGTPTK	S(6): 0.0; T(11): 6.6; T(13): 86.8; T(15): 6.6	AT2G37660.1	1	0.850179	0.909402
VQSLAESNLSSLPDR	S(3): 100.0; S(7): 0.0; S(10): 0.0; S(11): 0.0	AT5G05600.1	1.00093	0.8569	1.17265
VGVGAESPAAATDCSK	S(7): 100.0; T(12): 0.0; S(15): 0.0	AT3G54760.1	1.00185	1.34836	1.41026
SSSPPGNVDGFSIGK	S(1): 0.0; S(2): 0.4; S(3): 99.6; S(12): 0.0	AT1G30480.1	1.00278	0.617472	0.828205
LGDSQDRVSQSVVR	S(4): 99.5; S(9): 0.5; S(11): 0.0	AT1G17210.1	1.00463	1.36348	0.981197
ALSFVGGNGGGK	S(3): 100.0	AT3G53390.1	1.00556	1.25595	0.812821
VGGGLSLAFEDASSSPR	S(6): 0.0; S(13): 0.4; S(14): 5.5; S(15): 94.2	AT1G11700.1	1.00556	0.838418	0.979488
VAPTQVLMTPSSPQSR	T(4): 0.0; T(9): 0.0; S(11): 4.8; S(12): 90.3; S(15): 4.8	AT2G33620.1	1.00741	1.29795	1.03077
APEPAAPDNASLLELFEYSNVNR	S(11): 0.0; Y(18): 10.9; S(19): 89.1	AT4G01090.1	1.00833	0.648556	0.817094
TIQFVDWCPTGFK	T(1): 0.0; T(10): 100.0	AT1G04820.1	1.00926	0.755248	1.85299
SFSGGECADWSK	S(1): 0.0; S(3): 100.0; S(11): 0.0	AT4G38900.1	1.00926	0.985435	1.05214
LGTLASGIFSDIQDR	T(3): 0.0; S(6): 100.0; S(10): 0.0	AT4G17890.1	1.01019	0.753568	0.848718
NVVEPISPMSAR	S(7): 100.0; S(10): 0.0	AT2G41900.1	1.01019	1.3282	1.18718
DQLSESMSFSSQMK	S(4): 0.0; S(6): 0.1; S(8): 33.3; S(10): 33.3; S(11): 33.3	AT5G03660.1	1.01019	1.2173	1.34188
VEPEESESDDVIIVRK	S(6): 99.9; S(8): 0.1	AT1G19870.1	1.01019	1.10389	0.896582
SQSEWAFHR	S(1): 0.0; S(3): 100.0	AT3G54620.1	1.01019	1.25679	1.04444
GGSFLAGNLSFNR	S(3): 0.0; S(10): 100.0	AT3G05090.1	1.01296	0.919067	0.92906
SEPEEDATVGGEEK	S(1): 99.9; T(8): 0.1	AT3G04610.1	1.01389	1.53318	1.08376
SLEANQVQQQQGAAASVSC	S(1): 0.0; S(16): 3.2; S(18): 96.8	AT1G15340.1	1.01389	1.35256	0.997436
SEPGFPGSFSASDK	S(1): 0.0; S(8): 99.2; S(10): 0.8; S(12): 0.0	AT4G37300.1	1.01481	1.03248	1.03248
SWVSPAER	S(1): 0.0; S(4): 100.0	AT5G63860.1	1.01481	1.46933	0.956411
DLSVGGPSHSLDAENEREVNRSDPFSEGNEQVMAFPGAR	S(3): 0.0; S(8): 0.4; S(10): 33.2; S(22): 33.2; S(26): 33.2	AT1G17210.1	1.01574	1.12741	1.1265
NEESVLLFPELILSPQERPPSR	S(4): 0.0; S(14): 100.0; S(21): 0.0	AT2G20960.1	1.01667	0.740967	0.955556
ITAELQAASSSDSK	T(2): 0.0; S(9): 33.3; S(10): 33.3; S(11): 33.3; S(13): 0.1	AT5G14740.1	1.01852	1.07617	0.98547
LLDGVGASSSAHGTPR	S(8): 0.5; S(9): 2.5; S(10): 97.1; T(14): 99.9	AT1G29220.2	1.01944	1.28031	0.990599
SSSSFDGDEPDVSWVQSLVK	S(1): 0.0; S(2): 0.0; S(3): 0.6; S(4): 99.4; S(13): 0.0; S(17): 0.0	AT2G41900.1	1.01944	1.01232	1.11197
SPSSSSSDYIK	S(1): 0.0; S(3): 95.6; S(4): 4.2; S(5): 0.2; S(6): 0.0; S(7): 0.0; Y(9): 0.0	AT5G58440.1	1.02037	1.02324	0.8
QNSAFENGSLPR	S(3): 100.0; S(9): 0.0	AT1G79830.4	1.02037	0.880423	1.19658
IAVASLTPQSPEGIDVAYK	S(5): 0.0; T(7): 0.4; S(10): 99.6; Y(18): 0.0	AT3G62800.1	1.02407	0.896385	1.0359
IGNSDVEDEK	S(4): 100.0	AT1G26300.1	1.02407	1.59619	0.994872
SPSLNALR	S(1): 0.0; S(3): 100.0	AT5G44460.1	1.02407	1.04592	1.04103
NFANSFGR	S(5): 100.0	AT1G42550.1	1.02407	0.765329	0.756411
IGIWQYGDIESDDEDTGPAR	Y(6): 0.0; S(11): 100.0; T(16): 0.0	AT5G07350.2	1.025	0.863621	1.04786
SGGYGSERGGGYGSER	S(1): 0.0; Y(4): 0.9; S(6): 99.1; Y(12): 0.0; S(14): 0.0	AT3G53460.4	1.025	2.33463	1.20256
VGADDLSDSEK	S(7): 100.0; S(9): 0.0	AT4G02510.1	1.02593	1.63231	0.711966
MKEEDVSSQNVNPR	S(7): 99.2; S(8): 0.8	AT1G17210.1	1.02685	1.60459	0.949573
KGYTSDEELEELDSPLTSIVDK	Y(3): 33.2; T(4): 33.2; S(5): 33.2; S(14): 0.3; T(17): 0.0; S(18): 0.0	AT2G42320.1	1.02685	0.481376	0.935898
FGNSPPR	S(4): 100.0	AT1G20760.1	1.0287	2.15317	0.740171
TVAAVAGSPGTPTTPGSARK	T(1): 0.0; S(8): 50.0; T(11): 50.0; T(13): 0.0; T(14): 0.0; S(17): 0.0	AT2G33830.2	1.0287	1.05348	0.951282
SLSSRDFGSSLPR	S(1): 33.3; S(3): 33.3; S(4): 33.3; S(9): 0.0; S(10): 0.0	AT5G12850.1	1.03056	1.02072	1.0718
TQRPPSPSLTAQR	T(1): 0.0; S(6): 99.2; S(8): 0.8; T(10): 0.0	AT4G23040.1	1.03148	1.53738	0.981197
AGSLEGLEFDFK	S(3): 100.0	AT5G14200.1	1.03148	1.00476	1.11026
SISSAQFFGNQNR	S(1): 99.7; S(3): 0.3; S(4): 0.0	AT5G46750.1	1.03333	1.04592	0.923932
CVSLNNLSDYEQTAETPK	S(3): 95.3; S(8): 4.4; Y(10): 0.2; T(13): 0.0; T(16): 0.0	AT1G74840.1	1.03426	1.0056	0.931624
ILNDSDSGELK	S(5): 0.2; S(7): 99.8	AT3G48050.1	1.03519	1.08037	1.10684
RTVQFVDWCPTGFK	T(2): 0.0; T(11): 100.0	AT5G19770.1	1.03611	0.959392	1.48205
TLSGNDKDQSGGEEETTSR	T(1): 0.0; S(3): 100.0; S(10): 0.0; T(16): 0.0; T(17): 0.0; S(18): 0.0	AT5G51300.1	1.03611	0.901425	0.942735
YVGFGSSPGPAPR	Y(1): 99.2; S(6): 0.4; S(7): 0.4	AT2G37550.1	1.03796	1.06356	1.05641
VFTYDNTASETDEVVETSTGK	T(3): 0.0; Y(4): 0.0; T(7): 0.0; S(9): 49.9; T(11): 49.9; T(17): 0.2; S(18): 0.0; T(19): 0.0	AT3G02830.1	1.03981	1.035	1.17692
VDFSNSLELIGSSK	S(4): 0.0; S(6): 0.0; S(12): 99.4; S(13): 0.6	AT3G23980.1	1.03981	0.825817	0.869231
QSMTSLNYPFYAVSAPASPTHHR	S(2): 0.0; T(4): 0.0; S(5): 0.0; Y(8): 49.9; Y(11): 49.9; S(14): 49.9; S(18): 49.9; T(20): 0.4	AT1G19350.3	1.03981	0.915707	1.16154
VIDSEINSALQSDNIDSDEEMTPGSFPFR	S(4): 0.0; S(8): 0.0; S(12): 1.1; S(17): 96.6; T(22): 1.1; S(25): 1.1	AT2G39795.1	1.03981	0.935869	1.14444
SSSPGYVGSYSVNK	S(1): 0.0; S(2): 5.7; S(3): 93.9; Y(6): 0.4; S(9): 0.0; Y(10): 0.0; S(11): 0.0	AT3G07810.2	1.04074	1.11145	1.12564
ATSPQPDGPSSTGGSLK	T(2): 0.7; S(3): 99.3; S(10): 0.0; S(11): 0.0; T(12): 0.0; S(15): 0.0	AT1G59610.1	1.04167	1.51638	0.92906
LLPLFPVTSPR	T(8): 0.6; S(9): 99.4	AT1G28280.1	1.04259	0.647716	1.11624
VDGSESEEETEEMIFGSSEAAK	S(4): 99.7; S(6): 99.7; T(10): 0.6; S(17): 0.0; S(18): 0.0	AT4G02510.1	1.0463	1.31643	1.11282
AESISDLENK	S(3): 99.7; S(5): 0.3	AT3G19770.1	1.0463	0.951831	1.17521
SINFSSFTSPDK	S(1): 100.0; S(5): 0.0; S(6): 0.0; T(8): 0.0; S(9): 0.0	AT2G26110.1	1.04722	0.999717	0.900855
NMDLLDSQLSDDDGRER	S(7): 50.0; S(10): 50.0	AT1G29400.1	1.04815	0.696441	1.0359
EVGSDRDGGSPQDNGR	S(4): 99.1; S(10): 0.9	AT2G37340.1	1.04815	1.96919	0.582051
SGFSLSTIER	S(1): 0.0; S(4): 1.1; S(6): 89.7; T(7): 9.1	AT5G08050.1	1.04907	0.934189	0.91453
HVESMSQLPSGAGK	S(4): 49.8; S(6): 49.8; S(10): 0.4	AT5G36880.2	1.04907	1.40212	1.11624
FENVFSSISSSPTK	S(6): 0.0; S(7): 0.0; S(9): 0.0; S(10): 0.2; S(11): 99.8; T(13): 0.0	AT4G12770.1	1.04907	0.775411	1.12735
IIQLPQSSPDESPNASTK	S(7): 0.0; S(8): 0.0; S(12): 100.0; S(16): 0.0; T(17): 0.0	AT4G29860.1	1.05093	0.848499	1.18718
YDSFNAQSYDSSSNNNASETPK	Y(1): 92.4; S(3): 6.5; S(8): 0.5; Y(9): 0.5; S(11): 0.0; S(12): 0.0; S(13): 0.0; S(18): 0.0; T(20): 0.0	AT1G21630.2	1.05093	0.959392	1.04017
SRSDLGSDLYGK	S(1): 91.1; S(3): 8.9; S(7): 0.0; Y(10): 0.0	AT1G20110.1	1.05185	0.93755	1.01111
AASGSLAPPNADRSR	S(3): 0.0; S(5): 0.0; S(14): 100.0	AT4G11740.1	1.05278	2.09941	0.831624
ISTELATPDSPK	S(2): 0.0; T(3): 0.0; T(7): 0.0; S(10): 100.0	AT1G72390.1	1.05278	0.987115	0.905129
DVVLSSSSFLR	S(5): 25.0; S(6): 25.0; S(7): 25.0; S(8): 25.0	AT1G72710.1	1.05463	0.833377	0.797436
SDSQSSLNFSER	S(1): 0.3; S(3): 99.3; S(5): 0.3; S(6): 0.0; S(10): 0.0	AT4G35470.1	1.05463	0.848499	0.898291
TDSEVTSLAASSPARSPR	T(1): 0.0; S(3): 0.0; T(6): 40.0; S(7): 40.0; S(11): 40.0; S(12): 40.0; S(16): 40.0	AT1G45688.1	1.05556	1.31811	0.932479
EVSTLSDPGSPR	S(3): 0.0; T(4): 0.0; S(6): 0.0; S(10): 100.0	AT4G05150.1	1.05556	1.23914	0.807693
LENSVQQGSSPR	S(4): 0.0; S(9): 1.4; S(10): 98.6	AT2G15860.2	1.05648	1.07365	0.87094
VALTSLQSLPR	T(4): 0.6; S(5): 0.6; S(8): 98.9	AT1G76850.1	1.05741	0.935869	0.952992
GGSLQNPSPTAPSRK	S(3): 0.0; S(8): 100.0; T(10): 0.0; S(13): 0.0	AT5G53620.1	1.05741	1.02156	1.15897
AVSEASSSFGAGYVAGPVTFIFEK	S(3): 20.0; S(6): 20.0; S(7): 20.0; S(8): 20.0; Y(13): 20.0; T(19): 0.0	AT4G20260.4	1.05926	0.782131	1.06581
HAETDDELLEK	T(4): 100.0	AT3G18240.1	1.06019	1.36852	1.03932
AASQMAGSPSVLK	S(3): 0.0; S(8): 99.5; S(10): 0.5	AT3G54760.1	1.06019	1.16018	1.12479
DETTSESGSALCPEK	T(3): 0.9; T(4): 0.9; S(5): 0.9; S(7): 96.4; S(9): 0.9	AT3G05900.1	1.06111	1.34752	1.0453
ASSFIRGGTDQLQTAR	S(2): 0.5; S(3): 99.5; T(9): 0.0; T(14): 0.0	AT3G11820.1	1.06111	0.876222	1.34615
NQPGNPNPDAEVIALSPK	S(16): 100.0	AT1G14580.1	1.06296	0.998037	1.15043
ELDSSSEAVSGNSDKVGADDLSDSEK	S(4): 0.0; S(5): 0.0; S(6): 0.2; S(10): 25.0; S(13): 25.0; S(22): 25.0; S(24): 25.0	AT4G02510.1	1.06481	1.03668	1.04274
IEMTSPVVTK	T(4): 50.0; S(5): 50.0; T(9): 0.0	AT2G37970.1	1.06574	1.52142	0.727351
AMPRIDSEGVLCGASFK	S(7): 100.0; S(15): 0.0	AT3G15450.1	1.06759	0.546904	2.01539
AIAPPELSPR	S(8): 100.0	AT2G16485.1	1.06852	1.0098	0.938462
SGSRPQLDLSK	S(1): 1.4; S(3): 98.4; S(10): 0.2	AT4G32180.1	1.06944	1.17194	0.917094
SESGNRLSETDVGALYSQLK	S(1): 0.8; S(3): 95.8; S(8): 0.8; T(10): 0.8; Y(16): 0.8; S(17): 0.8	AT5G59210.1	1.06944	0.809015	1.63932
NSFFSPPTPSR	S(2): 0.0; S(5): 0.0; T(8): 99.5; S(10): 0.5	AT5G03040.1	1.0713	1.00392	0.836752
ITTEASAGVETTPAPVFSEPEVNAVPFASDEDEK	T(2): 0.0; T(3): 0.0; S(6): 0.0; T(11): 0.0; T(12): 0.0; S(18): 0.0; S(29): 100.0	AT4G39680.1	1.0713	1.0014	0.90171
ELALLNSNNLREESPGPSGGGSVSPFNSSGK	S(7): 25.0; S(14): 25.0; S(18): 25.0; S(22): 25.0; S(24): 0.2; S(28): 0.0; S(29): 0.0	AT2G38610.1	1.07222	0.952671	1.08974
DLSEDENMEEAEEK	S(3): 100.0	AT5G53440.1	1.07222	1.49033	1.10427
RQGSSGIVWDDR	S(4): 98.9; S(5): 1.1	AT1G80180.1	1.07222	2.00279	0.90171
RLSYPTSPALPKPR	S(3): 0.1; Y(4): 33.3; T(6): 33.3; S(7): 33.3	AT5G03040.1	1.07315	1.98851	0.7
SSSSSSWGFVDPDLQR	S(1): 5.7; S(2): 5.7; S(3): 71.7; S(4): 5.7; S(5): 5.7; S(6): 5.7	AT2G19460.1	1.07315	1.03164	1.12991
VNSEEIADGFEPKPVSR	S(3): 100.0; S(16): 0.0	AT3G48440.1	1.07315	0.871182	1.16239
SPTVVTVQPSSPRFPISTPTAGAQR	S(1): 0.0; T(3): 0.0; T(6): 0.3; S(10): 49.8; S(11): 49.8; S(17): 0.0; T(18): 0.0; T(20): 0.0	AT1G11360.1	1.07315	0.804814	1.04188
ASLTRFDSIGSTR	S(2): 0.0; T(4): 0.0; S(8): 100.0; S(11): 0.0; T(12): 0.0	AT1G21630.2	1.07407	0.85186	1.08205
KLGTLASGIFSDIQDR	T(4): 99.0; S(7): 1.0; S(11): 0.0	AT4G17890.1	1.07407	0.810695	0.898291
GTGTANQCPTIDGGSETFSFK	T(2): 0.0; T(4): 0.0; T(10): 25.0; S(15): 25.0; T(17): 25.0; S(19): 25.0	AT3G50820.1	1.07407	0.970313	1.05299
VRDESFDEAVLDSPEVKR	S(5): 0.0; S(13): 100.0	AT1G13360.1	1.07407	1.00896	1.13932
RNSISTPSLPPK	S(3): 99.0; S(5): 0.8; T(6): 0.1; S(8): 0.0	AT5G10470.2	1.075	1.19714	0.871795
SKGSLGSLNMIIGK	S(1): 0.2; S(4): 99.8; S(7): 0.0	AT1G32150.1	1.07593	0.364603	0.983761
SDSPGKDEPGYNK	S(1): 2.1; S(3): 97.9; Y(11): 0.0	AT2G04410.1	1.07593	1.32736	0.917094
NLGSVKLEPQQIQAMR	S(4): 100.0	AT1G43850.1	1.07685	1.11817	1.08803
AVGSHCSLSEMDDLDLTR	S(4): 99.5; S(7): 99.5; S(9): 1.0; T(17): 0.0	AT1G35580.1	1.07778	0.872862	1.14188
VLGAEAVANLEQNAAGSK	S(17): 100.0	AT4G36730.1	1.07963	0.808174	0.944445
EVNISGSQNEGEDDSK	S(5): 13.9; S(7): 86.1; S(15): 0.0	AT1G33680.1	1.07963	1.47101	0.922223
ADESPEKVTVVPK	S(4): 98.0; T(9): 2.0	AT3G25070.1	1.07963	1.14337	0.848718
QSSLYSLTFDELQSTLGEPGK	S(2): 19.9; S(3): 19.9; Y(5): 19.9; S(6): 19.9; T(8): 19.9; S(14): 0.1; T(15): 0.1	AT1G49720.2	1.07963	1.02072	0.847009
QVSSPWTQIVR	S(3): 99.6; S(4): 0.4; T(7): 0.0	AT4G35890.1	1.08056	0.990476	1.02735
TLGGILLPSTAQSKPQGGEVVAVGEGR	T(1): 100.0; S(9): 0.0; T(10): 0.0; S(13): 0.0	AT5G20720.1	1.08056	1.07701	1.25641
LTPPGSPPILSASGTPK	T(2): 0.0; S(6): 100.0; S(11): 0.0; S(13): 0.0; T(15): 0.0	AT4G15545.1	1.08148	0.846819	0.939317
GRSSDRERPIEDDGQSSSR	S(3): 50.0; S(4): 50.0; S(16): 0.0; S(17): 0.0; S(18): 0.0	AT3G59290.1	1.08241	1.77009	1.06239
EESEEEEGDFGFDLFG	S(3): 100.0	AT4G25890.1	1.08611	0.727525	0.989744
GEISPSGVVTVKGDEALVPR	S(4): 49.9; S(6): 49.9; T(10): 0.1	AT5G62260.1	1.08796	0.845139	0.892308
LSFGDESLKPPPSPGSMSR	S(2): 0.0; S(7): 0.8; S(13): 97.6; S(16): 0.8; S(18): 0.8	AT4G38900.1	1.08796	1.14505	1.19829
RLSSDLRPLAAADLTGDSLPSEER	S(3): 50.0; S(4): 50.0; T(15): 0.0; S(18): 0.0; S(21): 0.0	AT4G28240.1	1.08796	0.910666	1.24444
TPYHPMMDDDGSLSPR	T(1): 0.0; Y(3): 0.0; S(12): 100.0; S(14): 100.0	AT5G52200.2	1.08889	1.06608	1.00256
LSGGDHIHAGTVVGK	S(2): 0.0; T(11): 100.0	ATCG00490.1	1.08981	1.26603	0.998291
DNDGNESPRKLDLDGLTPFEK	S(7): 100.0; T(17): 0.0	AT1G55150.1	1.08981	0.836738	0.990599
SFGNLGEIGSVK	S(1): 100.0; S(10): 0.0	AT5G24890.1	1.09074	1.25595	1.11026
WLPNIQDCEEHSAQSAR	S(12): 100.0; S(15): 0.0	AT1G17210.1	1.09167	0.794733	0.937607
ASSGPDLSEIPNPADFPVIRK	S(2): 1.1; S(3): 98.9; S(8): 0.0	AT5G59210.1	1.09167	0.798933	1.81539
RPLSPSSAVVETSATEER	S(4): 91.5; S(6): 4.3; S(7): 4.3; T(12): 0.0; S(13): 0.0; T(15): 0.0	AT1G01840.1	1.09167	1.14505	1.04274
LAAPSSPFDDDSDDVDEQPLVR	S(5): 0.1; S(6): 0.8; S(12): 99.1	AT4G11740.1	1.09259	0.934189	1.2
FGPPRDQSPPRNAGR	S(8): 100.0	AT1G70180.2	1.09444	1.59115	0.738462
AYSAELSRGESANDILSALANR	Y(2): 0.3; S(3): 0.3; S(7): 49.7; S(11): 49.7; S(17): 0.0	AT1G22620.1	1.09537	1.2089	1.04103
ESLAAALALVHEHEESPK	S(2): 0.0; S(16): 100.0	AT5G25520.2	1.09907	1.10977	0.694017
NQPGNPNPDAEVVALSPK	S(16): 100.0	AT2G02080.1	1.1	0.961072	1.05897
AHGTDPSPPMSPILGATR	T(4): 49.8; S(7): 99.3; S(11): 50.2; T(17): 0.7	AT3G23920.1	1.1	1.3492	1.30769
AQPRPPSPSLTAQR	S(7): 99.6; S(9): 0.4; T(11): 0.0	AT4G11740.1	1.10278	1.23494	1.02821
SYSGSLYR	S(1): 0.6; Y(2): 98.8; S(3): 0.6; S(5): 0.0; Y(7): 0.0	AT5G14720.1	1.1037	0.94007	0.944445
SNPATNEWIPATEEDFDSESSSKPNRSESS	S(1): 0.0; T(5): 0.0; T(12): 19.9; S(18): 19.9; S(20): 19.9; S(21): 19.9; S(22): 19.9; S(27): 0.1; S(29): 0.1; S(30): 0.1	AT4G37300.1	1.1037	0.94259	1.11795
SGSFGSGLVNR	S(1): 100.0; S(3): 0.0; S(6): 0.0	AT4G22740.1	1.10648	1.04088	0.95812
GSESPGVDGNTNALDYTTK	S(2): 1.0; S(4): 98.0; T(11): 1.0; Y(16): 0.0; T(17): 0.0; T(18): 0.0	AT1G51690.3	1.11019	1.17446	1.24444
SGSSNQSPNELAAEEK	S(1): 0.0; S(3): 0.0; S(4): 0.0; S(7): 100.0	AT1G28280.1	1.11204	1.26267	1.14786
VISPQHELATLR	S(3): 100.0; T(10): 0.0	AT3G09600.1	1.11296	1.09549	0.912821
EVSTLSDPGSPRRDVPSPYGSTSSAPVMR	S(3): 0.0; T(4): 0.2; S(6): 0.2; S(10): 14.2; S(17): 14.2; Y(19): 14.2; S(21): 14.2; T(22): 14.2; S(23): 14.2; S(24): 14.2	AT4G05150.1	1.11389	1.11985	1.14017
RGSEANWALANSR	S(3): 100.0; S(12): 0.0	AT3G15450.1	1.11667	1.45505	1.56068
MDGRFSPVGAGR	S(6): 100.0	AT3G07810.2	1.11852	1.58275	1.24786
NVSLQSHEDLAR	S(3): 99.6; S(6): 0.4	AT1G20110.1	1.12315	1.31727	0.963248
SISSAQYFGDQNK	S(1): 94.1; S(3): 5.5; S(4): 0.4; Y(7): 0.0	AT4G17890.1	1.125	0.948471	0.909402
SFGDVNEIGAR	S(1): 100.0	AT4G32285.1	1.12963	0.888824	0.946154
EVTFGDLGSK	T(3): 0.0; S(9): 100.0	AT5G04930.1	1.12963	1.31559	0.968376
HPEYFADSPSTGMDPATRDE	Y(4): 0.0; S(8): 99.7; S(10): 0.2; T(11): 0.0; T(17): 0.0	AT4G31720.2	1.13148	1.41136	1.42051
TSSAANLFTGSTR	T(1): 33.3; S(2): 33.3; S(3): 33.3; T(9): 0.0; S(11): 0.0; T(12): 0.0	AT1G71860.1	1.13241	1.16606	1.31282
ATSALSEAK	T(2): 0.6; S(3): 99.3; S(6): 0.1	AT2G30930.1	1.13241	1.12741	0.610257
VYGPHFASPK	Y(2): 0.0; S(8): 100.0	AT2G30860.1	1.13333	0.946791	1.24188
IDSEGVLCGASFK	S(3): 100.0; S(11): 0.0	AT3G15450.1	1.13333	1.04928	1.22308
LLASSSSVGK	S(4): 0.2; S(5): 4.2; S(6): 95.3; S(7): 0.2	AT2G26280.1	1.13426	1.03164	0.97265
AFLDEDDPNQLPQSPK	S(14): 100.0	AT2G30530.1	1.13519	0.93755	1.25641
ITTQPINIR	T(2): 2.5; T(3): 97.5	AT1G28330.5	1.13519	0.887144	0.937607
DVDMLLDGVQEDTEEIVTTPTNK	T(13): 0.1; T(18): 13.9; T(19): 83.4; T(21): 2.6	AT1G67630.1	1.13611	0.947631	1.01282
ALGSFRSNATN	S(4): 6.0; S(7): 94.0; T(10): 0.0	AT4G35100.1	1.13796	1.37272	1.0547
VVADDARSEDSPEGEK	S(8): 100.0; S(11): 100.0	AT5G15270.2	1.14259	1.31307	0.911111
ASSFVYSPGR	S(2): 0.8; S(3): 99.2; Y(6): 0.0; S(7): 0.0	AT1G08680.4	1.14444	0.923268	1.06325
SGSAPPTVEGLLR	S(1): 0.0; S(3): 100.0; T(7): 0.0	AT3G10360.1	1.14444	1.07449	1.05727
NSVVSPVVGAGGDSSK	S(2): 0.0; S(5): 100.0; S(14): 0.0; S(15): 0.0	AT2G37340.1	1.14537	1.78605	0.971795
IVDVSESTDEAEVQQVEPVDVQPVK	S(5): 33.3; S(7): 33.3; T(8): 33.3	AT3G05900.1	1.14722	0.827497	1.11539
ELDFQYSPFSAQQSMQSR	Y(6): 0.0; S(7): 0.0; S(10): 0.0; S(14): 100.0; S(17): 0.0	AT1G29350.1	1.14722	0.978714	1.09316
SLEHSDGPSILDK	S(1): 94.0; S(5): 6.0; S(9): 0.0	AT4G01290.1	1.14907	0.997197	0.878633
ATSGPAYPER	T(2): 99.4; S(3): 0.6; Y(7): 0.0	AT3G05420.2	1.15093	1.9171	1.04872
EAPVGFTPPQLDPNTPSPIFAGSTGGLLR	T(7): 0.0; T(15): 0.2; S(17): 3.0; S(23): 14.9; T(24): 81.9	AT4G02770.1	1.15185	0.901425	0.978633
FSYNSYPDSTDSSPR	S(2): 0.0; Y(3): 0.0; S(5): 0.0; Y(6): 0.0; S(9): 0.0; T(10): 0.0; S(12): 3.6; S(13): 96.4	AT5G64430.1	1.15278	1.01484	0.888035
GLAYDTSDDQQDITR	Y(4): 0.2; T(6): 99.6; S(7): 0.2; T(14): 0.0	AT2G39730.1	1.15278	1.24587	1.2735
SFTNLTAEAASALTSSSSMK	S(1): 10.3; T(3): 10.3; T(6): 79.1; S(11): 0.3; T(14): 0.0; S(15): 0.0; S(16): 0.0; S(17): 0.0; S(18): 0.0	AT5G21940.1	1.15463	1.07281	1.18547
EGGGYGGGDGGSYGGGGGGW	Y(5): 0.0; S(12): 96.4; Y(13): 3.6	AT4G39260.1	1.15463	1.16522	1.26581
EITGSGIFSR	T(3): 0.0; S(5): 100.0; S(9): 0.0	AT1G78150.3	1.15463	0.799773	1.02906
TSLPDRPISAGR	T(1): 0.0; S(2): 0.0; S(9): 100.0	AT3G08670.1	1.15648	1.31811	0.937607
GGGYGSERGGGYGSER	Y(4): 0.0; S(6): 100.0; Y(12): 0.0; S(14): 0.0	AT3G53460.4	1.16204	2.10697	1.48547
KETEEDVSSPADIIEK	T(3): 0.0; S(8): 8.8; S(9): 91.2	AT3G05900.1	1.16296	1.12657	0.926496
DLGLTLAADALNAGYNSDEEVYAAAK	T(5): 0.0; Y(15): 33.3; S(17): 33.3; Y(22): 33.3	AT2G47330.1	1.16481	0.670398	0.82906
KSASFHTLDELEVR	S(2): 99.7; S(4): 0.3; T(7): 0.0	AT1G64500.1	1.16574	0.929989	0.931624
RQGSSGIVFDDR	S(4): 99.3; S(5): 0.7	AT1G15400.3	1.16667	1.37944	1.03761
VQASIAANTWVVSGSPQTK	S(4): 0.0; T(9): 0.0; S(13): 4.3; S(15): 91.5; T(18): 4.3	AT1G17880.1	1.16944	0.978714	1.18974
SYSAGSNVAPR	S(1): 0.6; Y(2): 98.8; S(3): 0.6; S(6): 0.0	AT5G04840.1	1.16944	1.59535	1.05299
TSESGSALSPEK	T(1): 0.0; S(2): 0.0; S(4): 0.0; S(6): 0.0; S(9): 100.0	AT3G05900.1	1.17037	1.13077	0.710257
TRETLESALLKSPSPDNNNVSEK	T(1): 0.1; T(4): 0.1; S(7): 0.6; S(12): 98.9; S(14): 99.3; S(21): 1.0	AT1G19870.1	1.17037	1.21562	0.85812
LGDGAAESLHVK	S(8): 100.0	AT3G52930.1	1.1713	0.837578	1.20171
YRPEPSETGSPERK	Y(1): 0.0; S(6): 0.0; T(8): 0.8; S(10): 99.2	AT4G28610.1	1.17315	1.28115	1.11453
NYPSTGSAVLLPLK	Y(2): 0.6; S(4): 93.2; T(5): 12.5; S(7): 93.7	AT1G19900.1	1.17315	0.877063	1.11795
SSLNAWGTSSLSPR	S(1): 0.0; S(2): 0.0; T(8): 25.0; S(9): 25.0; S(10): 25.0; S(12): 25.0	AT4G24680.1	1.17315	1.0392	0.925641
LTYTLDEIEGPFEVGSDGSVK	T(2): 0.0; Y(3): 0.0; T(4): 0.0; S(16): 50.0; S(19): 50.0	AT3G50820.1	1.17593	1.0392	1.00427
TPNSDAEVIALSPK	T(1): 0.0; S(4): 0.0; S(12): 100.0	AT2G02070.1	1.17685	1.11061	1.04359
KFSEQNIGAAPPSYEEAVSESR	S(3): 100.0; S(13): 0.0; Y(14): 0.0; S(19): 0.0; S(21): 0.0	AT3G59290.1	1.17685	0.926628	1.27949
YVVDEPSKDETTSESGSALCPEK	Y(1): 0.1; S(7): 63.6; T(11): 7.3; T(12): 7.3; S(13): 7.3; S(15): 7.3; S(17): 7.3	AT3G05900.1	1.17685	0.830017	1.12821
ESNIVDGSGSPGVK	S(2): 0.0; S(8): 0.6; S(10): 99.4	AT5G47480.1	1.1787	1.69868	0.968376
SASEWAFNR	S(1): 0.0; S(3): 100.0	AT5G28770.2	1.18056	1.24755	1.0906
SEETLKETDTESVEK	S(1): 0.0; T(4): 0.0; T(8): 0.7; T(10): 0.7; S(12): 98.7	AT3G05900.1	1.18056	0.992156	1.14359
TPGESAAASQSAVPVEHRLSPVGR	T(1): 0.0; S(5): 0.0; S(9): 2.0; S(11): 96.1; S(20): 2.0	AT1G71080.1	1.18333	1.42313	1.11197
TVDGETENLPNGDSSPK	T(1): 0.0; T(6): 0.0; S(14): 50.0; S(15): 50.0	AT4G28080.1	1.18704	1.07701	0.912821
SGPDSDGRVSPFVSPGVASK	S(1): 0.0; S(5): 0.5; S(10): 99.5; S(14): 0.0; S(19): 0.0	AT3G07660.1	1.18796	1.15682	1.16239
SRGSLGSLNMITGK	S(1): 0.0; S(4): 99.9; S(7): 0.0; T(12): 0.0	AT2G35530.1	1.19074	1.01232	0.98547
SASSLDLNLR	S(1): 0.4; S(3): 99.3; S(4): 0.4	AT4G32340.1	1.19537	1.18538	1.28633
YSLDNNPSSVLSPR	Y(1): 0.0; S(2): 0.0; S(8): 0.0; S(9): 0.0; S(12): 100.0	AT4G00752.1	1.19537	0.784652	1.25299
AHGTAVGLPSEDDMGNSEVGHNALGAGR	T(4): 33.3; S(10): 33.3; S(17): 33.3	AT1G09780.1	1.19537	1.22066	1.02137
ESSDEALVSMLASR	S(2): 0.3; S(3): 99.7; S(9): 0.0; S(13): 0.0	AT5G40450.1	1.19722	0.928309	1.07607
IELQSQSWPMQQSFSPEK	S(5): 0.0; S(7): 0.0; S(13): 1.2; S(15): 98.8	AT4G38470.1	1.19815	1.1753	1.25556
DKFGVPAVSLPSPK	S(9): 0.3; S(12): 99.7	AT5G48650.1	1.19907	0.661157	1.34444
FGEWDVNDPSSAEGFTVIFNK	S(10): 33.3; S(11): 33.3; T(16): 33.3	AT2G04410.1	1.19907	0.831697	1.55128
IIDGSPPPSPK	S(5): 100.0; S(9): 100.0	AT2G37340.1	1.2	1.75328	0.864103
SFSGDFFER	S(1): 99.8; S(3): 0.2	AT3G06868.1	1.2037	1.00392	0.917949
NSPMGFGSESGAELEK	S(2): 0.7; S(8): 92.2; S(10): 7.2	AT5G52310.1	1.20556	1.42985	0.946154
ENNIIDAGDSEK	S(10): 100.0	AT4G39680.1	1.21019	1.28955	0.978633
DVIGSDDEGVPGIDHNAYLDAAAPGIK	S(5): 97.7; Y(18): 2.3	AT5G16270.1	1.21111	0.988796	0.893163
TYVADVSEYLGSNSPRDPYLER	T(1): 0.0; Y(2): 0.0; S(7): 0.2; Y(9): 33.2; S(12): 33.2; S(14): 33.2; Y(19): 0.2	AT3G11330.1	1.21204	0.931669	1.01624
EKPLVQVLSDDDSEVK	S(9): 99.3; S(13): 0.7	AT3G17160.1	1.21852	1.05432	1.06068
IGSSEMLIEGEDVR	S(3): 50.0; S(4): 50.0	AT4G01290.1	1.22037	1.15093	1.13932
RAASGSLAPPNADR	S(4): 100.0; S(6): 0.0	AT4G11740.1	1.22685	1.95743	1.06154
AASEEGEAVEEEVK	S(3): 100.0	AT5G52310.1	1.22778	1.5357	0.911966
VYSDDERSDHGVQAGYR	Y(2): 66.7; S(3): 66.7; S(8): 66.7; Y(16): 0.0	AT2G01190.1	1.23148	1.61635	1.12137
TGSLESPLR	T(1): 0.0; S(3): 100.0; S(6): 0.0	AT2G37080.1	1.23333	0.860261	1.05897
APEEDEEDSGDEDDDRPPKR	S(9): 100.0	AT1G47970.1	1.23704	1.72976	1.12479
FKVTSADLSPK	T(4): 0.2; S(5): 0.2; S(9): 99.6	AT5G14720.1	1.23889	0.804814	0.962394
SRSDLGSDLYGKR	S(1): 0.0; S(3): 99.2; S(7): 0.8; Y(10): 0.0	AT1G20110.1	1.23981	1.30551	1.12393
ARSPPRVEQER	S(3): 100.0	AT5G54310.1	1.24537	2.55894	1.04615
YAGTEVEFNDVK	Y(1): 0.1; T(4): 99.9	AT5G20720.1	1.24815	1.23326	1.07265
RAFFDSADWALLK	S(6): 100.0	AT4G16146.1	1.24907	0.914867	1.27436
IQDAIISPVDKVDTEEQPLSK	S(7): 98.1; T(14): 1.9; S(20): 0.0	AT3G13222.1	1.25093	0.881263	1.31966
SSDAEEVSDTEDEWLK	S(1): 0.0; S(2): 0.0; S(8): 11.0; T(10): 89.0	AT5G52960.1	1.25185	1.08709	1.54445
ASFIASPR	S(2): 0.0; S(6): 100.0	AT3G02830.1	1.25185	1.29123	1.05727
SVVELTSGVSEDGK	S(1): 0.0; T(6): 0.0; S(7): 0.2; S(10): 99.8	AT1G17370.1	1.25278	0.987115	1.03162
SSSMAGGGSGSGDYGGPIK	S(1): 20.0; S(2): 20.0; S(3): 20.0; S(9): 20.0; S(11): 20.0; Y(14): 0.1	AT5G19050.1	1.25463	0.958552	1.1
NMDLLDSQLSDDDGRERS	S(7): 1.1; S(10): 98.9; S(18): 0.0	AT1G29400.1	1.25556	0.840098	1.15812
EGGDVASLDAAEAQTPKR	S(7): 0.0; T(15): 100.0	AT2G26460.1	1.25926	0.893864	1.0453
LYEQPGEVDSLDSPSK	Y(2): 0.0; S(10): 0.0; S(13): 100.0; S(15): 0.0	AT4G25770.1	1.26111	1.35844	1.06325
LQNLAGQRSDVLENLTPNVR	S(9): 100.0; T(16): 0.0	AT4G26110.1	1.26389	0.872022	1.2
SGSGDDEEGSYGR	S(1): 0.0; S(3): 100.0; S(10): 0.0; Y(11): 0.0	AT5G39570.1	1.26667	0.819096	0.612821
NRSGSGDDEEGSYGR	S(3): 50.0; S(5): 50.0; S(12): 0.0; Y(13): 0.0	AT5G39570.1	1.27222	0.956872	0.923932
TQLDLLEQLTSTSDGYLSDGGGSR	T(1): 0.0; T(10): 0.0; S(11): 0.0; T(12): 0.0; S(13): 0.0; Y(16): 1.2; S(18): 97.7; S(23): 1.2	AT2G42975.1	1.27315	1.01064	1.23077
AQISEPELAAEHEEVK	S(4): 100.0	AT1G20440.1	1.28241	1.52898	1.00256
GGMTSHAAVVAR	T(4): 99.5; S(5): 0.5	AT4G15530.5	1.28426	0.630914	1.47094
VEEIRSPQTINK	S(6): 99.8; T(9): 0.2	AT4G01290.1	1.29074	1.14169	0.856411
HVVDEPANEEKPSESSAALSPEK	S(13): 25.0; S(15): 25.0; S(16): 25.0; S(20): 25.0	AT3G05900.1	1.29074	1.01736	1.20855
VNNNNDSEVETSKPSSPK	S(7): 0.0; T(11): 0.0; S(12): 0.2; S(15): 49.9; S(16): 49.9	AT5G55640.1	1.29444	1.49201	1.37265
FVYDKSPEEVTGEEHGK	Y(3): 0.6; S(6): 98.9; T(11): 0.6	AT3G16420.1	1.30093	1.09885	1.19744
AFFDSADWALGK	S(5): 100.0	AT1G69510.1	1.30463	0.868662	1.30086
TAGGLLLTETTK	T(1): 100.0; T(8): 0.0; T(10): 0.0; T(11): 0.0	AT5G20720.1	1.31389	1.09213	0.992308
SGSGTSLNGDLPQSVSR	S(1): 0.2; S(3): 99.5; T(5): 0.2; S(6): 0.0; S(14): 0.0; S(16): 0.0	AT5G47480.1	1.31574	1.14421	0.97265
GKVAGASADILDAAEK	S(7): 100.0	AT1G13930.1	1.32315	0.976194	1.25299
SKSSEDIYSR	S(1): 49.9; S(3): 49.9; S(4): 0.1; Y(8): 0.0; S(9): 0.0	AT2G37550.1	1.33519	1.9129	1.15385
VPEAQITNSATPTTTPR	T(7): 33.3; S(9): 33.3; T(11): 33.3; T(13): 0.1; T(14): 0.0; T(15): 0.0	AT4G39680.1	1.33519	1.7222	1.18034
RAPEEDEEDSGDEDDDRPPKR	S(10): 100.0	AT1G47970.1	1.33611	2.00615	1.33504
ALMEYKEEVSK	Y(5): 100.0; S(10): 0.0	AT2G46110.1	1.33981	1.1753	1.07009
FDSFNSNNNDAFSLSR	S(3): 99.8; S(6): 0.2; S(13): 0.0; S(15): 0.0	AT1G21630.2	1.34167	1.15934	0.963248
RTIQFVDWCPTGFK	T(2): 0.0; T(11): 100.0	AT1G04820.1	1.35278	1.06776	1.22479
GFSDSDTNVNR	S(3): 0.4; S(5): 99.3; T(7): 0.4	AT2G01190.1	1.36481	1.21142	0.986325
INELEQSINDLRAEMGVEGTPPPASK	S(7): 0.7; T(20): 99.2; S(25): 0.0	AT4G15802.1	1.36759	0.656117	2.32821
APEYALVTQNSDPTSPR	Y(4): 0.0; T(8): 0.0; S(11): 0.0; T(14): 4.7; S(15): 95.3	AT4G08330.1	1.37407	1.17614	1.26838
MYYQAPSEFGFGK	Y(2): 0.0; Y(3): 0.0; S(7): 100.0	AT2G41430.1	1.37778	1.16354	1.05983
SDSNGNVEPVASERER	S(1): 0.7; S(3): 99.3; S(12): 0.0	AT4G24100.1	1.39907	1.76673	1.20086
KKLGTLASGIFSDIQDR	T(5): 49.8; S(8): 49.8; S(12): 0.3	AT4G17890.1	1.40185	0.877063	1.39573
SKSFTNLTAEAASALTSSSSMK	S(1): 12.9; S(3): 12.9; T(5): 61.1; T(8): 12.9; S(13): 0.1; T(16): 0.9; S(17): 3.3; S(18): 14.2; S(19): 67.3; S(20): 14.2	AT5G21940.1	1.40833	1.06272	1.49402
ISSATAFTHVLHSR	S(2): 33.3; S(3): 33.3; T(5): 33.3; T(8): 0.0; S(13): 0.0	AT2G31670.1	1.40833	1.27443	1.60513
KITTQPINIR	T(3): 99.5; T(4): 0.5	AT1G28330.5	1.41481	0.803974	1.32735
SGGGGGYSGGGGSYGGGGGRR	S(1): 0.0; Y(7): 0.0; S(8): 2.0; S(13): 2.0; Y(14): 96.0	AT2G21660.1	1.4213	1.99775	1.29744
GESEPIAAAAAVAGPSSPQSR	S(3): 0.0; S(16): 33.3; S(17): 33.3; S(20): 33.3	AT4G35890.1	1.4287	1.11481	1.14872
EALPALTDELIGDMMSPPWR	T(7): 0.0; S(16): 100.0	AT3G23490.1	1.43241	0.797253	1.44444
TSEEGSQSPEQVK	T(1): 0.0; S(2): 0.0; S(6): 0.0; S(8): 100.0	AT4G13350.1	1.45185	1.69952	0.9
DFSTDTDSEIGSPLSPQLR	S(3): 0.0; T(4): 0.0; T(6): 0.0; S(8): 0.0; S(12): 0.0; S(15): 100.0	AT1G20770.1	1.47685	1.26603	1.40171
VKATTPTPDKEPLLK	T(4): 86.1; T(5): 12.0; T(7): 1.9	AT1G15340.1	1.48056	0.921588	1.40598
KVSNPSFIAAQSK	S(3): 99.7; S(6): 0.3; S(12): 0.0	AT1G19870.1	1.48241	1.07197	0.966667
IALESESPAK	S(5): 0.0; S(7): 100.0	AT3G61260.1	1.5	1.366	1.23419
VLVTGLPSSASWQDLK	T(4): 0.0; S(8): 0.0; S(9): 0.1; S(11): 99.9	AT1G02840.1	1.50278	1.25007	1.08974
NIEDIFSSGSRR	S(7): 1.3; S(8): 9.9; S(10): 88.8	AT1G59870.1	1.51667	1.08625	1.25897
SFGNLMEAASK	S(1): 100.0; S(10): 0.0	AT2G24550.1	1.51944	1.37692	2.39402
GQGSIQQLLAAEVEAQHIVNAAR	S(4): 100.0	AT3G01390.1	1.53333	1.0434	1.70427
RGSFESLSR	S(3): 99.5; S(6): 0.5; S(8): 0.0	AT4G38710.2	1.53981	1.03248	1.26752
ELAEQIAKDPSFNQLAEQLQR	S(11): 100.0	AT2G17390.1	1.56759	0.798933	1.64615
AAAASSWSDNSGTESSPR	S(5): 0.0; S(6): 0.3; S(8): 98.6; S(11): 0.3; T(13): 0.3; S(15): 0.3; S(16): 0.3	AT1G59610.1	1.56852	1.23746	1.29915
DRFYIQPLSPTEAAAR	Y(4): 0.0; S(9): 100.0; T(11): 0.0	AT4G05180.1	1.58704	1.02408	1.65897
AASNPNVAALIEQK	S(3): 100.0	AT5G07940.1	1.5963	1.05096	1.50256
GLASMSSLEDSLPSKR	S(4): 99.5; S(6): 0.2; S(7): 0.2; S(11): 0.0; S(14): 0.0	AT5G24890.1	1.62593	0.636794	1.29829
AFFDSADWALLK	S(5): 100.0	AT4G16146.1	1.64352	0.719124	1.74274
AYFDSADWALGK	Y(2): 0.0; S(5): 100.0	AT5G64130.3	1.6463	1.20722	1.24872
LNSLVMELDNMTK	S(3): 100.0; T(12): 0.0	AT1G26665.2	1.68889	0.407448	0.864103
VLGAEAVANLEQNAAGSKDGEGTN	S(17): 0.1; T(23): 99.9	AT4G36730.1	1.71759	0.982075	0.988035
DRSPVLDDEGSPK	S(3): 100.0; S(11): 100.0	AT2G37340.1	1.73611	2.01792	0.662393
VAGASADILDAAEK	S(5): 100.0	AT1G13930.1	1.74352	1.12489	1.41709
NSTLLGLDSSSANNLAELDVR	S(2): 0.0; T(3): 0.0; S(9): 7.8; S(10): 7.8; S(11): 84.3	AT1G79570.1	1.7463	0.809855	1.62821
SFSVADFPR	S(1): 0.0; S(3): 100.0	AT5G21940.1	1.75556	1.03164	1.63504
SEEQEEGSYRKPSYGR	S(1): 0.0; S(8): 50.0; Y(9): 50.0; S(13): 0.0; Y(14): 0.0	AT5G39570.1	1.75926	0.814055	1.17778
NATEVPSPDYSQGK	T(3): 0.0; S(7): 100.0; Y(10): 0.0; S(11): 0.0	AT1G20760.1	1.81111	1.12657	1.10256
FFTPEEYFIPSSTSPGT	T(3): 0.0; Y(7): 0.0; S(11): 20.0; S(12): 20.0; T(13): 20.0; S(14): 20.0; T(17): 20.0	AT3G14890.1	1.82315	0.93755	1.28291
ATTEVGEAPATTTEAETTELPEIVK	T(2): 9.9; T(3): 68.7; T(11): 9.9; T(12): 9.9; T(13): 1.6; T(17): 0.1; T(18): 0.1	AT2G46820.1	1.84259	1.20554	1.11624
GLAYDTSDDQQDITRGK	Y(4): 0.0; T(6): 50.0; S(7): 50.0; T(14): 0.0	AT2G39730.1	1.88148	1.03668	2.7453
ALAVVEKPIEEHTPKK	T(13): 100.0	AT2G45820.1	1.91574	0.827497	1.49316
KQPSYGRGNDDDDDEQR	S(4): 50.0; Y(5): 50.0	AT5G39570.1	2.01481	1.32231	1.26838
EGTTTGGRGTVR	T(3): 97.5; T(4): 1.2; T(5): 1.2; T(10): 0.0	AT3G47070.1	2.09167	3.16969	1.46154
VVVGGSELTSSPK	S(6): 0.0; T(9): 0.1; S(10): 49.9; S(11): 49.9	AT4G28080.1	2.14722	1.14085	1.57607
GWFGGGATDEVKPESPHSVEEAPK	T(8): 0.0; S(15): 99.5; S(18): 0.5	AT5G52310.1	2.16296	1.22066	1.68205
LVDDSYTPTASSSAK	S(5): 0.1; Y(6): 0.0; T(7): 0.0; T(9): 0.1; S(11): 10.8; S(12): 78.2; S(13): 10.8	AT5G47480.1	3.21111	1.89022	1.05897

## Sheet: Sheet 10 Biological rep 2-1
Biological rep2-1
Sequence	pRS Site Probabilities	Protein Group Accessions	114/113	115/113	116/113
SFDLPDELLQVLPSDPFEQLDVAR	S(1): 100.0; S(14): 0.0	AT4G15545.1	0.13223	0.157885	0.18113
KEESEEEEGDFGFDLFG	S(4): 100.0	AT4G25890.1	0.239203	0.205548	0.238603
AKGNSVPATAPTPIPLVSINHDDDDDESDDDFLQLAHR	S(5): 0.3; T(9): 24.9; T(12): 24.9; S(18): 24.9; S(28): 24.9	AT1G21380.1	0.248117	0.245764	0.337876
EKPLVQVLSDDDSEVK	S(9): 100.0; S(13): 100.0	AT3G17160.1	0.257031	0.260659	0.275178
GNSVPATAPTPIPLVSINHDDDDDESDDDFLQLAHR	S(3): 0.0; T(7): 25.0; T(10): 25.0; S(16): 25.0; S(26): 25.0	AT1G21380.1	0.260003	0.369391	0.400575
DHQETQALDETDLEELEDMGEK	T(5): 0.0; T(11): 100.0	AT4G27585.1	0.273375	0.290449	0.294336
KSPTVVTVQPSSPRFPISTPTAGAQR	S(2): 20.0; T(4): 20.0; T(7): 20.0; S(11): 20.0; S(12): 20.0; S(18): 0.0; T(19): 0.0; T(21): 0.0	AT1G11360.1	0.301603	0.358965	0.428441
RAPEEDEEDSGDEDDDRPPKR	S(10): 100.0	AT1G47970.1	0.316461	0.277043	0.287369
SNSDDNLNALLQEEEDLVNAHRK	S(1): 0.0; S(3): 100.0	AT3G16060.1	0.361033	0.363433	0.337876
EESDEEDYGGDFGLFDEE	S(3): 100.0; Y(8): 0.0	AT3G09200.1	0.377376	0.543661	0.412767
VVPTNQDSDTEPKKETEGDVPSPADVIEK	T(4): 9.4; S(8): 71.4; T(10): 9.4; T(16): 9.4; S(22): 0.2	AT3G05900.1	0.384804	0.265128	0.343101
VEEKEESDEEDYGGDFGLFDEE	S(7): 100.0; Y(12): 0.0	AT3G09200.1	0.384804	0.309812	0.33091
IELGLSSDEDEK	S(6): 100.0; S(7): 100.0	AT1G06210.1	0.390747	0.364923	0.49114
AAASKTIEVEVDKPLGLTLGQK	S(4): 50.0; T(6): 50.0; T(18): 0.0	AT5G17170.1	0.390747	0.293428	0.471982
APEEDEEDSGDEDDDRPPKR	S(9): 100.0	AT1G47970.1	0.399662	0.323217	0.33091
ATDTGEIGSALLAAEEAIEDVEETER	T(2): 48.2; T(4): 48.2; S(9): 3.6; T(24): 0.0	AT4G22240.1	0.408576	1.50289	0.696652
KFDWDHPLHLQPMSPTTVK	S(14): 100.0; T(16): 0.0; T(17): 0.0	AT5G39320.1	0.414519	0.382797	0.329168
VQSIVAEIFGKSPSK	S(3): 0.0; S(12): 99.8; S(14): 0.2	AT5G09590.1	0.414519	0.45876	0.532939
LLAAVSQSTPVTEAFNLADDILR	S(6): 7.6; S(8): 7.6; T(9): 84.0; T(12): 0.8	AT3G52750.1	0.41749	0.519829	1.12335
TGIWEYGDIQSDDEDNVPVRKPGRG	T(1): 0.0; Y(6): 0.6; S(11): 99.4	AT5G61780.1	0.433834	0.619624	0.364001
RAFFDSADWALLK	S(6): 100.0	AT4G16146.1	0.444234	0.388755	0.684461
RQGSGGVWGWLAGSPQEKDDDSP	S(4): 0.0; S(14): 0.1; S(22): 99.9	AT3G05420.2	0.444234	0.406628	0.404058
KDSFSDLLLHLPR	S(3): 100.0; S(5): 0.0	AT4G30780.1	0.444234	0.408118	0.503331
IDLDKPEVEDDDDNDEDDSEDDDEAEGHDGEAGGR	S(19): 100.0	AT5G13850.1	0.463548	0.34407	0.383159
LNLDRSSGDESMEDEPETK	S(6): 100.0; S(7): 100.0; S(11): 99.9; T(18): 0.1	AT4G39680.1	0.473948	0.445355	0.50159
KVVEGDSAEEDENKLPVEDIVSSR	S(7): 100.0; S(22): 0.0; S(23): 0.0	AT4G02510.1	0.481377	0.446844	0.388384
IVDSLKAESVESGEK	S(4): 0.0; S(9): 100.0; S(12): 100.0	AT1G17210.1	0.482863	0.464718	0.421475
TSAGVRGSPNNYFR	T(1): 0.0; S(2): 0.0; S(8): 100.0; Y(12): 0.0	AT3G02180.1	0.484348	0.670266	0.529456
NRTPDSHLVGR	T(3): 100.0; S(6): 0.0	AT3G10360.1	0.496234	0.741762	0.707102
ELDSSSEAVSGNSDKVGADDLSDSEK	S(4): 0.0; S(5): 0.0; S(6): 0.2; S(10): 25.0; S(13): 25.0; S(22): 25.0; S(24): 25.0	AT4G02510.1	0.512577	0.51536	0.437149
ARSPPRVEQER	S(3): 100.0	AT5G54310.1	0.514063	0.533234	0.621762
YHGHSMSDPGSTYR	Y(1): 0.0; S(5): 49.8; S(7): 49.8; S(11): 0.2; T(12): 0.2; Y(13): 0.2	AT1G59900.1	0.525949	0.655372	0.583446
SLSDIEQLLSDSIPCK	S(1): 50.0; S(3): 50.0; S(10): 0.0; S(12): 0.0	AT1G51140.1	0.530406	0.525787	0.374451
ATLWYPSSQQSSAANSPPRNR	T(2): 0.0; Y(5): 0.1; S(7): 20.0; S(8): 20.0; S(11): 20.0; S(12): 20.0; S(16): 20.0	AT1G16520.1	0.545263	0.671756	0.578221
AMPRVDSEGVLCGANFK	S(7): 100.0	AT4G27450.1	0.551206	0.640477	0.8325
HVVDEPANEEKPSESSAALSPEK	S(13): 25.0; S(15): 25.0; S(16): 25.0; S(20): 25.0	AT3G05900.1	0.554178	0.494508	0.686203
AAFDSVDGISIGSLDDIPGTSVTNFFR	S(5): 0.0; S(10): 0.0; S(13): 0.0; T(20): 48.1; S(21): 48.1; T(23): 3.8	AT1G73060.1	0.558635	0.94582	1.40898
YRPEPSETGSPER	Y(1): 97.5; S(6): 0.8; T(8): 0.8; S(10): 0.8	AT4G28610.1	0.558635	0.644945	0.728002
RTVQFVDWCPTGFK	T(2): 0.0; T(11): 100.0	AT5G19770.1	0.560121	0.557066	0.780251
SSPGGRSPGFETGSR	S(1): 0.0; S(2): 0.0; S(7): 100.0; T(12): 0.0; S(14): 0.0	AT4G13350.1	0.561606	0.694098	0.761093
VIDSEINSALQSDNIDSDEEMTPGSFPFR	S(4): 0.0; S(8): 0.0; S(12): 0.5; S(17): 97.8; T(22): 1.6; S(25): 0.1	AT2G39795.1	0.567549	0.0417055	0.729743
SLSINEFLKPADGKR	S(1): 0.0; S(3): 100.0	AT5G47210.1	0.572007	0.63005	1.0415
RTIQFVDWCPTGFK	T(2): 0.0; T(11): 100.0	AT1G04820.1	0.572007	0.534724	0.771543
SDAALLNLEEGSSPIPNPSTAAEDSR	S(1): 0.0; S(12): 1.1; S(13): 98.9; S(19): 0.0; T(20): 0.0; S(25): 0.0	AT5G10470.2	0.573492	0.673245	0.705361
DAPAESDAEEEAEDDDNEGDDSDNESK	S(6): 100.0; S(22): 0.0; S(26): 0.0	AT1G56340.1	0.574978	0.729846	0.752385
YGSAPGSFLNSVVDEVIGGGSSNAR	Y(1): 6.5; S(3): 87.0; S(7): 6.5; S(11): 0.0; S(21): 0.0; S(22): 0.0	AT1G05805.1	0.574978	0.881773	0.296077
VDSSGEVCGVTFKVDSEAK	S(3): 86.3; S(4): 13.7; T(11): 0.0; S(16): 0.0	AT3G22850.1	0.591321	0.500466	0.536422
GLAYDTSDDQQDITRGK	Y(4): 0.2; T(6): 49.9; S(7): 49.9; T(14): 0.0	AT2G39730.1	0.612121	0.686651	1.04846
DFSRSDSSVSEDGPK	S(3): 0.0; S(5): 0.7; S(7): 97.9; S(8): 0.7; S(10): 0.7	AT4G39680.1	0.613607	0.551108	0.724518
SNASVGNGSVEDANTDASEVSKDDAGPASEEEK	S(1): 0.0; S(4): 0.0; S(9): 20.0; T(15): 20.0; S(18): 20.0; S(21): 20.0; S(29): 20.0	AT1G47200.1	0.621036	0.382797	0.712327
FNQPGDLEPPSLIADEDSPVQK	S(11): 0.0; S(18): 100.0	AT5G09850.1	0.621036	0.725377	0.595638
TRSFDDSPPAAAELRR	T(1): 0.0; S(3): 0.8; S(7): 99.2	AT4G11860.1	0.626979	0.744741	0.647887
RREESGAANGSPPPSGGSRPR	S(5): 50.0; S(11): 50.0; S(15): 0.0; S(18): 0.0	AT4G38710.2	0.628464	0.74772	0.705361
RTSFGYDQEAR	T(2): 50.0; S(3): 50.0; Y(6): 0.0	AT1G19870.1	0.62995	0.892199	0.91784
KQEEAPSTPQRPLSPLGEACSR	S(7): 50.0; T(8): 50.0; S(14): 0.0; S(21): 0.0	AT4G35230.1	0.65075	0.762614	0.956155
DSEIEETEEFDTESPLPK	S(2): 0.0; T(7): 0.1; T(12): 49.9; S(14): 49.9	AT5G55210.1	0.65075	0.570471	0.451082
GGGYGSERGGGYGSQR	Y(4): 0.5; S(6): 99.5; Y(12): 0.0; S(14): 0.0	AT3G53460.4	0.652236	0.57345	0.663561
GGGYGSERGGGYGSER	Y(4): 0.0; S(6): 100.0; Y(12): 0.0; S(14): 0.0	AT3G53460.4	0.653722	0.504934	0.602604
TQRPPSPSLTAQR	T(1): 0.8; S(6): 99.2; S(8): 0.0; T(10): 0.0	AT4G23040.1	0.653722	0.880283	0.841208
RAASGSLAPPNADR	S(4): 98.6; S(6): 1.4	AT4G11740.1	0.655207	0.825173	0.984022
SLLQTFEAKSSDISSK	S(1): 0.0; T(5): 0.1; S(10): 85.4; S(11): 11.2; S(14): 1.7; S(15): 1.7	AT2G30930.1	0.655207	0.761125	0.644403
EESDDDMGFSLFE	S(3): 100.0; S(10): 0.0	AT2G27710.1	0.655207	0.841557	0.921323
GLDIDTAGHHYTV	T(6): 33.3; Y(11): 33.3; T(12): 33.3	AT2G18960.1	0.656693	0.849004	1.07633
EHGNSPGYYDGR	S(5): 100.0; Y(8): 0.0; Y(9): 0.0	AT1G67090.1	0.66115	0.840067	1.03279
AEQLITDVLQEAEAGNTAGSGGGGGRR	T(6): 0.0; T(17): 50.0; S(20): 50.0	AT2G25970.1	0.664122	0.732825	0.797667
DSSVLVSVSSPMREYEWAEAR	S(2): 0.0; S(3): 0.0; S(7): 33.3; S(9): 33.3; S(10): 33.3; Y(15): 0.0	AT3G22520.1	0.667093	0.728356	0.632212
DAPAESDAEDEPEDDEGGDDSDSESK	S(6): 100.0; S(21): 0.0; S(23): 0.0; S(25): 0.0	AT1G09210.1	0.668579	0.816236	0.839466
DNDGNESPRKLDLDGLTPFEK	S(7): 99.0; T(17): 1.0	AT1G55150.1	0.668579	0.607708	0.541647
YGLDTSEFTYNPSESHRFQQMPAQPNEEK	Y(1): 0.0; T(5): 0.2; S(6): 0.2; T(9): 24.9; Y(10): 24.9; S(13): 24.9; S(15): 24.9	AT1G32400.1	0.668579	0.536213	0.365743
AVDSLPLPRPSSSEVR	S(4): 0.2; S(11): 33.3; S(12): 33.3; S(13): 33.3	AT3G07660.1	0.67155	0.704525	0.602604
RAPSFSGPLNLPNR	S(4): 100.0; S(6): 0.0	AT4G10730.1	0.67155	0.920499	1.0293
EESEEEEGDFGFDLFG	S(3): 100.0	AT4G25890.1	0.677493	0.57345	0.825533
AVDAGMLDYDSDDNPIVVDK	Y(9): 0.0; S(11): 100.0	AT2G47330.1	0.678979	0.844536	0.689686
RLGREESPETESNK	S(7): 100.0; T(10): 0.0; S(12): 0.0	AT1G62300.1	0.684922	0.737293	1.33061
LANLGTVWSPR	T(6): 50.0; S(9): 50.0	AT1G06460.1	0.684922	0.907094	0.73671
RAFSESDIQTLGTGNTGLVQSQLDR	S(4): 5.8; S(6): 94.1; T(10): 0.0; T(13): 0.0; T(16): 0.0; S(21): 0.0	AT4G27900.1	0.686408	0.869857	0.740193
SGEMTDSSLLSISPPSAR	S(1): 0.0; T(5): 96.4; S(7): 0.9; S(8): 0.9; S(11): 0.9; S(13): 0.9; S(16): 0.0	AT3G23920.1	0.692351	0.805809	0.743676
VFTYDNTASETDEVVETSTGK	T(3): 0.0; Y(4): 0.0; T(7): 0.0; S(9): 49.8; T(11): 49.8; T(17): 0.2; S(18): 0.2; T(19): 0.2	AT3G02830.1	0.692351	0.731335	0.600863
VQEIVSEIFGKSPCK	S(6): 0.0; S(12): 100.0	AT4G37910.1	0.695322	0.564513	0.564288
GVTIRVDPNDVDTSSS	T(3): 0.0; T(13): 0.9; S(14): 8.0; S(15): 8.0; S(16): 83.1	AT2G35820.1	0.696808	0.68814	0.860366
AAAASSYSDNSGTESSPR	S(5): 0.0; S(6): 0.0; Y(7): 0.0; S(8): 0.0; S(11): 0.0; T(13): 0.0; S(15): 5.0; S(16): 94.9	AT1G10290.1	0.704237	1.08881	0.89694
RSFLLDDASDGNESGTEEDQSAFMK	S(2): 0.0; S(9): 0.3; S(14): 33.2; T(16): 33.2; S(21): 33.2	AT2G17410.1	0.705722	0.607708	0.557322
LVQSPNSFFMDVK	S(4): 99.9; S(7): 0.1	AT2G45710.1	0.707208	0.671756	0.738452
AELVELLGSDSS	S(9): 1.5; S(11): 49.3; S(12): 49.3	AT1G06190.1	0.707208	0.74623	0.96138
FYDFQDDPPSPTSEYGSAR	Y(2): 0.0; S(10): 98.2; T(12): 1.5; S(13): 0.2; Y(15): 0.0; S(17): 0.0	AT3G09560.2	0.707208	0.881773	0.87604
EAPVGFTPPQLDPNTPSPIFAGSTGGLLR	T(7): 0.0; T(15): 0.1; S(17): 10.9; S(23): 78.2; T(24): 10.9	AT1G03130.1	0.711665	0.884752	1.3637
ESEKIEMTSPVVTK	S(2): 33.3; T(8): 33.3; S(9): 33.3; T(13): 0.0	AT2G37970.1	0.713151	0.534724	0.466757
GRSPAFNALAATFESQNAR	S(3): 100.0; T(12): 0.0; S(15): 0.0	AT4G30160.2	0.713151	0.874325	0.924806
GMGTNLFDKPSHPNSPTVYDWLYSDDTR	T(4): 0.9; S(11): 7.9; S(15): 83.3; T(17): 7.9; Y(19): 0.1; Y(23): 0.0; S(24): 0.0; T(27): 0.0	AT2G33830.2	0.716122	0.335133	0.691428
LRSPSLNALR	S(3): 100.0; S(5): 0.0	AT5G44460.1	0.716122	0.981568	1.10594
AMSPISEVDVKPGFSSR	S(3): 99.6; S(6): 0.4; S(15): 0.0; S(16): 0.0	AT1G51140.1	0.719094	0.761125	0.647887
RGSFESLSR	S(3): 100.0; S(6): 0.0; S(8): 0.0	AT4G38710.2	0.719094	0.778999	0.903906
LPFSASFVGGGK	S(4): 50.0; S(6): 50.0	AT3G15040.1	0.723551	0.878794	0.984022
LASASSVEEALEIAQAALQS	S(3): 89.0; S(5): 9.8; S(6): 1.2; S(20): 0.0	AT1G63940.2	0.725037	0.51685	0.705361
SGDSGGENLMDSDK	S(1): 0.0; S(4): 100.0; S(12): 0.0	AT1G11360.1	0.726523	0.94582	0.867332
SLEANQVQQQQGAAASVSC	S(1): 0.0; S(16): 1.6; S(18): 98.4	AT1G15340.1	0.729494	0.83113	0.957897
RPLSPSSAVVETSATEER	S(4): 99.6; S(6): 0.4; S(7): 0.0; T(12): 0.0; S(13): 0.0; T(15): 0.0	AT1G01840.1	0.729494	0.91901	1.04324
ASLTRFDSIGSTR	S(2): 0.0; T(4): 0.0; S(8): 100.0; S(11): 0.0; T(12): 0.0	AT1G21630.2	0.729494	0.844536	0.835983
QTSPKPPPSPSPLR	T(2): 0.6; S(3): 99.4; S(9): 0.0; S(11): 0.0	AT3G46440.1	0.73098	0.786446	0.970088
VAFNDTPTAIFWTDYVATR	T(6): 0.0; T(8): 0.0; T(13): 89.6; Y(15): 10.2; T(18): 0.2	AT5G19010.1	0.732465	0.853473	1.58314
QNLRDGEVSDVEEDEYEAK	S(9): 100.0; Y(16): 0.0	AT5G25780.1	0.736923	0.725377	0.848174
TQLDLLEQLTSTSDGYLSDGGGSR	T(1): 0.0; T(10): 0.0; S(11): 0.0; T(12): 0.0; S(13): 0.0; Y(16): 0.9; S(18): 99.0; S(23): 0.1	AT2G42975.1	0.739894	0.640477	1.11116
LSGGDHIHAGTVVGK	S(2): 0.0; T(11): 100.0	ATCG00490.1	0.742866	0.764104	0.891715
KAESISDLENK	S(4): 99.7; S(6): 0.3	AT3G19770.1	0.744351	0.673245	0.775026
TVAAVAGSPGTPTTPGSARK	T(1): 0.0; S(8): 50.0; T(11): 50.0; T(13): 0.0; T(14): 0.0; S(17): 0.0	AT2G33830.2	0.744351	0.896668	0.910873
SAPTTPINQNAAAAFAAVSEEERQK	S(1): 0.0; T(4): 0.8; T(5): 99.2; S(19): 0.0	AT4G37870.1	0.745837	0.86092	0.529456
KISDGDLQDVLMAAQAAADSAER	S(3): 100.0; S(20): 0.0	AT1G34220.1	0.745837	0.588345	0.842949
DVIGSDDEGVPGIDHNAYLDAAAPGIK	S(5): 50.0; Y(18): 50.0	AT5G16270.1	0.748809	0.667288	0.667045
NVEGSNEDEEEEIEEDGEEISEVDHAK	S(5): 100.0; S(21): 0.0	AT4G18905.2	0.753266	0.759635	0.957897
TNQTTERELSPTGLDSSPR	T(1): 0.2; T(4): 33.2; T(5): 33.2; S(10): 33.2; T(12): 0.2; S(16): 0.0; S(17): 0.0	AT3G51950.1	0.757723	0.990505	0.841208
LNDDENTHISTR	T(7): 100.0; S(10): 0.0; T(11): 0.0	AT1G53430.1	0.759209	0.953268	0.841208
FSRFDSINSSK	S(2): 0.0; S(6): 95.1; S(9): 4.6; S(10): 0.3	AT1G20760.1	0.759209	0.924968	0.775026
FSGMIEGFIWSPR	S(2): 0.0; S(11): 100.0	AT2G25070.1	0.76218	0.966673	1.12684
EGGGYGGGDGGSYGGGGGGW	Y(5): 0.0; S(12): 96.0; Y(13): 4.0	AT4G39260.1	0.76218	0.847515	1.2592
NLPGMPDPDAEVIALSPK	S(16): 100.0	AT5G66730.1	0.763666	0.929436	0.902165
GLDIETIQQAYTV	T(6): 0.0; Y(11): 3.3; T(12): 96.7	AT5G62670.1	0.765152	0.737293	0.97183
RGSEANWALANSR	S(3): 100.0; S(12): 0.0	AT3G15450.1	0.766637	1.07094	1.55005
VPLPSSAPASELSPEAYSR	S(5): 0.0; S(6): 0.0; S(10): 0.2; S(13): 99.5; Y(17): 0.2; S(18): 0.0	AT3G01540.2	0.768123	0.846025	1.02408
FKSIPSIVELDSLK	S(3): 98.4; S(6): 1.6; S(12): 0.0	AT3G03250.1	0.77258	0.869857	0.935256
SLAQSSLLSCSVLEGAGR	S(1): 0.0; S(5): 0.0; S(6): 0.0; S(9): 1.0; S(11): 99.0	AT3G15040.1	0.77258	0.901136	1.13729
VAVAGAAASAVSPSSFSYSSR	S(9): 0.3; S(12): 97.7; S(14): 1.7; S(15): 0.3; S(17): 0.0; Y(18): 0.0; S(19): 0.0; S(20): 0.0	AT5G38640.1	0.774066	1.02774	0.799409
AVELDTESDGSQIQSGLAEWTGQR	T(6): 11.6; S(8): 76.8; S(11): 11.6; S(15): 0.0; T(21): 0.0	AT5G40370.2	0.775552	0.670266	1.09723
ATDTGEIGSALLAAEEAIEDVEETERLK	T(2): 49.8; T(4): 49.8; S(9): 0.3; T(24): 0.0	AT4G22240.1	0.775552	0.662819	0.606088
VSSFEALQPATR	S(2): 50.0; S(3): 50.0; T(11): 0.0	AT1G74910.1	0.777037	1.33309	1.08155
AQDHARSPGTENYTEK	S(7): 33.3; T(10): 33.3; Y(13): 33.3; T(14): 0.2	AT5G53440.1	0.778523	0.799851	1.03627
GISAWNFNLEDLK	S(3): 100.0	AT5G14720.1	0.780009	0.753677	0.975313
SLSTQEVITALTFTTNK	S(1): 0.2; S(3): 49.9; T(4): 49.9; T(9): 0.0; T(12): 0.0; T(14): 0.0; T(15): 0.0	AT3G16460.1	0.781495	0.738783	0.947447
NLSGKAETMSTNVER	S(3): 49.9; T(8): 49.9; S(10): 0.2; T(11): 0.0	AT5G41950.1	0.781495	0.783467	0.670528
AVLSPEQFR	S(4): 100.0	AT4G04810.1	0.78298	0.950289	1.01537
DLSVGGPSHSLDAENEREVNR	S(3): 0.3; S(8): 49.8; S(10): 49.8	AT1G17210.1	0.78298	1.10222	0.841208
SSPADFFTYLASDK	S(1): 47.3; S(2): 47.3; T(8): 2.7; Y(9): 2.7; S(12): 0.0	AT1G05805.1	0.784466	0.652393	0.883007
VDSSGDVCGATFKVDAETK	S(3): 49.9; S(4): 49.9; T(11): 0.2; T(18): 0.0	AT5G43830.1	0.785952	0.810278	0.830758
MEVDAPSPIAGSVDLADNIAAK	S(7): 99.8; S(12): 0.2	AT1G58025.2	0.785952	0.68963	0.855141
KFSEQNIGAPPSYEEAVSDSR	S(3): 100.0; S(12): 0.0; Y(13): 0.0; S(18): 0.0; S(20): 0.0	AT2G43160.3	0.787438	0.695588	0.738452
EAAKIELQSQSWPMQQSFSPEK	S(9): 0.0; S(11): 0.0; S(17): 10.7; S(19): 89.3	AT4G38470.1	0.788923	0.828151	0.663561
KVTSIIDSVPESPQRP	T(3): 0.0; S(4): 0.0; S(8): 0.1; S(12): 99.9	AT3G08710.1	0.790409	0.930926	0.785476
SGESVDDESENYLSDLGK	S(1): 1.1; S(4): 97.8; S(9): 1.1; Y(12): 0.0; S(14): 0.0	AT1G42550.1	0.791895	0.755167	0.701877
TDPIGLDNLSMSDGESDPVYK	T(1): 0.0; S(10): 0.1; S(12): 99.9; S(16): 0.1; Y(20): 0.0	AT4G30890.1	0.79338	1.06498	0.66182
YAVFGYVTDNEDFLADLK	Y(1): 0.0; Y(6): 0.4; T(8): 99.6	AT3G01480.1	0.79338	0.789425	0.900423
LRSSSSFDGDEPDVSWVQSLVK	S(3): 0.0; S(4): 0.0; S(5): 0.0; S(6): 0.0; S(15): 99.9; S(19): 0.0	AT2G41900.1	0.79338	0.554087	0.679236
SDAALFTLEEGSSPVQNPSTAAEDSR	S(1): 0.0; T(7): 0.0; S(12): 8.0; S(13): 92.0; S(19): 0.0; T(20): 0.0; S(25): 0.0	AT5G65460.1	0.797838	0.668777	0.778509
AVGSHCSLSEMDDLDLTR	S(4): 1.8; S(7): 99.1; S(9): 99.1; T(17): 0.0	AT1G35580.1	0.800809	0.750698	0.65137
EIENIMQLAGLNPNSDSATSSR	S(15): 20.0; S(17): 20.0; T(19): 20.0; S(20): 20.0; S(21): 20.0	AT5G49760.1	0.802295	0.732825	1.00318
SGTLASGSNAGSPGNNFAQAGTCR	S(1): 0.0; T(3): 0.1; S(6): 0.4; S(8): 0.4; S(12): 99.2; T(22): 0.0	AT5G22220.2	0.803781	1.08732	0.834241
SGGYGSERGGGYGSER	S(1): 0.0; Y(4): 1.0; S(6): 99.0; Y(12): 0.0; S(14): 0.0	AT3G53460.4	0.803781	0.71644	0.595638
DNDVPVSYSGSGGPTK	S(7): 0.3; Y(8): 0.3; S(9): 4.9; S(11): 89.5; T(15): 4.9	AT1G05150.1	0.803781	0.810278	0.787217
SAAFEIAFQSPANR	S(1): 0.0; S(10): 100.0	AT1G33240.1	0.806752	0.881773	0.794184
TLETEHQPEPSSSSPDQK	T(1): 0.0; T(4): 0.0; S(11): 83.8; S(12): 5.4; S(13): 5.4; S(14): 5.4	AT5G13200.1	0.808238	0.989015	0.950931
SALPLKTPENSPTATDT	S(1): 0.0; T(7): 99.7; S(11): 91.9; T(13): 2.8; T(15): 2.8; T(17): 2.8	AT1G52380.1	0.809723	0.63005	0.694911
SDEVIEVLSASPSK	S(1): 0.0; S(9): 33.3; S(11): 33.3; S(13): 33.3	AT5G40450.1	0.809723	0.908583	0.959639
SFSVDSDFFDDLGVTEEK	S(1): 0.0; S(3): 99.4; S(6): 0.6; T(15): 0.0	AT1G43700.1	0.812695	0.725377	0.754126
VMIHQPLGTAGGK	T(9): 100.0	AT1G66670.1	0.815666	0.94731	1.03279
DFGGPSLSRFDSMNSTK	S(6): 0.0; S(8): 0.7; S(12): 98.6; S(15): 0.7; T(16): 0.0	AT1G20760.1	0.815666	0.816236	0.881265
SISSAQFFGNQNR	S(1): 100.0; S(3): 0.0; S(4): 0.0	AT5G46750.1	0.818638	0.728356	1.06239
VFEQQGIEAPSDDDDFIEVR	S(11): 100.0	AT3G50370.1	0.820124	0.816236	0.776767
AATASSEASEGPVMGLINK	T(3): 32.7; S(5): 32.7; S(6): 32.7; S(9): 1.9	AT1G27090.1	0.821609	1.00689	0.973572
GANLWDDGSTHDAVTK	S(9): 49.9; T(10): 49.9; T(15): 0.2	AT3G16420.1	0.823095	0.738783	0.799409
LYEQPGEVDSLDSPSK	Y(2): 0.0; S(10): 0.0; S(13): 100.0; S(15): 0.0	AT4G25770.1	0.823095	0.994973	0.8325
EGTKGSSGNLVDAAR	T(3): 99.2; S(6): 0.4; S(7): 0.4	AT5G64813.1	0.829038	0.88922	1.14599
SLYDLQELLDTTIIASSGNLK	S(1): 0.0; Y(3): 0.0; T(11): 25.0; T(12): 25.0; S(16): 25.0; S(17): 25.0	AT5G49760.1	0.829038	0.835599	0.787217
GRVTTPSEEDSNNGLPVQQPGTPNQR	T(4): 0.0; T(5): 0.0; S(7): 0.0; S(11): 100.0; T(22): 0.0	AT1G52200.1	0.832009	0.901136	1.13554
SLGIPLVGLDTHPR	S(1): 100.0; T(11): 0.0	AT3G04790.1	0.833495	0.892199	1.09897
AQPRPPSPSLTAQR	S(7): 99.7; S(9): 0.3; T(11): 0.0	AT4G11740.1	0.834981	1.08434	1.13554
EALPALTDELIGDMMSPPWR	T(7): 0.0; S(16): 100.0	AT3G23490.1	0.836467	0.887731	1.19302
SFTNLTAEAASALTSSSSMK	S(1): 33.3; T(3): 33.3; T(6): 33.3; S(11): 0.2; T(14): 0.0; S(15): 0.0; S(16): 0.0; S(17): 0.0; S(18): 0.0	AT5G21940.1	0.837952	0.846025	0.99273
NQPGNPNPDAEVIALSPK	S(16): 100.0	AT1G14580.1	0.839438	0.881773	0.916098
EVNISGSQNEGEDDSKETNDVVAQK	S(5): 25.0; S(7): 25.0; S(15): 25.0; T(18): 25.0	AT1G33680.1	0.840924	0.57494	0.684461
GVSAWNFNIEDLK	S(3): 100.0	AT4G10730.1	0.843895	0.878794	0.952672
MPRVDSSQNWAGHI	S(6): 50.0; S(7): 50.0	AT5G43830.1	0.843895	0.914541	0.881265
DFGEETTALSIVNK	T(6): 0.0; T(7): 0.0; S(10): 100.0	AT1G15930.2	0.845381	0.671756	0.823791
SAPTTPINQNAAAAFAAVSEEER	S(1): 1.2; T(4): 88.7; T(5): 10.1; S(19): 0.0	AT4G37870.1	0.849838	0.956247	0.954414
NSLESGNGSPEANSLVGNDENVK	S(2): 0.3; S(5): 11.9; S(9): 87.7; S(14): 0.1	AT5G38600.1	0.854295	0.913052	0.987505
DAAADEEDDDDVDLFGEETEEEK	T(19): 100.0	AT1G30230.2	0.855781	0.57494	0.597379
ILSQPLADIGGK	S(3): 100.0	AT5G08280.1	0.857267	1.07838	1.46123
RFSPVHELDVGQILSEAR	S(3): 100.0; S(15): 0.0	AT2G22300.1	0.857267	0.850494	0.912615
APASPATLPNQGFITQLSDQISTLNER	S(4): 83.9; T(7): 7.6; T(15): 7.6; S(18): 0.8; S(22): 0.1; T(23): 0.0	AT1G73980.1	0.858753	0.677714	0.705361
VQSLCNLVSLADFV	S(3): 100.0; S(9): 0.0	AT1G66090.1	0.858753	0.856452	0.856882
AVSEASSSFGAGYVAGPVTFIFEK	S(3): 5.8; S(6): 0.4; S(7): 5.8; S(8): 5.8; Y(13): 82.3; T(19): 0.0	AT4G20260.4	0.860238	0.698567	0.938739
SDSGEYPAFEDSYGDGVYAYQGGK	S(1): 10.1; S(3): 79.7; Y(6): 10.1; S(12): 0.0; Y(13): 0.0; Y(18): 0.0; Y(20): 0.0	AT1G20110.1	0.860238	0.735804	0.781992
AHGTAVGLPSEDDMGNSEVGHNALGAGR	T(4): 33.3; S(10): 33.3; S(17): 33.3	AT1G09780.1	0.86321	0.963694	0.914356
TAGGLLLTETTK	T(1): 100.0; T(8): 0.0; T(10): 0.0; T(11): 0.0	AT5G20720.1	0.86321	0.978589	1.36892
LVPHTVASQSEVDVASPVSEK	T(5): 0.1; S(8): 0.9; S(10): 0.9; S(16): 97.3; S(19): 0.9	AT2G04880.1	0.866181	0.740272	0.694911
MASIDVHLR	S(3): 100.0	AT1G53310.1	0.867667	1.14094	1.08852
LLEHFLVQEQTEGSSPSR	T(11): 0.1; S(14): 8.1; S(15): 83.8; S(17): 8.1	AT5G64330.1	0.867667	1.01434	0.930031
ASSEETSSIDTNELITDLK	S(2): 0.7; S(3): 0.7; T(6): 7.2; S(7): 7.2; S(8): 84.2; T(11): 0.1; T(16): 0.0	AT4G01150.1	0.869153	0.71644	0.827275
FDGLLSSSPPNSSVVSSLR	S(6): 0.1; S(7): 0.8; S(8): 98.1; S(12): 0.8; S(13): 0.1; S(16): 0.0; S(17): 0.0	AT5G40870.1	0.869153	0.837088	0.66182
TLGGILLPSTAQSKPQGGEVVAVGEGR	T(1): 0.9; S(9): 97.4; T(10): 0.9; S(13): 0.9	AT5G20720.1	0.869153	0.849004	0.923064
AFDLGSKPEGTSTPTK	S(6): 0.2; T(11): 25.0; S(12): 25.0; T(13): 25.0; T(15): 25.0	AT5G02240.1	0.870638	0.86092	0.926548
TFDELSDGEVYEDSD	T(1): 0.0; S(6): 100.0; Y(11): 0.0; S(14): 100.0	AT3G26618.1	0.872124	1.07541	0.916098
TDSEVTSLAASSPARSPR	T(1): 0.0; S(3): 0.0; T(6): 0.5; S(7): 0.5; S(11): 66.3; S(12): 66.3; S(16): 66.3	AT1G45688.1	0.87361	1.12307	0.839466
AASQMAGSPSVLK	S(3): 0.0; S(8): 99.9; S(10): 0.1	AT3G54760.1	0.87361	1.062	1.20521
VGVGAESPAAATDCSK	S(7): 100.0; T(12): 0.0; S(15): 0.0	AT3G54760.1	0.875096	1.08136	1.05195
AHGTDPSPPMSPILGATR	T(4): 1.4; S(7): 100.0; S(11): 98.6; T(17): 0.0	AT3G23920.1	0.875096	0.984547	0.860366
FSHDPVSYEPVISHSPV	S(2): 0.0; S(7): 0.1; Y(8): 0.1; S(13): 3.5; S(15): 96.4	AT3G60450.1	0.875096	0.865389	1.36718
SPSSLSSDYIK	S(1): 7.1; S(3): 91.5; S(4): 0.7; S(6): 0.7; S(7): 0.0; Y(9): 0.0	AT5G07120.1	0.878067	0.959226	1.092
VVEGDSAEEDENKLPVEDIVSSR	S(6): 100.0; S(21): 0.0; S(22): 0.0	AT4G02510.1	0.878067	0.783467	0.592155
YDSFNAQSYDSSSNNNASETPK	Y(1): 93.5; S(3): 5.7; S(8): 0.4; Y(9): 0.4; S(11): 0.0; S(12): 0.0; S(13): 0.0; S(18): 0.0; T(20): 0.0	AT1G21630.2	0.879553	0.872836	1.04846
LAAPSSPFDDDSDDVDEQPLVR	S(5): 33.3; S(6): 33.3; S(12): 33.3	AT4G11740.1	0.881039	0.765593	0.936997
DVDMLLDGVQEDTEEIVTTPTNK	T(13): 33.3; T(18): 33.3; T(19): 33.3; T(21): 0.1	AT1G67630.1	0.882524	0.710482	0.867332
LTYTLDEIEGPFEVGSDGSVK	T(2): 0.0; Y(3): 0.0; T(4): 0.0; S(16): 10.5; S(19): 89.5	AT3G50820.1	0.882524	0.844536	1.07633
VHACVGGTSVREDQR	T(8): 1.1; S(9): 98.9	AT1G54270.1	0.88401	0.935394	0.855141
GQETSLENTLPDSFFASPSK	T(4): 0.0; S(5): 0.0; T(9): 0.0; S(13): 0.0; S(17): 99.6; S(19): 0.4	AT3G21100.2	0.885496	0.986036	0.883007
CVSLNNLSDYEK	S(3): 99.3; S(8): 0.7; Y(10): 0.0	AT1G19000.1	0.885496	0.875815	0.687944
GYTSDEELEELDSPLTSIVDK	Y(2): 2.7; T(3): 14.4; S(4): 82.9; S(13): 0.0; T(16): 0.0; S(17): 0.0	AT2G42320.1	0.886982	1.05306	1.00492
SYGSMDSLEPSK	S(1): 0.0; Y(2): 0.0; S(4): 99.6; S(7): 0.4; S(11): 0.0	AT5G14540.1	0.892924	0.887731	0.853399
LILFGGATALEGNSGGTGTPTSAGSAGIR	T(8): 0.0; S(14): 0.1; T(17): 10.9; T(19): 65.1; T(21): 10.9; S(22): 10.9; S(25): 2.0	AT2G27210.1	0.892924	0.844536	0.968347
HAETDDELLEK	T(4): 100.0	AT3G18240.1	0.895896	1.16477	0.950931
DVSNLIPFATETPASPVQEK	S(3): 0.0; T(10): 0.0; T(12): 0.0; S(15): 100.0	AT1G17780.2	0.897382	0.838578	0.970088
VYGPHFASPK	Y(2): 0.0; S(8): 100.0	AT2G30860.1	0.900353	0.834109	0.830758
DCSLNIEIPTSPSSNK	S(3): 0.0; T(10): 25.0; S(11): 25.0; S(13): 25.0; S(14): 25.0	AT1G72880.2	0.901839	0.923478	0.949189
VSFNDAPTAIFWTDYVATR	S(2): 0.0; T(8): 0.0; T(13): 2.3; Y(15): 95.5; T(18): 2.3	AT1G73670.1	0.901839	0.9771	1.10419
SYSTNLAYTPPEYLR	S(1): 0.1; Y(2): 33.3; S(3): 33.3; T(4): 33.3; Y(8): 0.0; T(9): 0.0; Y(13): 0.0	AT4G35230.1	0.903325	0.881773	0.654853
DLGSASPPVARPVR	S(4): 0.7; S(6): 99.3	AT4G13350.1	0.903325	0.921989	0.914356
SLPDVVTSPTQGLISVEEDNHSR	S(1): 0.0; T(7): 33.3; S(8): 33.3; T(10): 33.3; S(15): 0.0; S(22): 0.0	AT3G22170.1	0.903325	0.780488	0.74716
SVSADDFAGIALLTLIGAEMK	S(1): 50.0; S(3): 50.0; T(14): 0.0	AT4G25970.1	0.903325	0.703035	1.48387
EAALAATPSDSPTIFDK	T(7): 0.0; S(9): 0.3; S(11): 99.3; T(13): 0.3	AT3G56490.1	0.906296	0.984547	1.01885
VQSIVAEIFGK	S(3): 100.0	AT5G09590.1	0.906296	1.22584	1.09897
SRSDLGSDLYGK	S(1): 9.6; S(3): 90.4; S(7): 0.0; Y(10): 0.0	AT1G20110.1	0.907782	0.700056	0.900423
VFCSQVSNLSTEMAR	S(4): 0.1; S(7): 98.9; S(10): 0.9; T(11): 0.0	AT3G13300.1	0.907782	1.10222	0.855141
VPEAQITNSATPTTTPR	T(7): 0.6; S(9): 91.4; T(11): 7.2; T(13): 0.6; T(14): 0.1; T(15): 0.0	AT4G39680.1	0.909267	1.0337	1.08678
AQNTPEPASAPANMLSFGGVGGPGSPR	T(4): 0.0; S(9): 0.0; S(16): 0.0; S(25): 100.0	AT4G17950.1	0.909267	0.9771	1.08504
DQLSESMSFSSQMK	S(4): 0.7; S(6): 6.9; S(8): 84.8; S(10): 6.9; S(11): 0.7	AT5G03660.1	0.909267	0.829641	1.24178
LASIDSFDSR	S(3): 100.0; S(6): 0.0; S(9): 0.0	AT3G10540.1	0.910753	1.36883	1.59185
ATGAFILTASHNPGGPTEDFGIK	T(2): 0.0; T(8): 0.5; S(10): 99.5; T(17): 0.0	AT1G23190.1	0.910753	0.819215	0.795925
SMSAPSLQPLQGVPSGGLQSSEVKPSGR	S(1): 0.4; S(3): 49.8; S(6): 49.8; S(15): 0.0; S(20): 0.0; S(21): 0.0; S(26): 0.0	AT4G13350.1	0.912239	1.20797	1.19302
ACCQGAEILSGSPSK	S(10): 0.0; S(12): 99.9; S(14): 0.1	AT5G44070.1	0.913725	1.05753	1.06588
IISTSVSPR	S(3): 25.0; T(4): 25.0; S(5): 25.0; S(7): 25.0	AT1G16520.1	0.91521	1.04562	1.05891
SLEVFGSPVAIEK	S(1): 0.0; S(7): 100.0	AT2G02950.1	0.91521	0.826662	1.22262
MDGRFSPVGAGR	S(6): 100.0	AT3G07810.2	0.916696	1.30479	1.0084
TVTIGDAIDGGEFSFAK	T(1): 0.0; T(3): 100.0; S(14): 0.0	AT1G04530.1	0.919668	1.04115	1.05717
SASPPAAPADSSAPPHPK	S(1): 0.0; S(3): 100.0; S(11): 0.0; S(12): 0.0	AT5G62810.1	0.924125	0.905604	1.07459
IIQLPQSSPDESPNASTK	S(7): 0.0; S(8): 0.0; S(12): 100.0; S(16): 0.0; T(17): 0.0	AT4G29860.1	0.924125	0.94582	0.928289
TSSNELSISVAGSTSSPASK	T(1): 0.0; S(2): 0.0; S(3): 0.0; S(7): 16.6; S(9): 16.6; S(13): 16.6; T(14): 16.6; S(15): 16.6; S(16): 16.6; S(19): 0.1	AT4G28080.1	0.924125	0.829641	0.808117
IIGVDFNSK	S(8): 100.0	AT1G77120.1	0.925611	0.895178	1.30796
FNHPDPTAIGGVDSPLYR	T(7): 100.0; S(14): 0.0; Y(17): 0.0	AT5G63260.2	0.925611	0.838578	0.870816
EVGTVSMEWLAGEK	T(4): 98.7; S(6): 1.3	AT5G07020.1	0.927096	1.00093	1.092
STVGTPAYIAPEILLR	S(1): 92.7; T(2): 7.3; T(5): 0.0; Y(8): 0.0	AT3G50500.2	0.931553	0.899647	0.984022
AASEEGEAVEEEVK	S(3): 100.0	AT5G52310.1	0.933039	0.798362	0.775026
SLTSSRSSISLSGER	S(1): 0.0; T(3): 0.8; S(4): 0.8; S(5): 97.5; S(7): 0.8; S(8): 0.0; S(10): 0.0; S(12): 0.0	AT5G50640.1	0.933039	1.14243	0.860366
SWVSPAER	S(1): 0.6; S(4): 99.4	AT5G63860.1	0.934525	0.974121	0.91784
SFSGGECADWSK	S(1): 0.5; S(3): 99.5; S(11): 0.0	AT4G38900.1	0.937496	0.941352	1.13554
ESSDEALVSMLASR	S(2): 0.3; S(3): 99.7; S(9): 0.0; S(13): 0.0	AT5G40450.1	0.937496	1.21542	1.24178
SFDLPDELLQVLPSDPFEQLDVARK	S(1): 98.8; S(14): 1.2	AT4G15545.1	0.938982	0.534724	1.71551
LGSQFATAIQNASETPK	S(3): 4.8; T(7): 95.2; S(13): 0.0; T(15): 0.0	AT3G46780.1	0.938982	1.01136	1.19998
SVSPSPQMAVPDVFK	S(1): 8.1; S(3): 83.9; S(5): 8.1	AT5G58950.1	0.938982	1.05455	1.07633
TPYHPMMDDDGSLSPR	T(1): 0.0; Y(3): 0.3; S(12): 49.8; S(14): 49.8	AT5G52200.2	0.938982	0.905604	0.88649
ELDFQYSPFSAQQSMQSR	Y(6): 0.0; S(7): 0.0; S(10): 0.0; S(14): 100.0; S(17): 0.0	AT1G29350.1	0.940468	0.960715	1.01711
VVDEVAIVHLTESPK	T(11): 1.9; S(13): 98.1	AT5G46870.1	0.943439	0.997952	0.999696
RAPSFSGPLNLSTR	S(4): 100.0; S(6): 0.0; S(12): 0.0; T(13): 0.0	AT4G24100.1	0.943439	1.25861	1.49258
GGSLQNPSPTAPSRK	S(3): 0.0; S(8): 100.0; T(10): 0.0; S(13): 0.0	AT5G53620.1	0.944925	0.923478	0.888232
FSYNSYPDSTDSSPR	S(2): 0.0; Y(3): 0.0; S(5): 0.0; Y(6): 0.0; S(9): 0.0; T(10): 0.0; S(12): 5.7; S(13): 94.3	AT5G64430.1	0.946411	1.07541	0.761093
RAEIEDGQTPK	T(9): 100.0	AT3G48740.1	0.946411	1.04115	0.839466
SITDYGSPEEFLSQVNYLLGK	S(1): 0.0; T(3): 1.1; Y(5): 9.6; S(7): 89.2; S(13): 0.0; Y(17): 0.0	AT1G06680.1	0.946411	0.86241	1.12858
SFGNLLDLASGDLLDIPQTPR	S(1): 100.0; S(10): 0.0; T(19): 0.0	AT1G60140.1	0.946411	0.738783	1.29577
TAPSFADAAMGR	T(1): 0.0; S(4): 100.0	AT2G22475.1	0.946411	1.16328	1.25572
TQVTSSGGGFSPGK	T(1): 0.0; T(4): 0.0; S(5): 0.0; S(6): 0.0; S(11): 100.0	AT2G02170.1	0.949382	1.13945	1.03801
EILQSESFKEEGYLASELQEAEK	S(5): 1.0; S(7): 97.8; Y(13): 1.0; S(16): 0.1	AT1G22530.1	0.949382	0.805809	0.677494
EVSTLSDPGSPR	S(3): 0.0; T(4): 0.4; S(6): 0.4; S(10): 99.3	AT4G05150.1	0.950868	1.24074	1.15818
VGMSCQGCVGAVNR	S(4): 100.0	AT3G56240.1	0.950868	1.11711	1.46819
SVAMSSVEK	S(1): 33.3; S(5): 33.3; S(6): 33.3	AT1G55805.1	0.952354	1.19456	1.08852
NSTLLGLDSSSANNLAELDVR	S(2): 0.0; T(3): 0.0; S(9): 0.0; S(10): 0.4; S(11): 99.5	AT1G79570.1	0.953839	0.980079	1.10419
EQGRNDAEEDLLSELSEGEK	S(13): 4.3; S(16): 95.7	AT4G10120.1	0.953839	0.726867	0.64092
ASSFIRGGTDQLQTAR	S(2): 5.0; S(3): 90.0; T(9): 5.0; T(14): 0.0	AT3G11820.1	0.955325	1.15733	1.30622
LVSSASSSQLNQAFLDLEK	S(3): 0.0; S(4): 0.2; S(6): 33.3; S(7): 33.3; S(8): 33.3	AT1G01060.1	0.956811	0.86241	1.08852
TFDELSDTEVYEDSD	T(1): 0.0; S(6): 92.3; T(8): 7.7; Y(11): 0.0; S(14): 100.0	AT1G12920.1	0.956811	0.789425	0.783734
SPTVVTVQPSSPRFPISTPTAGAQR	S(1): 0.0; T(3): 0.0; T(6): 33.3; S(10): 33.3; S(11): 33.3; S(17): 0.0; T(18): 0.0; T(20): 0.0	AT1G11360.1	0.956811	1.06796	1.08155
SSSPPGNVDGFSIGK	S(1): 0.5; S(2): 6.1; S(3): 93.4; S(12): 0.0	AT1G30480.1	0.959782	1.10222	1.18953
LISAVIAEAEAGGSPALVAR	S(3): 0.0; S(14): 100.0	AT4G10070.1	0.959782	1.05306	1.13032
DSSSIAGSSSPIPATVSTGK	S(2): 0.0; S(3): 0.0; S(4): 0.0; S(8): 0.2; S(9): 49.7; S(10): 49.7; T(15): 0.2; S(17): 0.2; T(18): 0.0	AT2G38410.1	0.959782	1.19456	1.13206
SYSAGSNVAPR	S(1): 0.5; Y(2): 99.0; S(3): 0.5; S(6): 0.0	AT5G04840.1	0.959782	1.06051	1.11987
DLGLTLAADALNAGYNSDEEVYAAAK	T(5): 0.0; Y(15): 33.3; S(17): 33.3; Y(22): 33.3	AT2G47330.1	0.959782	1.00093	0.957897
FPGIDQITVGENFSPAR	T(8): 0.0; S(14): 100.0	AT2G31670.1	0.959782	0.957736	1.08852
NLSNPSARPNTGSK	S(3): 0.0; S(6): 0.0; T(11): 100.0; S(13): 0.0	AT4G20980.1	0.959782	0.805809	0.519006
NQPGNPNPDAEVVALSPK	S(16): 100.0	AT2G02080.1	0.961268	1.05753	1.07981
IADFGLATFFDPQNCVPLTSR	T(8): 0.0; T(19): 91.9; S(20): 8.1	AT5G44290.1	0.961268	0.753677	1.02756
EAPVGFTPPQLDPNTPSPIFAGSTGGLLRK	T(7): 0.2; T(15): 25.0; S(17): 25.0; S(23): 25.0; T(24): 25.0	AT1G03130.1	0.961268	0.640477	1.18431
VYSTATSPSPSEISVK	Y(2): 0.3; S(3): 1.6; T(4): 1.6; T(6): 10.9; S(7): 84.0; S(9): 1.6; S(11): 0.0; S(14): 0.0	AT5G41970.1	0.961268	1.06498	0.996213
INELEQSINDLRAEMGVEGTPPPASK	S(7): 0.7; T(20): 99.3; S(25): 0.0	AT4G15802.1	0.962754	0.994973	1.42814
GGMTSHAAVVAR	T(4): 99.6; S(5): 0.4	AT4G15530.5	0.962754	1.24372	0.978797
SPSPSGANTTPTPV	S(1): 90.3; S(3): 8.7; S(5): 1.0; T(9): 0.0; T(10): 0.0; T(12): 0.0	AT4G13510.1	0.96424	1.10668	0.947447
SYSTNLAFTPPEYLR	S(1): 0.1; Y(2): 33.3; S(3): 33.3; T(4): 33.3; T(9): 0.0; Y(13): 0.0	AT1G01740.1	0.96424	1.11413	0.745418
TVSGTSSSSSPELI	T(1): 0.0; S(3): 0.0; T(5): 0.0; S(6): 0.0; S(7): 0.0; S(8): 0.0; S(9): 0.2; S(10): 99.8	AT5G52200.2	0.965725	1.21691	0.973572
LTPPGSPPILSASGTPK	T(2): 0.0; S(6): 99.9; S(11): 0.0; S(13): 0.0; T(15): 0.0	AT4G15545.1	0.965725	0.991994	1.00318
LGTFASSIFSDLQDR	T(3): 0.0; S(6): 99.8; S(7): 0.2; S(10): 0.0	AT5G46750.1	0.965725	1.10966	1.17038
SSSARVPFTNLSQIDADLALAR	S(1): 25.0; S(2): 25.0; S(3): 25.0; T(9): 25.0; S(12): 0.1	AT3G19910.1	0.967211	0.799851	1.15122
SPSPLLLPK	S(1): 0.0; S(3): 100.0	AT3G60820.1	0.970182	0.984547	1.09026
ASSGPDLSEIPNPADFPVIR	S(2): 33.3; S(3): 33.3; S(8): 33.3	AT5G59210.1	0.973154	0.916031	1.28184
IGIWQYGDIESDDEDTGPAR	Y(6): 0.0; S(11): 100.0; T(16): 0.0	AT5G07350.2	0.97464	0.893689	1.14425
ALTLGDILSLEDSQSPPNK	T(3): 0.0; S(9): 0.0; S(13): 0.0; S(15): 100.0	AT1G13650.2	0.976125	1.01732	1.18257
SSSSFDGDEPDVSWVQSLVK	S(1): 25.0; S(2): 25.0; S(3): 25.0; S(4): 25.0; S(13): 0.0; S(17): 0.0	AT2G41900.1	0.980583	0.908583	0.775026
QNEISLSDAGVSAEATPGSPDLEGAWEK	S(5): 0.0; S(7): 0.0; S(12): 0.0; T(16): 0.1; S(19): 99.8	AT2G02570.1	0.980583	0.942842	0.959639
SSSPTREDVSVFR	S(1): 0.0; S(2): 0.5; S(3): 98.9; T(5): 0.5; S(10): 0.0	AT5G46870.1	0.982068	1.02327	1.08329
FGVPAVSLPSPK	S(7): 0.0; S(10): 100.0	AT5G48650.1	0.982068	1.24521	1.03975
SGGGGGYSGGGGSYGGGGGRR	S(1): 0.0; Y(7): 1.9; S(8): 1.9; S(13): 1.9; Y(14): 94.3	AT2G21660.1	0.983554	1.03817	1.13554
ALAVVEKPIEEHTPK	T(13): 100.0	AT2G45820.1	0.983554	0.88922	1.1129
AYSAELSRGESANDILSALANR	Y(2): 0.0; S(3): 0.2; S(7): 49.9; S(11): 49.9; S(17): 0.0	AT1G22620.1	0.983554	1.05902	0.773284
TIDSPGQEETGMTGVSK	T(1): 0.1; S(4): 99.8; T(10): 0.1; T(13): 0.0; S(16): 0.0	AT2G32080.1	0.983554	1.12605	1.00666
TTCGTPNYVAPEVLSHK	T(1): 25.0; T(2): 25.0; T(5): 25.0; Y(8): 25.0; S(15): 0.0	AT4G24400.1	0.98504	0.80432	0.818567
GVGVDGFNGGVIGSPINQGSHR	S(14): 100.0; S(20): 0.0	AT5G07290.1	0.98504	1.00242	0.997955
DNNFDSFSRFDSFNTSEAGAGFSSQPER	S(6): 20.0; S(8): 20.0; S(12): 20.0; T(15): 20.0; S(16): 20.0; S(23): 0.0; S(24): 0.0	AT1G20760.1	0.98504	0.843046	1.06239
TDVPSNVTLTSNGSPSETK	T(1): 0.0; S(5): 0.0; T(8): 0.0; T(10): 0.1; S(11): 2.1; S(14): 97.4; S(16): 0.4; T(18): 0.0	AT3G23540.1	0.986525	1.15882	1.57095
SHSVSGDLHGVQPDPIAADILR	S(1): 33.3; S(3): 33.3; S(5): 33.3	AT2G38280.1	0.988011	1.08136	0.952672
SLTMENENFSR	S(1): 0.0; T(3): 100.0; S(10): 0.0	AT3G16270.1	0.988011	1.09477	0.891715
ADAVGVTVDGLFNK	T(7): 100.0	AT3G46780.1	0.988011	1.03817	1.12684
AMPRIDSEGVLCGASFK	S(7): 100.0; S(15): 0.0	AT3G15450.1	0.988011	0.993484	1.26094
ENSRDDDELADASDSETK	S(3): 0.0; S(13): 99.9; S(15): 0.1; T(17): 0.0	AT5G63420.1	0.989497	1.01285	1.05543
EVSTLSDPGSPRR	S(3): 0.0; T(4): 0.0; S(6): 0.8; S(10): 99.2	AT4G05150.1	0.989497	1.09179	0.980538
AEGQNTGNFITDRPSTK	T(6): 0.0; T(11): 0.5; S(15): 85.5; T(16): 14.0	AT1G69230.1	0.990983	0.895178	1.0206
APEYALVTQNSDPTSPR	Y(4): 0.0; T(8): 0.0; S(11): 0.0; T(14): 3.9; S(15): 96.1	AT4G08330.1	0.990983	1.04562	1.1547
GLAYDTSDDQQDITR	Y(4): 0.2; T(6): 99.5; S(7): 0.2; T(14): 0.0	AT2G39730.1	0.990983	1.08881	1.15644
FQEIPFTNESL	T(7): 5.8; S(10): 94.2	AT4G12070.1	0.992468	0.996463	1.05543
[truncated: 347 more rows]

[truncated: 9 more sheets: Sheet 11 Biological rep 2-2, Sheet 12 Biological rep 2-3, Sheet 13 Biological rep 3-1, Sheet 14 Biological rep 3-2, Sheet 15 Biological rep 3-3, Sheet 16 up in mutant, Sheet 17 down  in mutant, Sheet18 venn daigram, Sheet 19 in vitro kinase assay]
